# Supplementary material for: The unanti­cipated oxidation of a tertiary amine in a tetra­cyclic glyoxal-cyclam condensate yielding zinc(II) coordinated to a sterically hindered amine oxide
Source: Acta Crystallogr E Crystallogr Commun. 2024 Mar 6;80(Pt 4):343–6. doi: 10.1107/S2056989024001889 (PMC10993591; doi:10.1107/S2056989024001889)
Supplement: Supplementary file 1 [file e-80-00343-sup1.cif]

##############################################################################
#                                                                            #
# This CIF contains the data in a paper accepted for publication in          #
# Acta Crystallographica Section E. It conforms to the requirements of       #
# Notes for Authors for Acta Crystallographica Section E, and has been       #
# peer reviewed under the auspices of the IUCr Commission on Journals.       #
#                                                                            #
# Full details of the Crystallographic Information File format               #
# are given in the paper "The Crystallographic Information File (CIF):       #
# a New Standard Archive File for Crystallography" by S. R. Hall, F. H.      #
# Allen and I. D. Brown [Acta Cryst. (1991), A47, 655-685].                  #
#                                                                            #
# The current version of the core CIF dictionary is obtainable from          #
# ftp://ftp.iucr.org/pub/cif_core.dic.                                       #
#                                                                            #
# Software is freely available for graphical display of the structure(s)     #
# in this CIF. For information consult the CIF software page                 #
# http://www.iucr.org/resources/cif/software.                                #
#                                                                            #
# This file may be used for bona fide research purposes within the           #
# scientific community so long as proper attribution is given to the journal # 
# article from which it was obtained.                                        #
#                                                                            #
##############################################################################
data_I
_audit_creation_method     'SHELXL-2019/3'
_journal_date_recd_electronic     2024-02-16
_journal_date_accepted     2024-02-26
_journal_name_full     'Acta Crystallographica, Section E'
_journal_year     2024
_journal_volume     80
_journal_issue      1
_journal_page_first     0
_journal_page_last     0
_journal_paper_category     GM
_journal_paper_doi     10.1107/S2056989024001889
_journal_coeditor_code     PK2704
_publ_contact_author_name     'Allen G. Oliver'
_publ_contact_author_address
;
Department of Chemistry & Biochemistry,
University of Notre Dame,
Notre Dame, IN 46556,
USA
;
_publ_contact_author_email     'aoliver2@nd.edu'
_publ_contact_author_fax     '+1 574 631 6652'
_publ_contact_author_phone     '+1 574 631 5935'
_publ_section_title
;
The unanticipated oxidation of a tertiary amine in a tetracyclic glyoxal-cyclam
condensate yielding zinc(II) coordinated to a sterically hindered amine oxide
;
loop_
    _publ_author_name
    _publ_author_footnote
    _publ_author_address
    'Hubin, Daniel J.' .
;
Department of Chemistry & Physics,
Southwestern Oklahoma State University,
Weatherford, OK 73096,
USA
;
    'Cunningham, Blue M.' .
;
Department of Chemistry & Physics,
Southwestern Oklahoma State University,
Weatherford, OK 73096,
USA
;
    'Hubin, Timothy J.' .
;
Department of Chemistry & Physics,
Southwestern Oklahoma State University,
Weatherford, OK 73096,
USA
;
    'Ebel, Jonathan P.' .
;
Department of Chemistry & Physics,
Southwestern Oklahoma State University,
Weatherford, OK 73096,
USA
;
    'Krause, Jeanette A.' .
;
Department of Chemistry,
University of Cincinnati,
Cincinnati, OH 45221
USA
;
    'Oliver, Allen G.' .
;
Department of Chemistry & Biochemistry,
University of Notre Dame,
Notre Dame, IN 46556,
USA
;
_publ_section_synopsis
;
The crystal structure of the first reported glyoxal--tetraazamacrocycle
condensate amine oxide is presented. The sterically hindered oxidized amine
binds zinc(II) through the oxygen atom in its folded cleft, with an internal
hydrogen bond across the cleft between the oxygen and a protonated tertiary
nitrogen.
;
_chemical_name_systematic
;
Trichlorido(1,4,11-triaza-8-azoniatetracyclo[6.6.2.0^4,16^.0^11,15^]hexadecane
1-oxide-\k<i>O</i>)zinc(II) monohydrate
;
_chemical_name_common     ?
_chemical_formula_moiety     'C12 H23 Cl3 N4 O Zn, H2 O'
_chemical_formula_sum     'C12 H25 Cl3 N4 O2 Zn'
_chemical_formula_iupac     '[Zn Cl3 (C12 H23 N4 O)], H2 O'
_chemical_formula_weight     429.08
_chemical_melting_point     ?
_space_group_crystal_system     monoclinic
_space_group_name_H-M_alt     'P 21/n'
_space_group_name_Hall     '-P 2yn'
loop_
    _space_group_symop_operation_xyz
    'x, y, z'
    '-x+1/2, y+1/2, -z+1/2'
    '-x, -y, -z'
    'x-1/2, -y-1/2, z-1/2'
_cell_length_a     8.7253(8)
_cell_length_b     14.3482(14)
_cell_length_c     14.0718(13)
_cell_angle_alpha     90
_cell_angle_beta     104.760(2)
_cell_angle_gamma     90
_cell_volume     1703.5(3)
_cell_formula_units_Z     4
_cell_measurement_reflns_used     8725
_cell_measurement_theta_min     2.50
_cell_measurement_theta_max     28.13
_cell_measurement_temperature     120(2)
_exptl_crystal_description     block
_exptl_crystal_colour     colorless
_exptl_crystal_size_max     0.214
_exptl_crystal_size_mid     0.116
_exptl_crystal_size_min     0.089
_exptl_crystal_density_diffrn     1.673
_exptl_crystal_density_meas     ?
_exptl_crystal_density_method     ?
_exptl_crystal_F_000     888
_exptl_absorpt_coefficient_mu     1.923
_exptl_absorpt_correction_type     numerical
_exptl_absorpt_process_details
;
(SADABS; Krause <i>et al.</i>,  2015)
;
_exptl_absorpt_correction_T_min     0.6991
_exptl_absorpt_correction_T_max     0.7925
_diffrn_ambient_temperature     120(2)
_diffrn_source     X-ray
_diffrn_radiation_type     MoK\a
_diffrn_radiation_wavelength     0.71073
_diffrn_measurement_device_type     'Bruker APEXII CCD'
_diffrn_measurement_method     '\f and \w scans'
_diffrn_detector_area_resol_mean     8.33
_diffrn_reflns_number     32386
_diffrn_reflns_av_R_equivalents     0.0437
_diffrn_reflns_av_unetI/netI     0.0248
_diffrn_reflns_theta_min     2.063
_diffrn_reflns_theta_max     28.311
_diffrn_reflns_theta_full     25.242
_diffrn_measured_fraction_theta_max     0.997
_diffrn_measured_fraction_theta_full     1.000
_diffrn_reflns_limit_h_min     -11
_diffrn_reflns_limit_h_max     11
_diffrn_reflns_limit_k_min     -19
_diffrn_reflns_limit_k_max     19
_diffrn_reflns_limit_l_min     -18
_diffrn_reflns_limit_l_max     18
_refine_special_details     ?
_reflns_number_total     4237
_reflns_number_gt     3572
_reflns_threshold_expression     'I > 2\s(I)'
_refine_ls_structure_factor_coef     Fsqd
_refine_ls_matrix_type     full
_refine_ls_R_factor_all     0.0335
_refine_ls_R_factor_gt     0.0237
_refine_ls_wR_factor_gt     0.0522
_refine_ls_wR_factor_ref     0.0556
_refine_ls_goodness_of_fit_ref     1.012
_refine_ls_restrained_S_all     1.012
_refine_ls_number_reflns     4237
_refine_ls_number_parameters     220
_refine_ls_number_restraints     3
_refine_ls_hydrogen_treatment     mixed
_refine_ls_weighting_scheme     calc
_refine_ls_weighting_details
              'w=1/[\s^2^(Fo^2^)+(0.0244P)^2^+0.8924P] where P=(Fo^2^+2Fc^2^)/3'
_atom_sites_solution_hydrogens     mixed
_atom_sites_solution_primary     dual
_atom_sites_solution_secondary     difmap
_refine_ls_shift/su_max     0.002
_refine_ls_shift/su_mean     0.000
_refine_diff_density_max     0.416
_refine_diff_density_min     -0.328
_refine_ls_extinction_method     none
_refine_ls_extinction_coef     .
loop_
    _atom_type_symbol
    _atom_type_description
    _atom_type_scat_dispersion_real
    _atom_type_scat_dispersion_imag
    _atom_type_scat_source
    'C' 'C' 0.0033 0.0016
                         'International Tables Vol C Tables 4.2.6.8 and 6.1.1.4'
    'H' 'H' 0.0000 0.0000
                         'International Tables Vol C Tables 4.2.6.8 and 6.1.1.4'
    'Cl' 'Cl' 0.1484 0.1585
                         'International Tables Vol C Tables 4.2.6.8 and 6.1.1.4'
    'N' 'N' 0.0061 0.0033
                         'International Tables Vol C Tables 4.2.6.8 and 6.1.1.4'
    'O' 'O' 0.0106 0.0060
                         'International Tables Vol C Tables 4.2.6.8 and 6.1.1.4'
    'Zn' 'Zn' 0.2839 1.4301
                         'International Tables Vol C Tables 4.2.6.8 and 6.1.1.4'
_computing_data_collection
;
APEX-4 (Bruker, 2021)
;
_computing_cell_refinement
;
SAINT V8.40B (Bruker, 2021)
;
_computing_data_reduction
;
SAINT V8.40B (Bruker, 2021)
;
_computing_structure_solution
;
<i>SHELXT2014/5</i> (Sheldrick, 2015a)
;
_computing_structure_refinement
;
<i>SHELXL2019/2</i> (Sheldrick, 2015b)
;
_computing_molecular_graphics
;
<i>Olex2 1.5</i> (Dolomanov <i>et al.</i>,  2009), Mercury (Macrae <i>et
al</i>.,
2020)
;
_computing_publication_material
;
<i>Olex2 1.5</i> (Dolomanov <i>et al.</i>,  2009) and PublCIF (Westrip,
2010)
;
loop_
    _atom_site_type_symbol
    _atom_site_label
    _atom_site_fract_x
    _atom_site_fract_y
    _atom_site_fract_z
    _atom_site_U_iso_or_equiv
    _atom_site_adp_type
    _atom_site_calc_flag
    _atom_site_occupancy
    _atom_site_disorder_assembly
    _atom_site_disorder_group
    Zn Zn1 0.38352(2) 0.63073(2) 0.74182(2) 0.01361(6) Uani d 1 . .
    Cl Cl1 0.40927(6) 0.54285(3) 0.61336(3) 0.02305(10) Uani d 1 . .
    Cl Cl2 0.11765(5) 0.64610(3) 0.72669(3) 0.02054(9) Uani d 1 . .
    Cl Cl3 0.50553(6) 0.56614(3) 0.88570(3) 0.02517(10) Uani d 1 . .
    O O1 0.48379(13) 0.75415(7) 0.73622(8) 0.0143(2) Uani d 1 . .
    N N1 0.40264(16) 0.83922(9) 0.72215(10) 0.0128(3) Uani d 1 . .
    N N2 0.49127(17) 0.88977(9) 0.54778(10) 0.0158(3) Uani d 1 . .
    N N3 0.73297(16) 0.82844(9) 0.66434(10) 0.0150(3) Uani d 1 . .
    H H3 0.682588 0.767367 0.672505 0.018 Uiso calc 1 . .
    N N4 0.63893(17) 0.92560(10) 0.81784(10) 0.0168(3) Uani d 1 . .
    C C1 0.2840(2) 0.84123(12) 0.62400(12) 0.0168(3) Uani d 1 . .
    H H1A 0.200438 0.794152 0.622381 0.020 Uiso calc 1 . .
    H H1B 0.233240 0.903358 0.612818 0.020 Uiso calc 1 . .
    C C2 0.3667(2) 0.82071(12) 0.54517(12) 0.0187(4) Uani d 1 . .
    H H2A 0.413817 0.757581 0.555104 0.022 Uiso calc 1 . .
    H H2B 0.289180 0.822203 0.480114 0.022 Uiso calc 1 . .
    C C3 0.5688(2) 0.87961(12) 0.46713(13) 0.0211(4) Uani d 1 . .
    H H3A 0.620783 0.939150 0.458245 0.025 Uiso calc 1 . .
    H H3B 0.487426 0.866169 0.405469 0.025 Uiso calc 1 . .
    C C4 0.6919(2) 0.80197(13) 0.48621(13) 0.0221(4) Uani d 1 . .
    H H4A 0.639472 0.741237 0.489173 0.027 Uiso calc 1 . .
    H H4B 0.745027 0.799462 0.431914 0.027 Uiso calc 1 . .
    C C5 0.8131(2) 0.81999(13) 0.58233(13) 0.0210(4) Uani d 1 . .
    H H5A 0.890506 0.768148 0.596338 0.025 Uiso calc 1 . .
    H H5B 0.871458 0.878211 0.577319 0.025 Uiso calc 1 . .
    C C6 0.8502(2) 0.85260(12) 0.75866(13) 0.0200(4) Uani d 1 . .
    H H6A 0.900038 0.913375 0.751790 0.024 Uiso calc 1 . .
    H H6B 0.934682 0.804743 0.773996 0.024 Uiso calc 1 . .
    C C7 0.7694(2) 0.85777(12) 0.84095(13) 0.0203(4) Uani d 1 . .
    H H7A 0.727310 0.795572 0.851407 0.024 Uiso calc 1 . .
    H H7B 0.847102 0.876364 0.902397 0.024 Uiso calc 1 . .
    C C8 0.5621(2) 0.93873(12) 0.89888(12) 0.0206(4) Uani d 1 . .
    H H8A 0.507952 0.999931 0.891293 0.025 Uiso calc 1 . .
    H H8B 0.644199 0.939192 0.962106 0.025 Uiso calc 1 . .
    C C9 0.4420(2) 0.86239(12) 0.90143(12) 0.0198(4) Uani d 1 . .
    H H9A 0.496925 0.801698 0.916110 0.024 Uiso calc 1 . .
    H H9B 0.388001 0.875842 0.953828 0.024 Uiso calc 1 . .
    C C10 0.3211(2) 0.85768(11) 0.80278(12) 0.0171(3) Uani d 1 . .
    H H10A 0.244040 0.807317 0.803837 0.020 Uiso calc 1 . .
    H H10B 0.262410 0.917304 0.789926 0.020 Uiso calc 1 . .
    C C11 0.6037(2) 0.90373(11) 0.63997(12) 0.0145(3) Uani d 1 . .
    H H11 0.659039 0.963672 0.634126 0.017 Uiso calc 1 . .
    C C12 0.5264(2) 0.91649(11) 0.72469(12) 0.0142(3) Uani d 1 . .
    H H12 0.466658 0.976619 0.712488 0.017 Uiso calc 1 . .
    O O2 0.7488(7) 0.6396(4) 0.7042(5) 0.0387(13) Uani d 0.5 A 1
    H H2C 0.816(8) 0.605(6) 0.684(5) 0.058 Uiso d 0.5 B 1
    H H2D 0.670(6) 0.604(4) 0.677(5) 0.058 Uiso d 0.5 C 1
    O O2A 0.7280(7) 0.6345(4) 0.6550(4) 0.0399(14) Uani d 0.5 D 2
    H H2E 0.806(8) 0.618(7) 0.704(5) 0.060 Uiso d 0.5 E 2
    H H2F 0.631(8) 0.598(4) 0.631(4) 0.060 Uiso d 0.5 F 2
loop_
    _atom_site_aniso_label
    _atom_site_aniso_U_11
    _atom_site_aniso_U_22
    _atom_site_aniso_U_33
    _atom_site_aniso_U_12
    _atom_site_aniso_U_13
    _atom_site_aniso_U_23
    Zn1 0.01529(10) 0.00965(9) 0.01544(10) -0.00118(7) 0.00307(7) 0.00082(7)
    Cl1 0.0301(2) 0.0209(2) 0.0180(2) 0.00448(18) 0.00584(17) -0.00187(16)
    Cl2 0.0149(2) 0.01714(19) 0.0298(2) -0.00291(15) 0.00600(17) -0.00108(16)
    Cl3 0.0342(3) 0.0201(2) 0.0177(2) 0.00302(18) 0.00018(18) 0.00485(16)
    O1 0.0134(6) 0.0079(5) 0.0209(6) 0.0019(4) 0.0034(5) 0.0021(4)
    N1 0.0146(7) 0.0085(6) 0.0155(7) 0.0017(5) 0.0040(5) 0.0003(5)
    N2 0.0217(8) 0.0133(7) 0.0132(7) 0.0028(5) 0.0055(6) 0.0009(5)
    N3 0.0149(7) 0.0112(6) 0.0193(7) -0.0003(5) 0.0050(6) 0.0010(5)
    N4 0.0191(7) 0.0156(7) 0.0148(7) -0.0036(6) 0.0026(6) -0.0011(5)
    C1 0.0145(8) 0.0153(8) 0.0180(8) 0.0013(6) -0.0004(6) 0.0008(6)
    C2 0.0208(9) 0.0169(8) 0.0160(8) 0.0017(7) 0.0006(7) -0.0013(6)
    C3 0.0313(10) 0.0180(8) 0.0168(8) 0.0072(7) 0.0113(7) 0.0018(7)
    C4 0.0293(10) 0.0181(8) 0.0219(9) 0.0053(7) 0.0117(8) 0.0007(7)
    C5 0.0206(9) 0.0182(8) 0.0280(9) 0.0021(7) 0.0133(8) 0.0011(7)
    C6 0.0140(8) 0.0199(8) 0.0244(9) -0.0035(7) 0.0015(7) -0.0009(7)
    C7 0.0171(9) 0.0206(9) 0.0202(8) -0.0039(7) -0.0010(7) 0.0009(7)
    C8 0.0297(10) 0.0175(8) 0.0149(8) -0.0040(7) 0.0060(7) -0.0019(7)
    C9 0.0272(10) 0.0172(8) 0.0169(8) -0.0015(7) 0.0089(7) -0.0001(7)
    C10 0.0186(9) 0.0141(8) 0.0217(8) 0.0015(7) 0.0110(7) -0.0011(7)
    C11 0.0181(8) 0.0083(7) 0.0176(8) 0.0003(6) 0.0052(7) 0.0024(6)
    C12 0.0179(8) 0.0080(7) 0.0168(8) -0.0021(6) 0.0048(6) 0.0006(6)
    O2 0.020(2) 0.0159(18) 0.084(4) 0.0026(16) 0.019(3) 0.000(3)
    O2A 0.018(2) 0.0196(19) 0.079(4) 0.0014(15) 0.007(3) 0.003(3)
_geom_special_details
;
 All esds (except the esd in the dihedral angle between two l.s. planes)
 are estimated using the full covariance matrix.  The cell esds are taken
 into account individually in the estimation of esds in distances, angles
 and torsion angles; correlations between esds in cell parameters are only
 used when they are defined by crystal symmetry.  An approximate (isotropic)
 treatment of cell esds is used for estimating esds involving l.s. planes.
;
loop_
    _geom_bond_atom_site_label_1
    _geom_bond_atom_site_label_2
    _geom_bond_site_symmetry_2
    _geom_bond_distance
    _geom_bond_publ_flag
    Zn1 O1 . 1.9856(11) y
    Zn1 Cl3 . 2.2345(5) y
    Zn1 Cl1 . 2.2616(5) y
    Zn1 Cl2 . 2.2856(5) y
    O1 N1 . 1.3996(16) ?
    N1 C1 . 1.500(2) ?
    N1 C10 . 1.508(2) ?
    N1 C12 . 1.542(2) ?
    N2 C11 . 1.427(2) ?
    N2 C2 . 1.465(2) ?
    N2 C3 . 1.469(2) ?
    N3 C6 . 1.495(2) ?
    N3 C5 . 1.499(2) ?
    N3 C11 . 1.536(2) ?
    N3 H3 . 1.0000 ?
    N4 C12 . 1.429(2) ?
    N4 C7 . 1.470(2) ?
    N4 C8 . 1.475(2) ?
    C1 C2 . 1.498(2) ?
    C1 H1A . 0.9900 ?
    C1 H1B . 0.9900 ?
    C2 H2A . 0.9900 ?
    C2 H2B . 0.9900 ?
    C3 C4 . 1.523(2) ?
    C3 H3A . 0.9900 ?
    C3 H3B . 0.9900 ?
    C4 C5 . 1.512(3) ?
    C4 H4A . 0.9900 ?
    C4 H4B . 0.9900 ?
    C5 H5A . 0.9900 ?
    C5 H5B . 0.9900 ?
    C6 C7 . 1.504(3) ?
    C6 H6A . 0.9900 ?
    C6 H6B . 0.9900 ?
    C7 H7A . 0.9900 ?
    C7 H7B . 0.9900 ?
    C8 C9 . 1.522(2) ?
    C8 H8A . 0.9900 ?
    C8 H8B . 0.9900 ?
    C9 C10 . 1.516(2) ?
    C9 H9A . 0.9900 ?
    C9 H9B . 0.9900 ?
    C10 H10A . 0.9900 ?
    C10 H10B . 0.9900 ?
    C11 C12 . 1.523(2) ?
    C11 H11 . 1.0000 ?
    C12 H12 . 1.0000 ?
    O2 H2C . 0.87(4) ?
    O2 H2D . 0.87(4) ?
    O2A H2E . 0.87(4) ?
    O2A H2F . 0.98(6) ?
loop_
    _geom_angle_atom_site_label_1
    _geom_angle_atom_site_label_2
    _geom_angle_atom_site_label_3
    _geom_angle_site_symmetry_1
    _geom_angle_site_symmetry_3
    _geom_angle
    _geom_angle_publ_flag
    O1 Zn1 Cl3 . . 107.03(4) y
    O1 Zn1 Cl1 . . 109.33(4) y
    Cl3 Zn1 Cl1 . . 111.812(19) y
    O1 Zn1 Cl2 . . 110.93(3) y
    Cl3 Zn1 Cl2 . . 111.244(19) y
    Cl1 Zn1 Cl2 . . 106.531(18) y
    N1 O1 Zn1 . . 124.84(9) y
    O1 N1 C1 . . 110.64(12) ?
    O1 N1 C10 . . 111.42(12) ?
    C1 N1 C10 . . 110.01(13) ?
    O1 N1 C12 . . 107.32(11) ?
    C1 N1 C12 . . 108.81(12) ?
    C10 N1 C12 . . 108.55(12) ?
    C11 N2 C2 . . 116.85(13) ?
    C11 N2 C3 . . 111.79(14) ?
    C2 N2 C3 . . 113.48(14) ?
    C6 N3 C5 . . 110.74(13) ?
    C6 N3 C11 . . 109.42(13) ?
    C5 N3 C11 . . 110.19(12) ?
    C6 N3 H3 . . 108.8 ?
    C5 N3 H3 . . 108.8 ?
    C11 N3 H3 . . 108.8 ?
    C12 N4 C7 . . 117.04(13) ?
    C12 N4 C8 . . 112.30(14) ?
    C7 N4 C8 . . 113.11(14) ?
    C2 C1 N1 . . 109.18(13) ?
    C2 C1 H1A . . 109.8 ?
    N1 C1 H1A . . 109.8 ?
    C2 C1 H1B . . 109.8 ?
    N1 C1 H1B . . 109.8 ?
    H1A C1 H1B . . 108.3 ?
    N2 C2 C1 . . 110.04(14) ?
    N2 C2 H2A . . 109.7 ?
    C1 C2 H2A . . 109.7 ?
    N2 C2 H2B . . 109.7 ?
    C1 C2 H2B . . 109.7 ?
    H2A C2 H2B . . 108.2 ?
    N2 C3 C4 . . 112.29(14) ?
    N2 C3 H3A . . 109.1 ?
    C4 C3 H3A . . 109.1 ?
    N2 C3 H3B . . 109.1 ?
    C4 C3 H3B . . 109.1 ?
    H3A C3 H3B . . 107.9 ?
    C5 C4 C3 . . 109.50(15) ?
    C5 C4 H4A . . 109.8 ?
    C3 C4 H4A . . 109.8 ?
    C5 C4 H4B . . 109.8 ?
    C3 C4 H4B . . 109.8 ?
    H4A C4 H4B . . 108.2 ?
    N3 C5 C4 . . 110.20(14) ?
    N3 C5 H5A . . 109.6 ?
    C4 C5 H5A . . 109.6 ?
    N3 C5 H5B . . 109.6 ?
    C4 C5 H5B . . 109.6 ?
    H5A C5 H5B . . 108.1 ?
    N3 C6 C7 . . 110.23(14) ?
    N3 C6 H6A . . 109.6 ?
    C7 C6 H6A . . 109.6 ?
    N3 C6 H6B . . 109.6 ?
    C7 C6 H6B . . 109.6 ?
    H6A C6 H6B . . 108.1 ?
    N4 C7 C6 . . 110.56(14) ?
    N4 C7 H7A . . 109.5 ?
    C6 C7 H7A . . 109.5 ?
    N4 C7 H7B . . 109.5 ?
    C6 C7 H7B . . 109.5 ?
    H7A C7 H7B . . 108.1 ?
    N4 C8 C9 . . 112.18(14) ?
    N4 C8 H8A . . 109.2 ?
    C9 C8 H8A . . 109.2 ?
    N4 C8 H8B . . 109.2 ?
    C9 C8 H8B . . 109.2 ?
    H8A C8 H8B . . 107.9 ?
    C10 C9 C8 . . 109.44(14) ?
    C10 C9 H9A . . 109.8 ?
    C8 C9 H9A . . 109.8 ?
    C10 C9 H9B . . 109.8 ?
    C8 C9 H9B . . 109.8 ?
    H9A C9 H9B . . 108.2 ?
    N1 C10 C9 . . 110.21(14) ?
    N1 C10 H10A . . 109.6 ?
    C9 C10 H10A . . 109.6 ?
    N1 C10 H10B . . 109.6 ?
    C9 C10 H10B . . 109.6 ?
    H10A C10 H10B . . 108.1 ?
    N2 C11 C12 . . 112.94(14) ?
    N2 C11 N3 . . 113.56(13) ?
    C12 C11 N3 . . 110.86(13) ?
    N2 C11 H11 . . 106.3 ?
    C12 C11 H11 . . 106.3 ?
    N3 C11 H11 . . 106.3 ?
    N4 C12 C11 . . 113.04(14) ?
    N4 C12 N1 . . 113.60(13) ?
    C11 C12 N1 . . 110.04(13) ?
    N4 C12 H12 . . 106.5 ?
    C11 C12 H12 . . 106.5 ?
    N1 C12 H12 . . 106.5 ?
    H2C O2 H2D . . 92(7) ?
    H2E O2A H2F . . 124(9) ?
loop_
    _geom_torsion_atom_site_label_1
    _geom_torsion_atom_site_label_2
    _geom_torsion_atom_site_label_3
    _geom_torsion_atom_site_label_4
    _geom_torsion_site_symmetry_1
    _geom_torsion_site_symmetry_2
    _geom_torsion_site_symmetry_3
    _geom_torsion_site_symmetry_4
    _geom_torsion
    _geom_torsion_publ_flag
    Zn1 O1 N1 C1 . . . . -62.44(15) ?
    Zn1 O1 N1 C10 . . . . 60.28(15) ?
    Zn1 O1 N1 C12 . . . . 178.98(9) ?
    O1 N1 C1 C2 . . . . -55.24(16) ?
    C10 N1 C1 C2 . . . . -178.78(13) ?
    C12 N1 C1 C2 . . . . 62.43(16) ?
    C11 N2 C2 C1 . . . . 52.82(19) ?
    C3 N2 C2 C1 . . . . -174.84(14) ?
    N1 C1 C2 N2 . . . . -59.05(17) ?
    C11 N2 C3 C4 . . . . 55.33(19) ?
    C2 N2 C3 C4 . . . . -79.42(19) ?
    N2 C3 C4 C5 . . . . -56.6(2) ?
    C6 N3 C5 C4 . . . . -176.21(14) ?
    C11 N3 C5 C4 . . . . -55.01(17) ?
    C3 C4 C5 N3 . . . . 56.74(19) ?
    C5 N3 C6 C7 . . . . -178.14(14) ?
    C11 N3 C6 C7 . . . . 60.20(17) ?
    C12 N4 C7 C6 . . . . 51.16(19) ?
    C8 N4 C7 C6 . . . . -175.92(14) ?
    N3 C6 C7 N4 . . . . -56.85(18) ?
    C12 N4 C8 C9 . . . . 54.02(19) ?
    C7 N4 C8 C9 . . . . -81.15(18) ?
    N4 C8 C9 C10 . . . . -55.69(19) ?
    O1 N1 C10 C9 . . . . 60.84(16) ?
    C1 N1 C10 C9 . . . . -176.07(13) ?
    C12 N1 C10 C9 . . . . -57.12(16) ?
    C8 C9 C10 N1 . . . . 58.25(18) ?
    C2 N2 C11 C12 . . . . -48.08(19) ?
    C3 N2 C11 C12 . . . . 178.82(13) ?
    C2 N2 C11 N3 . . . . 79.25(17) ?
    C3 N2 C11 N3 . . . . -53.85(17) ?
    C6 N3 C11 N2 . . . . 176.31(13) ?
    C5 N3 C11 N2 . . . . 54.33(18) ?
    C6 N3 C11 C12 . . . . -55.28(17) ?
    C5 N3 C11 C12 . . . . -177.27(13) ?
    C7 N4 C12 C11 . . . . -47.23(19) ?
    C8 N4 C12 C11 . . . . 179.49(13) ?
    C7 N4 C12 N1 . . . . 79.08(18) ?
    C8 N4 C12 N1 . . . . -54.20(18) ?
    N2 C11 C12 N4 . . . . 176.91(13) ?
    N3 C11 C12 N4 . . . . 48.17(18) ?
    N2 C11 C12 N1 . . . . 48.73(17) ?
    N3 C11 C12 N1 . . . . -80.01(16) ?
    O1 N1 C12 N4 . . . . -64.71(16) ?
    C1 N1 C12 N4 . . . . 175.53(13) ?
    C10 N1 C12 N4 . . . . 55.82(17) ?
    O1 N1 C12 C11 . . . . 63.16(15) ?
    C1 N1 C12 C11 . . . . -56.59(16) ?
    C10 N1 C12 C11 . . . . -176.31(13) ?
loop_
    _geom_hbond_atom_site_label_D
    _geom_hbond_atom_site_label_H
    _geom_hbond_atom_site_label_A
    _geom_hbond_site_symmetry_A
    _geom_hbond_distance_DH
    _geom_hbond_distance_HA
    _geom_hbond_distance_DA
    _geom_hbond_angle_DHA
    _geom_hbond_publ_flag
    N3 H3 O1 . 1.00 2.15 2.8297(18) 123.3 yes
    N3 H3 O2 . 1.00 1.94 2.763(6) 137.8 yes
    N3 H3 O2A . 1.00 1.98 2.786(7) 136.3 yes
    O2 H2C Cl2 1_655 0.87(4) 2.61(8) 3.154(6) 121(7) yes
    O2 H2C N4 2_646 0.87(4) 2.61(8) 3.262(6) 133(8) yes
    O2 H2D Cl1 . 0.87(4) 2.39(4) 3.227(6) 162(6) yes
    O2A H2E Cl2 1_655 0.87(4) 2.69(8) 3.295(6) 128(9) yes
    O2A H2E N4 2_646 0.87(4) 2.84(9) 3.202(6) 107(7) yes
    O2A H2F Cl1 . 0.98(6) 2.04(7) 2.996(6) 163(5) yes
    C1 H1A Cl2 . 0.99 2.78 3.6198(18) 143.0 n
    C2 H2B Cl3 4_575 0.99 2.96 3.7412(18) 136.2 n
    C3 H3A N2 3_676 0.99 2.64 3.348(2) 129.0 n
    C4 H4B Cl2 4_675 0.99 2.92 3.6201(19) 128.1 n
    C5 H5A Cl2 1_655 0.99 2.92 3.8290(19) 153.6 n
    C5 H5B Cl3 2_656 0.99 2.90 3.8493(19) 161.0 n
    C6 H6A Cl1 2_656 0.99 2.87 3.6295(18) 134.6 n
    C6 H6B Cl2 1_655 0.99 2.95 3.8679(19) 154.3 n
    C7 H7A O1 . 0.99 2.40 2.953(2) 114.9 n
    C8 H8A Cl2 2_556 0.99 2.73 3.6088(19) 148.8 n
    C8 H8B Cl1 4_676 0.99 2.73 3.7009(19) 167.9 n
    C10 H10A Cl2 . 0.99 2.67 3.5420(17) 146.9 n
    C10 H10B Cl1 2_556 0.99 2.89 3.7018(17) 139.3 n
    C12 H12 Cl2 2_556 1.00 2.74 3.6524(17) 151.9 n
_shelx_space_group_comment
;
The symmetry employed for this shelxl refinement is uniquely defined
by the following loop, which should always be used as a source of
symmetry information in preference to the above space-group names.
They are only intended as comments.
;
_shelx_estimated_absorpt_T_min     0.684
_shelx_estimated_absorpt_T_max     0.847
_shelx_hkl_file
;
   1   0   0    1.10    1.10
   1   0   0    0.30    1.00
   1   0   0   -0.60    0.90
   1   0   0    0.30    0.70
   1   0   0   -0.20    0.80
  -1   0   0    0.40    0.80
   2   0   0  582.04   11.20
   2   0   0  580.94   11.10
   2   0   0  561.34   12.00
   2   0   0  582.94   12.30
   2   0   0  586.74   11.60
  -2   0   0  591.44   11.00
   3   0   0    2.70    1.80
   3   0   0   -0.30    1.70
   3   0   0   -0.50    2.30
   3   0   0   -2.20    1.90
   3   0   0    0.50    2.30
   4   0   0  760.22   16.40
   4   0   0  762.92   17.50
   4   0   0  749.23   15.70
   4   0   0  728.73   17.60
   4   0   0  734.03   15.40
   5   0   0   -0.10    2.90
   5   0   0   -0.30    1.90
   5   0   0   -1.00    3.10
   5   0   0    4.00    2.70
   5   0   0    0.00    2.00
   6   0   0  112.59    6.20
   6   0   0  105.79    7.70
   6   0   0  111.39    8.20
   6   0   0  114.79    7.00
   6   0   0  109.69    6.10
   7   0   0    2.70    4.70
   7   0   0   -2.70    2.50
   7   0   0    2.20    3.30
   7   0   0   -1.20    3.70
   7   0   0   -0.90    2.60
  -7   0   0   -3.10    2.70
   8   0   0  943.61   26.60
   8   0   0  947.01   24.50
   8   0   0  968.60   27.10
   9   0   0    0.60    5.40
   9   0   0   -3.60    3.80
   9   0   0    8.70    6.80
  10   0   0  214.68   16.50
  10   0   0  243.88   15.70
  10   0   0  255.47   13.50
  11   0   0    7.00    6.80
  11   0   0   -6.10    7.30
  11   0  -1  377.26   19.90
  11   0  -1  288.47   19.90
  10   0  -1   -4.70    7.00
  10   0  -1   -2.30    5.60
   9   0  -1   75.99    7.80
   9   0  -1   89.59   10.40
   9   0  -1   74.39    9.60
   8   0  -1   -3.40    4.80
   8   0  -1    1.60    5.30
   8   0  -1    0.20    3.20
  -7   0   1  259.17    9.40
   7   0  -1  268.57   10.70
   7   0  -1  255.07   12.40
   7   0  -1  261.07    9.10
   7   0  -1  242.08   11.70
   7   0  -1  230.28    9.70
  -6   0   1    0.90    2.20
   6   0  -1    0.70    3.80
   6   0  -1   -2.00    2.30
   6   0  -1   -0.40    3.10
   6   0  -1    0.70    1.90
   6   0  -1    0.00    2.60
   5   0  -1   69.79    4.90
   5   0  -1   62.79    5.00
   5   0  -1   63.19    4.10
   5   0  -1   78.09    6.70
   5   0  -1   70.99    6.40
  -4   0   1   -1.70    1.80
   4   0  -1   -0.60    1.50
   4   0  -1    2.40    2.20
   4   0  -1    1.60    2.80
   4   0  -1   -1.30    2.00
   4   0  -1    2.70    2.80
  -3   0   1 5958.00   96.59
   3   0  -1 5764.32   93.39
   3   0  -1 5703.33   91.69
   3   0  -1 5698.03   93.29
   3   0  -1 5746.33   92.19
   3   0  -1 5796.52   93.29
  -2   0   1   -0.80    1.60
   2   0  -1    0.00    1.00
   2   0  -1    2.20    1.90
   2   0  -1    0.50    1.50
   2   0  -1    1.60    2.10
   2   0  -1   -1.10    1.70
  -1   0   1  119.19    3.50
   1   0  -1  116.29    3.60
   1   0  -1  114.79    2.80
   1   0  -1  121.29    3.40
   0   0   1    2.90    0.60
   0   0   1    1.80    0.60
   0   0   1    2.90    0.60
   0   0   1    2.60    0.70
   0   0   1    1.90    0.60
   1   0   1 1147.09   20.30
   1   0   1 1218.38   20.40
   1   0   1 1174.38   19.90
   1   0   1 1170.18   18.70
   1   0   1 1214.18   20.20
   2   0   1    0.60    1.10
   2   0   1    2.40    2.10
   2   0   1    0.30    1.90
   2   0   1    1.60    1.80
   2   0   1   -0.90    2.00
   3   0   1 1750.02   30.90
   3   0   1 1714.43   31.20
   3   0   1 1658.93   28.80
   3   0   1 1714.23   31.80
   3   0   1 1773.32   31.10
   4   0   1    2.40    1.70
   4   0   1    1.00    2.10
   4   0   1    0.10    3.10
   4   0   1   -3.50    2.80
   4   0   1   -0.50    2.30
   5   0   1  742.13   19.20
   5   0   1  694.23   15.20
   5   0   1  721.43   17.10
   5   0   1  727.93   18.40
   5   0   1  766.12   17.90
   6   0   1    0.70    2.20
   6   0   1    1.30    2.60
   6   0   1   -3.50    2.70
   6   0   1   -4.00    3.70
   6   0   1   -2.20    3.20
   7   0   1 1169.68   27.20
   7   0   1 1125.09   25.80
   7   0   1 1148.49   29.20
   7   0   1 1178.68   28.60
  -7   0  -1 1150.98   26.70
   8   0   1   -0.20    4.90
   8   0   1   -1.30    5.70
   8   0   1   -4.60    3.40
   9   0   1   -2.60    4.10
   9   0   1   14.10    6.60
   9   0   1   -0.90    6.00
  10   0   1   11.00    6.70
  10   0   1   12.10    7.20
  10   0   1    5.60    4.90
  11   0   1  247.78   17.30
  11   0  -2    7.30    6.50
  11   0  -2  -19.00    6.80
  10   0  -2   15.60    6.70
  10   0  -2   -8.40    6.30
   9   0  -2    1.80    3.70
   9   0  -2    3.40    6.10
   9   0  -2   -1.60    5.20
   8   0  -2  720.23   19.50
   8   0  -2  727.83   22.70
   8   0  -2  774.02   23.30
   8   0  -2  724.63   19.80
   7   0  -2    4.60    4.50
   7   0  -2    0.50    4.30
   7   0  -2   -3.20    2.80
   7   0  -2    3.60    2.90
  -6   0   2  187.68    6.70
   6   0  -2  208.98    8.30
   6   0  -2  191.68    9.70
   6   0  -2  194.78    6.50
   6   0  -2  205.48   10.20
   6   0  -2  199.48    8.50
  -5   0   2    0.30    2.20
  -5   0   2   -0.40    1.50
   5   0  -2    0.40    1.40
   5   0  -2   -2.50    2.70
   5   0  -2   -1.90    2.30
   5   0  -2   -1.40    2.00
   5   0  -2   -2.20    3.20
  -4   0   2  518.05   10.30
  -4   0   2  522.45   12.80
   4   0  -2  529.75   13.90
   4   0  -2  515.85   13.80
   4   0  -2  516.55   10.10
   4   0  -2  496.05   11.80
   4   0  -2  521.25   13.00
  -3   0   2    0.50    2.10
  -3   0   2    1.00    1.00
   3   0  -2    0.60    0.90
   3   0  -2    0.00    1.70
   3   0  -2    0.30    2.40
   3   0  -2   -0.40    2.10
   3   0  -2    1.40    2.40
  -2   0   2  387.56    9.10
   2   0  -2  378.46    9.10
   2   0  -2  383.86    9.50
   2   0  -2  374.56    7.80
   2   0  -2  374.16    9.00
  -1   0   2    1.00    0.80
  -1   0   2    0.70    1.60
  -1   0   2   -0.20    1.40
   1   0  -2   -0.20    0.90
   1   0  -2   -0.30    1.30
   1   0  -2   -0.30    1.20
   0   0   2 5563.54   93.49
   0   0   2 5427.96   90.49
   0   0   2 5456.85   90.79
   0   0   2 5610.34   89.49
   0   0   2 5463.55   90.99
   1   0   2   -2.00    1.50
   1   0   2    1.60    1.70
   1   0   2    0.40    1.70
   1   0   2    1.10    1.70
   1   0   2    0.50    0.70
   2   0   2  635.64   10.80
   2   0   2  621.84   13.20
   2   0   2  670.03   14.10
   2   0   2  644.34   13.70
   2   0   2  624.04   13.90
   3   0   2    0.60    2.00
   3   0   2   -1.40    2.30
   3   0   2   -1.60    2.00
   3   0   2    3.90    2.80
   3   0   2    1.80    1.40
   4   0   2 2143.19   40.60
   4   0   2 2092.29   35.70
   4   0   2 2183.28   39.70
   4   0   2 2178.58   39.70
   4   0   2 2182.68   39.70
   5   0   2   -1.10    1.80
   5   0   2   -0.70    3.30
   5   0   2    4.60    2.90
   5   0   2    0.50    3.60
   5   0   2   -3.10    2.40
   6   0   2   43.50    6.30
   6   0   2   52.19    5.80
   6   0   2   45.20    6.40
   7   0   2    1.40    3.40
   7   0   2    1.40    4.10
   7   0   2   -1.10    4.70
   7   0   2   -1.30    3.50
   8   0   2  754.12   23.90
   8   0   2  687.33   20.30
   8   0   2  733.43   22.60
   8   0   2  696.63   21.40
  -8   0  -2  727.43   21.40
   9   0   2   -1.00    5.10
   9   0   2    3.00    5.70
   9   0   2    1.40    4.30
  10   0   2   85.39   11.50
  10   0   2   55.39    8.40
  10   0   2   55.69    9.50
  11   0  -3  335.67   18.30
  11   0  -3  383.26   20.80
  10   0  -3   -3.20    5.30
  10   0  -3   -7.10    5.80
   9   0  -3   -2.70    5.60
   9   0  -3    1.40    4.80
   9   0  -3    1.00    3.90
   9   0  -3   -3.60    3.70
   8   0  -3    1.50    5.10
   8   0  -3    0.80    5.00
   8   0  -3   -5.60    2.80
   8   0  -3    2.30    3.50
   7   0  -3   31.50    4.30
   7   0  -3   22.10    5.60
   7   0  -3   25.30    6.20
   7   0  -3   25.00    4.70
  -6   0   3    1.10    1.40
   6   0  -3   -0.40    2.20
   6   0  -3    2.50    3.90
   6   0  -3    4.10    3.10
   6   0  -3   -1.00    3.60
  -5   0   3  133.09    6.90
  -5   0   3  110.19    3.60
   5   0  -3  138.09    7.90
   5   0  -3  125.19    6.90
   5   0  -3  130.39    7.40
   5   0  -3  116.99    5.60
  -4   0   3   -1.40    2.20
   4   0  -3   -0.80    2.80
   4   0  -3    1.00    1.90
   4   0  -3    2.70    2.90
   4   0  -3    0.10    2.40
  -3   0   3  936.21   19.50
   3   0  -3 1001.40   19.80
   3   0  -3  959.30   19.90
   3   0  -3  975.10   17.60
   3   0  -3  951.50   20.20
  -2   0   3   -3.00    1.90
  -2   0   3    0.20    0.80
   2   0  -3   -1.10    1.30
   2   0  -3   -0.50    2.00
   2   0  -3   -0.10    2.00
   2   0  -3   -0.10    1.70
  -1   0   3 1411.66   24.20
  -1   0   3 1383.06   23.60
  -1   0   3 1390.56   24.60
  -1   0   3 1400.26   23.50
  -1   0   3 1392.76   24.70
   1   0  -3 1414.16   23.50
   1   0  -3 1453.35   24.80
   1   0  -3 1422.16   24.30
   0   0   3    1.50    1.80
   0   0   3    1.00    1.70
   0   0   3    2.70    1.80
   0   0   3    3.40    1.50
   0   0   3   -1.70    1.60
   1   0   3  118.19    5.00
   1   0   3  113.69    5.00
   1   0   3  119.29    4.40
   1   0   3  116.99    3.20
   1   0   3  118.79    5.50
   2   0   3    0.10    0.70
   2   0   3    2.40    2.00
   2   0   3    1.90    2.20
   2   0   3   -1.20    2.00
   2   0   3   -5.70    2.10
   3   0   3  411.46   11.70
   3   0   3  420.56   11.90
   3   0   3  379.46    7.20
   3   0   3  403.26   11.40
   3   0   3  392.16   10.80
   4   0   3    0.10    2.70
   4   0   3    3.00    2.70
   4   0   3   -5.00    2.90
   4   0   3    1.00    1.40
   4   0   3    0.40    2.70
   5   0   3  616.04   16.70
   5   0   3  604.94   17.80
   5   0   3  610.24   16.90
   5   0   3  586.44   12.00
   5   0   3  618.84   16.60
   6   0   3    2.90    3.60
   6   0   3   -5.20    3.90
   6   0   3   -1.80    3.10
   6   0   3    0.50    3.50
   7   0   3  830.32   24.30
   7   0   3  832.62   22.50
   7   0   3  782.72   22.30
   7   0   3  826.22   23.00
   8   0   3    2.40    4.00
   8   0   3   -5.40    3.80
   8   0   3   10.30    5.90
   8   0   3   -1.70    4.60
  -8   0  -3    1.70    4.20
   9   0   3  111.09   11.80
   9   0   3   97.09    9.90
   9   0   3  133.39   11.40
  10   0   3   -4.40    4.80
  10   0   3   -0.60    6.00
  11   0  -4    5.70    6.30
  11   0  -4  -11.60    7.00
  10   0  -4   -7.80    5.60
  10   0  -4    2.10    5.80
   9   0  -4    0.30    4.00
   9   0  -4   -3.50    4.60
   9   0  -4   10.10    5.50
   8   0  -4  487.65   17.00
   8   0  -4  517.85   18.80
   8   0  -4  519.75   19.20
   8   0  -4  503.25   14.80
   7   0  -4   -0.90    3.80
   7   0  -4    0.90    2.60
   7   0  -4    0.50    3.30
   7   0  -4    0.00    3.80
  -6   0   4   27.90    4.50
   6   0  -4   30.80    5.50
   6   0  -4   37.20    3.90
   6   0  -4   26.50    5.00
   6   0  -4   32.40    4.90
  -5   0   4   -1.30    2.20
   5   0  -4    1.10    2.90
   5   0  -4    1.60    3.20
   5   0  -4   -4.30    2.90
   5   0  -4   -1.10    1.90
  -4   0   4 1691.53   31.90
   4   0  -4 1588.04   32.20
   4   0  -4 1591.24   28.60
   4   0  -4 1670.83   32.20
   4   0  -4 1623.34   31.40
  -3   0   4    0.40    2.20
   3   0  -4    2.20    2.70
   3   0  -4   -0.70    2.20
   3   0  -4   -2.30    1.40
   3   0  -4   -1.40    2.20
  -2   0   4  468.65    9.20
  -2   0   4  471.15   11.50
   2   0  -4  481.85   11.20
   2   0  -4  478.45    9.70
   2   0  -4  483.15   11.70
  -1   0   4    2.90    1.70
  -1   0   4   -1.10    1.60
  -1   0   4    4.00    2.30
  -1   0   4   -1.50    1.90
  -1   0   4    1.10    2.00
   1   0  -4   -1.10    1.90
   1   0  -4   -0.60    1.80
   0   0   4  355.36    8.80
   0   0   4  347.37    8.50
   0   0   4  360.16    8.70
   0   0   4  337.77    8.10
   1   0   4    1.30    2.30
   1   0   4    0.50    2.30
   1   0   4    0.50    1.20
   1   0   4    0.00    1.80
   1   0   4   -0.90    2.00
   2   0   4  389.56   11.40
   2   0   4  378.46    7.00
   2   0   4  378.86   10.80
   2   0   4  383.46    9.70
   2   0   4  380.26   10.90
   3   0   4   -0.10    2.40
   3   0   4   -0.30    2.80
   3   0   4    0.50    2.60
   3   0   4    0.90    2.70
   4   0   4 1978.50   36.80
   4   0   4 1961.80   38.80
   4   0   4 2007.70   38.90
   4   0   4 1893.51   37.90
   5   0   4    5.70    3.80
   5   0   4   -0.80    3.10
   5   0   4    1.60    3.20
   5   0   4   -1.10    3.30
   6   0   4   49.70    6.50
   6   0   4   41.00    5.90
   6   0   4   52.29    6.90
   6   0   4   56.29    6.90
   7   0   4   -2.30    4.00
   7   0   4    1.20    3.90
   7   0   4    6.30    4.40
   7   0   4    4.00    4.90
   8   0   4  179.78   13.10
   8   0   4  162.38   11.30
   8   0   4  162.38   10.80
   8   0   4  172.48   11.30
  -8   0  -4  171.88   11.60
   9   0   4    2.00    6.00
   9   0   4   -4.30    4.60
  10   0   4   11.50    6.10
  10   0   4   14.10    7.40
  11   0  -5  207.18   15.20
  11   0  -5  233.18   17.20
  10   0  -5    0.50    4.80
  10   0  -5    3.40    5.90
  10   0  -5    0.10    6.20
   9   0  -5  129.39   11.60
   9   0  -5   96.99    9.30
   9   0  -5  128.49   11.40
   8   0  -5    2.80    4.00
   8   0  -5    1.40    3.70
   8   0  -5    6.70    5.30
   8   0  -5    2.80    5.20
  -7   0   5  939.41   23.70
   7   0  -5  947.11   25.10
   7   0  -5  953.70   24.40
   7   0  -5  945.81   25.60
   7   0  -5  942.11   20.70
  -6   0   5    0.50    2.70
   6   0  -5    2.90    3.40
   6   0  -5    1.60    2.10
   6   0  -5    0.00    3.30
   6   0  -5    1.50    3.70
  -5   0   5  891.91   21.00
   5   0  -5  830.32   21.40
   5   0  -5  864.31   21.00
   5   0  -5  844.92   17.40
   5   0  -5  837.12   20.40
  -4   0   5   -0.10    2.50
   4   0  -5   -0.90    1.90
   4   0  -5   -0.90    2.60
   4   0  -5   -0.90    2.40
   4   0  -5   -0.70    2.50
  -3   0   5   71.59    2.70
  -3   0   5   85.49    5.40
   3   0  -5   73.89    5.50
   3   0  -5   73.19    2.80
   3   0  -5   69.19    4.70
   3   0  -5   74.69    5.70
   3   0  -5   72.59    3.70
  -2   0   5   -0.50    1.50
  -2   0   5   -1.20    1.50
  -2   0   5    0.60    2.10
  -2   0   5    3.10    2.40
   2   0  -5    0.20    2.00
   2   0  -5    1.00    1.60
   2   0  -5   -1.00    1.90
  -1   0   5  546.25   12.50
  -1   0   5  565.64   12.70
  -1   0   5  566.64   12.90
  -1   0   5  577.64   12.10
  -1   0   5  554.74   12.90
   0   0   5   -0.50    1.90
   0   0   5    1.00    2.30
   0   0   5    0.20    1.70
   0   0   5    0.60    2.20
   0   0   5    2.70    2.10
   1   0   5 4277.27   72.89
   1   0   5 4451.45   71.99
   1   0   5 4442.76   70.39
   1   0   5 4376.86   74.29
   1   0   5 4567.14   73.39
   2   0   5    0.90    1.00
   2   0   5    1.50    2.50
   2   0   5    0.10    2.00
   2   0   5    0.90    2.60
   2   0   5   -1.60    2.70
   3   0   5 2346.67   44.60
   3   0   5 2461.55   46.00
   3   0   5 2360.56   44.90
   3   0   5 2500.85   43.20
   4   0   5   -1.10    2.90
   4   0   5   -1.70    2.70
   4   0   5    1.70    2.70
   4   0   5   -3.50    2.90
   5   0   5   98.49    8.30
   5   0   5  100.49    8.60
   5   0   5   95.79    8.20
   5   0   5   89.09    6.90
   6   0   5    7.70    4.10
   6   0   5    4.50    4.10
   6   0   5   -0.20    3.70
   6   0   5    1.80    3.80
   7   0   5  307.87   14.20
   7   0   5  262.47   13.50
   7   0   5  274.97   14.60
   7   0   5  283.57   13.00
   8   0   5   -4.00    4.20
   8   0   5    2.10    4.90
   8   0   5    2.80    5.40
  -8   0  -5    7.10    5.40
   9   0   5   88.59   14.80
   9   0   5  108.29   11.40
   9   0   5  101.09   11.40
  10   0   5    1.50    6.60
  10   0   5    4.30    5.90
  11   0  -6    4.20    7.20
  11   0  -6   -3.40    6.50
  10   0  -6  204.98   14.30
  10   0  -6  134.99   13.10
  10   0  -6  158.28   11.90
   9   0  -6    1.10    4.40
   9   0  -6   -0.40    5.70
   9   0  -6    2.80    5.70
   8   0  -6  428.36   16.70
   8   0  -6  422.76   17.90
   8   0  -6  395.96   16.00
  -7   0   6    1.10    3.50
   7   0  -6   -4.40    3.60
   7   0  -6    0.90    4.00
   7   0  -6    2.00    4.40
   7   0  -6    4.00    2.70
  -6   0   6   37.20    5.60
   6   0  -6   22.50    5.00
   6   0  -6   29.50    5.40
   6   0  -6   28.00    3.40
   6   0  -6   24.90    5.00
  -5   0   6   -1.20    2.80
   5   0  -6    1.30    2.10
   5   0  -6    1.80    3.20
   5   0  -6   -2.40    2.80
   5   0  -6    2.80    3.10
  -4   0   6 1128.49   24.90
   4   0  -6 1099.89   25.10
   4   0  -6 1113.19   25.10
   4   0  -6 1126.49   24.00
   4   0  -6 1100.09   20.90
  -3   0   6   -2.00    1.30
  -3   0   6   -3.30    2.30
   3   0  -6    1.30    2.60
   3   0  -6    0.70    2.60
   3   0  -6   -1.20    2.20
   3   0  -6   -0.20    1.60
  -2   0   6 2020.90   36.70
  -2   0   6 1983.30   34.30
  -2   0   6 1961.80   34.60
  -2   0   6 1987.90   36.00
  -2   0   6 2028.20   36.80
   2   0  -6 2027.30   36.90
   2   0  -6 1976.60   34.30
   2   0  -6 1995.60   36.10
  -1   0   6   -0.10    1.90
  -1   0   6   -2.20    2.00
  -1   0   6    0.40    2.30
  -1   0   6    1.70    2.40
   0   0   6 2962.60   51.39
   0   0   6 2914.41   50.19
   0   0   6 2862.21   49.80
   0   0   6 3006.60   49.40
   0   0   6 2909.61   50.29
   1   0   6   -1.50    2.00
   1   0   6    3.80    2.90
   1   0   6   -2.70    2.40
   1   0   6    0.00    1.50
   1   0   6    3.00    2.50
   2   0   6 1004.80   18.00
   2   0   6 1052.49   21.00
   2   0   6 1026.40   22.70
   2   0   6 1024.80   22.50
   3   0   6   -2.40    3.00
   3   0   6    0.20    2.60
   3   0   6   -0.20    2.20
   3   0   6    4.70    3.30
   4   0   6  595.94   15.70
   4   0   6  591.34   17.30
   4   0   6  561.84   17.90
   4   0   6  601.44   17.70
   5   0   6    3.00    4.10
   5   0   6    2.30    3.20
   5   0   6   -0.40    3.80
   5   0   6   -0.30    3.60
   6   0   6    8.60    4.70
   6   0   6   -1.10    4.30
   6   0   6    3.50    3.60
   6   0   6    0.90    4.60
   7   0   6    3.40    5.60
   7   0   6    1.90    4.80
   7   0   6   -4.70    4.20
   7   0   6   -0.20    4.30
   8   0   6  156.28   12.80
   8   0   6  120.19   11.40
   8   0   6  156.98   13.50
  -8   0  -6  121.09   11.80
   9   0   6    1.20    5.30
   9   0   6   -3.00    5.50
   9   0   6   -0.70    5.20
  -9   0  -6    1.50    5.60
  11   0  -7  113.69   13.90
  11   0  -7  115.69   12.40
  11   0  -7   98.69   11.30
  10   0  -7   -3.80    6.10
  10   0  -7   -0.60    5.30
  10   0  -7    0.00    5.90
   9   0  -7    7.10    5.50
   9   0  -7   11.50    6.80
   9   0  -7   19.10    6.60
   8   0  -7    1.50    4.70
   8   0  -7    2.40    5.30
   8   0  -7    5.30    5.00
  -7   0   7 1908.61   40.90
   7   0  -7 1897.41   42.20
   7   0  -7 1898.31   41.40
   7   0  -7 1880.81   40.70
  -6   0   7   -1.60    3.60
   6   0  -7    1.70    2.30
   6   0  -7    1.40    3.90
   6   0  -7   -1.90    3.30
   6   0  -7    3.50    4.00
  -5   0   7   21.40    4.70
   5   0  -7   25.30    4.30
   5   0  -7   20.40    4.70
   5   0  -7   33.20    5.50
   5   0  -7   20.20    3.10
  -4   0   7   -1.80    2.90
   4   0  -7   -3.30    2.90
   4   0  -7   -1.00    2.50
   4   0  -7   -2.20    1.60
   4   0  -7   -0.20    3.20
   4   0  -7   -0.10    1.20
  -3   0   7    9.80    3.50
  -3   0   7    6.30    3.30
  -3   0   7    9.60    2.10
   3   0  -7    9.10    2.30
   3   0  -7   14.70    3.10
   3   0  -7    5.90    3.30
   3   0  -7   -0.40    3.00
  -2   0   7   -1.10    1.90
  -2   0   7   -1.20    2.60
  -2   0   7   -3.00    2.50
  -2   0   7    2.70    2.50
  -2   0   7    1.00    2.00
   2   0  -7   -0.70    2.40
   2   0  -7    1.10    2.30
   2   0  -7   -1.70    2.30
   2   0  -7   -0.20    1.80
  -1   0   7  735.33   16.10
  -1   0   7  718.43   16.60
  -1   0   7  726.13   16.50
  -1   0   7  699.23   16.80
  -1   0   7  735.63   16.80
   0   0   7   -1.70    2.20
   0   0   7   -1.10    2.30
   0   0   7   -0.40    2.00
   0   0   7   -1.00    2.50
   0   0   7   -1.70    2.20
   1   0   7 1139.19   24.00
   1   0   7 1091.69   20.90
   1   0   7 1111.89   22.60
   1   0   7 1113.69   25.10
   1   0   7 1090.59   23.60
   2   0   7   -1.10    3.00
   2   0   7    2.50    2.90
   2   0   7    2.10    2.30
   2   0   7   -0.80    1.40
   2   0   7    2.50    2.90
   3   0   7 1283.87   28.80
   3   0   7 1321.97   30.30
   3   0   7 1321.07   26.90
   3   0   7 1319.37   29.20
   4   0   7    1.50    2.90
   4   0   7   -4.10    3.70
   4   0   7    6.00    3.70
   4   0   7   -3.10    3.30
   5   0   7    9.00    4.80
   5   0   7   10.30    4.80
   5   0   7   10.10    3.60
   5   0   7    5.30    4.10
   6   0   7    0.00    4.00
   6   0   7    1.30    4.80
   6   0   7   -3.30    4.20
   6   0   7    2.80    4.10
   7   0   7  254.37   14.60
   7   0   7  220.98   13.70
   7   0   7  212.28   13.40
   8   0   7    0.50    5.10
   8   0   7    2.20    5.20
   8   0   7    1.90    5.60
  -8   0  -7   -5.60    5.00
   9   0   7   -2.50    5.40
   9   0   7    5.20    6.50
   9   0   7   -2.60    5.30
  -9   0  -7    2.10    6.40
  11   0  -8   10.10    8.20
  11   0  -8    4.50    6.40
  11   0  -8   -0.70    5.80
  10   0  -8  202.18   14.80
  10   0  -8  169.48   13.20
  10   0  -8  216.68   14.80
   9   0  -8   -2.40    5.30
   9   0  -8    1.90    5.00
   9   0  -8   -0.30    6.10
  -8   0   8   34.50    6.70
   8   0  -8   32.80    6.70
   8   0  -8   21.80    6.80
   8   0  -8   40.40    7.30
  -7   0   8   -0.40    4.00
   7   0  -8   -1.40    4.30
   7   0  -8    1.60    4.50
   7   0  -8   -0.70    4.60
  -6   0   8   60.49    7.20
   6   0  -8   83.29    7.70
   6   0  -8   78.79    7.90
   6   0  -8   68.89    5.10
   6   0  -8   50.79    6.60
  -5   0   8    0.90    3.40
   5   0  -8   -2.20    3.40
   5   0  -8    4.30    2.40
   5   0  -8   -3.10    2.60
   5   0  -8    1.20    3.70
  -4   0   8  298.07    7.70
  -4   0   8  316.97   12.20
   4   0  -8  313.07   11.00
   4   0  -8  323.27   12.60
   4   0  -8  314.37   12.20
   4   0  -8  304.27    8.90
   4   0  -8  300.57    8.00
  -3   0   8   -0.90    2.80
  -3   0   8    1.20    2.00
  -3   0   8    1.90    3.20
   3   0  -8    2.20    2.50
   3   0  -8   -1.90    2.50
   3   0  -8   -2.30    1.80
   3   0  -8   -2.00    3.00
  -2   0   8  770.52   18.40
  -2   0   8  797.22   17.40
  -2   0   8  830.82   18.20
  -2   0   8  799.32   19.10
  -2   0   8  803.12   19.30
   2   0  -8  817.32   19.60
   2   0  -8  806.72   18.90
   2   0  -8  826.22   17.60
   2   0  -8  804.92   19.40
  -1   0   8   -0.80    2.30
  -1   0   8   -3.10    2.50
  -1   0   8   -3.20    2.40
  -1   0   8   -3.40    2.20
  -1   0   8   -3.90    2.20
   0   0   8 2419.76   44.00
   0   0   8 2400.06   43.30
   0   0   8 2381.46   42.50
   0   0   8 2425.06   45.40
   0   0   8 2383.76   44.10
   1   0   8   -0.40    1.90
   1   0   8    1.10    3.30
   1   0   8   -2.10    2.70
   1   0   8    1.90    2.50
   1   0   8   -2.20    2.70
   2   0   8  170.38    8.80
   2   0   8  169.48    5.70
   2   0   8  191.68    9.30
   2   0   8  176.78    7.70
   2   0   8  178.68   10.00
  -2   0  -8  166.38    5.70
   3   0   8    2.60    3.20
   3   0   8    5.40    4.10
   3   0   8   -1.00    2.50
   3   0   8   -3.90    3.20
   4   0   8  335.77   13.80
   4   0   8  332.67   14.70
   4   0   8  325.07   11.60
   4   0   8  306.57   13.50
   5   0   8   -3.90    2.80
   5   0   8   -9.30    3.70
   5   0   8   -3.90    4.30
   5   0   8    5.60    4.60
   6   0   8   51.29    8.00
   6   0   8   55.29    7.90
   6   0   8   52.69    8.10
   7   0   8   -7.00    4.80
   7   0   8   -4.40    4.30
   7   0   8    2.70    5.60
   8   0   8  422.96   19.80
   8   0   8  413.16   20.20
   8   0   8  419.96   19.40
  -8   0  -8  403.96   20.40
  11   0  -9   33.10    8.30
  11   0  -9   49.20    9.60
  11   0  -9   24.90    9.30
  10   0  -9   -3.40    5.90
  10   0  -9   -0.20    5.20
  10   0  -9  -12.90    5.70
   9   0  -9   30.30    8.10
   9   0  -9   23.60    7.20
   9   0  -9   31.10    7.50
  -8   0   9    2.30    4.50
   8   0  -9   -0.50    4.90
   8   0  -9   -4.20    4.90
   8   0  -9    2.10    5.00
  -7   0   9   50.29    7.50
   7   0  -9   75.09    8.80
   7   0  -9   56.79    7.80
   7   0  -9   68.59    8.00
  -6   0   9   -2.00    3.80
   6   0  -9   -2.20    4.10
   6   0  -9   -0.70    3.60
   6   0  -9   -0.20    4.30
  -5   0   9   58.89    6.90
   5   0  -9   57.79    4.60
   5   0  -9   61.79    6.50
   5   0  -9   67.49    7.70
   5   0  -9   51.29    6.40
  -4   0   9    2.00    2.00
  -4   0   9   -3.20    3.20
   4   0  -9    3.00    3.90
   4   0  -9    3.30    3.50
   4   0  -9    1.80    2.20
   4   0  -9    2.20    2.10
   4   0  -9    2.10    2.90
  -3   0   9 1268.87   28.30
  -3   0   9 1245.18   24.70
  -3   0   9 1259.17   28.00
  -3   0   9 1276.97   25.20
   3   0  -9 1298.77   28.90
   3   0  -9 1231.68   28.00
   3   0  -9 1273.97   27.20
   3   0  -9 1260.67   24.90
  -2   0   9   -0.50    2.20
  -2   0   9   -3.10    2.60
  -2   0   9    0.10    2.80
  -2   0   9   -1.20    2.30
  -2   0   9   -1.40    2.40
   2   0  -9   -0.40    2.20
   2   0  -9   -0.30    2.60
   2   0  -9    5.10    2.70
   2   0  -9   -3.20    2.40
  -1   0   9  381.16   11.80
  -1   0   9  386.76   12.30
  -1   0   9  374.46   11.90
  -1   0   9  345.37   12.10
  -1   0   9  350.56   11.20
   1   0  -9  361.36   11.80
   0   0   9    1.10    2.80
   0   0   9    1.40    2.40
   0   0   9    6.80    3.60
   0   0   9    3.00    2.90
   0   0   9    4.70    2.80
   0   0  -9    1.20    2.10
   1   0   9  350.16   10.10
   1   0   9  352.56   11.40
   1   0   9  360.46   12.50
   1   0   9  346.87   13.50
   1   0   9  355.06   12.60
  -1   0  -9  355.66   10.30
   2   0   9   -0.40    2.60
   2   0   9   -2.40    3.70
   2   0   9   -0.90    3.40
   2   0   9   -0.80    3.50
  -2   0  -9    1.10    1.70
   3   0   9   36.20    6.00
   3   0   9   37.00    4.80
   3   0   9   30.30    5.50
   3   0   9   31.70    6.50
   4   0   9   -5.40    4.00
   4   0   9    1.60    4.30
   4   0   9    3.50    3.30
   4   0   9   -1.60    4.50
   5   0   9  404.26   16.90
   5   0   9  402.56   16.90
   5   0   9  428.06   18.30
   6   0   9    2.50    4.90
   6   0   9    2.90    5.30
   6   0   9   -0.30    4.90
   7   0   9  231.98   15.10
   7   0   9  223.18   15.00
   7   0   9  191.98   14.00
   8   0   9   -5.00    5.50
   8   0   9   -1.50    5.20
   8   0   9    3.40    6.10
  -8   0  -9   -1.70    6.30
  11   0 -10    2.00    7.60
  11   0 -10   -1.40    6.00
  11   0 -10   -6.70    6.40
  10   0 -10    7.20    6.70
  10   0 -10    4.50    5.90
  10   0 -10   -3.70    5.70
   9   0 -10   -3.80    5.00
   9   0 -10    3.30    6.30
   9   0 -10   -4.40    5.30
  -8   0  10  101.59   10.50
   8   0 -10   91.89   10.00
   8   0 -10   99.89   10.80
   8   0 -10   79.79   10.20
  -7   0  10    0.70    4.70
   7   0 -10    5.50    4.70
   7   0 -10   -4.10    4.50
   7   0 -10    4.90    5.10
  -6   0  10    9.20    4.70
   6   0 -10   -0.10    3.60
   6   0 -10    1.00    4.50
   6   0 -10    3.20    4.60
  -5   0  10    1.10    3.70
   5   0 -10   -2.20    2.10
   5   0 -10    7.80    4.60
   5   0 -10    1.40    4.20
   5   0 -10    1.50    3.20
  -4   0  10   71.29    5.00
  -4   0  10   63.69    6.90
   4   0 -10   73.69    5.50
   4   0 -10   57.29    6.80
   4   0 -10   75.29    7.50
   4   0 -10   71.79    6.80
   4   0 -10   64.69    5.00
  -3   0  10   -5.80    3.20
  -3   0  10    3.20    2.30
  -3   0  10    1.90    2.70
  -3   0  10    0.50    3.20
   3   0 -10   -1.70    3.10
   3   0 -10    2.00    2.90
   3   0 -10    0.70    2.90
   3   0 -10    2.70    2.40
  -2   0  10   50.79    5.70
  -2   0  10   47.30    5.40
  -2   0  10   43.50    4.70
  -2   0  10   49.99    5.50
  -2   0  10   33.50    4.90
   2   0 -10   55.79    5.90
   2   0 -10   44.50    5.20
   2   0 -10   49.80    5.00
   2   0 -10   39.40    5.40
  -1   0  10   -0.30    2.80
  -1   0  10   -0.20    2.70
  -1   0  10   -3.60    2.50
  -1   0  10    1.40    3.10
  -1   0  10    6.30    3.40
   1   0 -10   -0.80    2.50
   0   0  10  148.79    7.80
   0   0  10  131.09    7.90
   0   0  10  128.69    8.70
   0   0  10  130.69    7.00
   0   0  10  147.09    8.50
   0   0 -10  141.89    7.30
   1   0  10    2.20    2.30
   1   0  10   -0.60    2.90
   1   0  10   -1.90    3.30
   1   0  10    1.30    3.30
   1   0  10    2.10    3.10
  -1   0 -10   -0.80    2.10
   2   0  10  215.98    9.60
   2   0  10  205.08   10.70
   2   0  10  224.88   11.20
   2   0  10  207.38   11.90
   3   0  10    2.40    4.80
   3   0  10   -3.60    3.80
   3   0  10   -2.20    4.00
   3   0  10   -0.90    3.00
   4   0  10  404.26   16.50
   4   0  10  406.16   17.80
   4   0  10  404.56   16.60
   5   0  10    1.70    4.80
   5   0  10    4.30    4.90
   5   0  10    4.70    5.30
   6   0  10   39.60    8.30
   6   0  10   48.10    8.30
   6   0  10   55.79    9.10
   7   0  10   -3.60    5.80
   7   0  10   -4.70    5.40
   7   0  10   -6.10    5.20
  -7   0 -10   10.30    7.10
  10   0 -11   -5.80    5.60
  10   0 -11    8.20    7.40
  10   0 -11    3.50    6.20
   9   0 -11   91.69   10.90
   9   0 -11   86.69   11.30
   9   0 -11   96.89   11.30
  -8   0  11   -8.90    4.50
   8   0 -11    0.70    5.30
   8   0 -11   -2.70    5.00
   8   0 -11   -2.70    4.90
  -7   0  11   53.89    8.10
   7   0 -11   57.59    7.70
   7   0 -11   60.39    8.80
   7   0 -11   65.09    8.90
  -6   0  11    1.30    4.50
   6   0 -11   -2.40    3.60
   6   0 -11   -0.10    4.70
   6   0 -11    3.70    4.90
  -5   0  11   31.80    5.80
   5   0 -11   42.40    6.00
   5   0 -11   36.90    6.40
   5   0 -11   40.50    6.70
  -4   0  11   -0.10    2.70
  -4   0  11   -4.50    3.00
   4   0 -11   -0.40    3.30
   4   0 -11    3.00    2.70
   4   0 -11    3.90    3.90
   4   0 -11   -2.30    2.50
   4   0 -11    1.20    3.10
  -3   0  11  107.09    6.50
  -3   0  11  106.69    8.00
  -3   0  11  121.29    7.80
  -3   0  11  117.29    7.20
  -3   0  11  117.89    8.50
   3   0 -11  123.19    6.90
   3   0 -11  114.69    8.00
   3   0 -11   90.69    8.20
   3   0 -11  114.89    8.20
  -2   0  11   -2.60    3.00
  -2   0  11   -1.10    3.10
  -2   0  11    2.20    2.90
  -2   0  11    1.10    3.30
  -2   0  11   -1.20    3.30
   2   0 -11    2.70    3.20
   2   0 -11    2.10    3.10
   2   0 -11   -1.20    2.50
   2   0 -11    0.60    3.10
  -1   0  11  858.81   21.50
  -1   0  11  873.41   21.40
  -1   0  11  887.91   22.30
  -1   0  11  861.11   22.70
  -1   0  11  856.01   21.40
   1   0 -11  874.41   21.80
   1   0 -11  896.91   22.00
   0   0  11   -0.30    3.30
   0   0  11    4.80    3.20
   0   0  11   -1.40    3.10
   0   0  11    2.30    4.00
   0   0  11    1.10    2.80
   0   0 -11    0.20    2.50
   1   0  11  215.28   10.70
   1   0  11  212.48   10.90
   1   0  11  210.58   11.90
   1   0  11  191.58    9.40
   1   0  11  216.78    9.70
  -1   0 -11  211.08    8.60
   2   0  11    0.20    4.30
   2   0  11    2.90    3.30
   2   0  11    2.60    4.00
   2   0  11   -1.40    3.60
   3   0  11   62.49    8.60
   3   0  11   54.09    7.40
   3   0  11   58.29    8.00
   4   0  11   -4.40    4.40
   4   0  11    0.00    5.20
   4   0  11    5.90    5.00
   5   0  11   84.19   10.20
   5   0  11   66.19    8.80
   5   0  11   69.09   10.10
   6   0  11    1.30    5.70
   6   0  11   -3.50    5.30
   6   0  11   -1.00    5.60
   7   0  11    5.30    6.10
   7   0  11    1.60    6.10
   7   0  11   -5.60    5.70
  -7   0 -11    1.70    6.50
  10   0 -12    7.40    6.80
  10   0 -12    3.30    6.90
  10   0 -12   15.80    7.60
   9   0 -12    0.30    6.00
   9   0 -12   -0.40    6.40
   9   0 -12  -10.40    5.10
  -8   0  12   55.19    8.80
   8   0 -12   64.39    9.70
   8   0 -12   43.80    8.00
   8   0 -12   55.49    9.20
  -7   0  12    5.30    5.40
   7   0 -12    5.00    5.50
   7   0 -12    4.20    5.70
   7   0 -12    0.00    4.40
  -6   0  12   12.20    5.70
   6   0 -12   10.30    5.00
   6   0 -12    2.30    3.90
   6   0 -12    5.30    5.70
  -5   0  12    0.60    4.50
   5   0 -12    1.40    4.30
   5   0 -12   -1.60    4.30
   5   0 -12    2.10    3.60
  -4   0  12  241.68   12.30
   4   0 -12  220.98   11.10
   4   0 -12  220.78   11.90
   4   0 -12  222.78    9.30
   4   0 -12  216.88   11.70
  -3   0  12    1.50    3.50
  -3   0  12    3.50    3.60
  -3   0  12    2.10    3.60
  -3   0  12   -0.70    3.10
  -3   0  12   -3.30    2.60
   3   0 -12    0.00    3.20
   3   0 -12    8.10    4.30
   3   0 -12   -4.80    2.70
   3   0 -12   -1.00    3.20
  -2   0  12  327.17   12.00
  -2   0  12  332.57   13.20
  -2   0  12  344.87   13.60
  -2   0  12  350.36   13.40
  -2   0  12  346.47   13.20
   2   0 -12  322.57   12.90
   2   0 -12  347.17   13.30
   2   0 -12  335.97   12.30
   2   0 -12  347.87   13.60
  -1   0  12   -1.20    3.10
  -1   0  12    1.30    3.30
  -1   0  12   -7.60    3.10
  -1   0  12   -1.20    3.20
  -1   0  12   -5.10    3.50
   1   0 -12   -1.00    3.00
   1   0 -12   -2.00    3.10
   0   0  12   -1.40    3.40
   0   0  12    0.70    3.30
   0   0  12    1.00    4.20
   0   0  12    2.00    3.20
   0   0  12    3.60    4.00
   0   0 -12    3.20    3.10
   1   0  12    1.40    3.30
   1   0  12    0.50    3.70
   1   0  12   10.10    4.60
   1   0  12    1.60    4.60
   2   0  12   18.00    5.00
   2   0  12    4.60    4.70
   2   0  12   12.30    5.10
   3   0  12    5.70    5.50
   3   0  12   -0.50    4.40
   3   0  12    3.80    5.30
   4   0  12   52.39    9.10
   4   0  12   70.79    9.40
   4   0  12   56.99    8.40
   5   0  12    0.60    5.70
   5   0  12    0.90    5.40
   5   0  12   11.90    6.20
   6   0  12   -3.70    5.60
   6   0  12   -1.10    6.00
   6   0  12   -5.20    4.80
  -6   0 -12    6.10    7.20
  10   0 -13    2.40    6.60
  10   0 -13    2.70    7.10
  10   0 -13   -2.80    6.70
   9   0 -13    2.60    6.40
   9   0 -13   27.10    8.00
   9   0 -13   27.50    8.20
  -8   0  13    3.40    5.40
   8   0 -13   -6.20    4.80
   8   0 -13    2.80    6.00
   8   0 -13   -4.10    5.50
  -7   0  13  250.17   15.20
   7   0 -13  257.37   15.40
   7   0 -13  256.37   13.60
   7   0 -13  250.87   15.50
  -6   0  13    4.20    5.20
   6   0 -13    0.70    4.20
   6   0 -13   -7.70    3.50
   6   0 -13   -8.00    4.20
  -5   0  13  168.98   11.90
   5   0 -13  192.08   12.00
   5   0 -13  160.88   10.20
   5   0 -13  152.48   11.80
  -4   0  13    1.40    4.20
   4   0 -13    1.90    3.50
   4   0 -13   -2.50    4.20
   4   0 -13    2.70    3.90
  -3   0  13   52.09    6.90
  -3   0  13   56.69    7.00
  -3   0  13   57.79    6.80
  -3   0  13   61.79    6.70
  -3   0  13   60.99    6.10
   3   0 -13   50.89    7.10
   3   0 -13   49.80    6.60
   3   0 -13   53.09    6.80
   3   0 -13   49.90    5.70
  -2   0  13    2.10    3.80
  -2   0  13    6.00    4.10
  -2   0  13    4.50    3.90
  -2   0  13    0.10    3.30
  -2   0  13   -1.20    3.60
   2   0 -13    4.40    3.50
   2   0 -13   -0.80    3.10
   2   0 -13    1.70    3.40
   2   0 -13    1.00    3.20
  -1   0  13   39.50    6.70
  -1   0  13   50.69    6.30
  -1   0  13   47.20    6.20
  -1   0  13   31.50    5.30
  -1   0  13   48.60    6.50
   1   0 -13   41.90    6.00
   1   0 -13   48.90    6.30
   0   0  13   -0.90    3.20
   0   0  13    1.90    3.80
   0   0  13    0.20    4.40
   0   0  13    6.80    4.30
   0   0 -13    0.40    3.10
   1   0  13  107.49    9.50
   1   0  13  118.29   11.00
   1   0  13  117.59    9.70
   2   0  13   -2.00    4.80
   2   0  13   -5.50    4.10
   2   0  13   -4.20    4.30
   3   0  13  181.98   12.70
   3   0  13  202.88   14.70
   3   0  13  198.48   13.20
   4   0  13   -3.10    5.00
   4   0  13   -8.10    5.10
   4   0  13   -1.80    5.30
   5   0  13   23.20    7.50
   5   0  13   28.80    7.60
   5   0  13   34.80    7.90
   6   0  13   -3.20    6.10
   6   0  13    0.20    6.70
   6   0  13    6.20    7.10
  -6   0 -13    9.60    7.70
   9   0 -14   -2.70    6.20
   9   0 -14   -1.90    6.60
  -8   0  14   64.69    9.90
   8   0 -14   57.69    9.70
   8   0 -14   62.49   11.40
   8   0 -14   69.69   10.50
  -7   0  14    5.50    5.40
   7   0 -14   -3.50    4.30
   7   0 -14    0.60    5.90
   7   0 -14   -2.70    5.40
  -6   0  14   33.50    7.10
   6   0 -14   45.50    8.20
   6   0 -14   28.90    6.30
   6   0 -14   29.40    6.90
  -5   0  14   -1.70    4.40
   5   0 -14   -1.40    4.20
   5   0 -14    1.70    5.10
   5   0 -14    4.40    4.50
  -4   0  14   90.79    9.60
   4   0 -14   88.69    8.70
   4   0 -14  121.59   11.00
   4   0 -14  105.19   10.30
  -3   0  14   -3.00    4.00
  -3   0  14   -4.20    3.50
  -3   0  14    1.10    3.90
  -3   0  14   -3.30    3.20
  -3   0  14    3.30    4.10
   3   0 -14   -1.50    3.60
   3   0 -14    0.70    3.90
   3   0 -14    8.10    4.10
   3   0 -14    2.30    3.90
   3   0 -14    3.30    3.30
  -2   0  14  208.08   11.00
  -2   0  14  185.98   10.90
  -2   0  14  204.78   11.70
  -2   0  14  198.28   10.50
  -2   0  14  194.38   10.90
   2   0 -14  197.18   11.10
   2   0 -14  168.28   10.70
   2   0 -14  192.48   10.50
   2   0 -14  188.98   11.00
  -1   0  14   -1.20    3.80
  -1   0  14   -6.20    3.30
  -1   0  14   -2.60    3.60
  -1   0  14   -1.70    3.90
  -1   0  14   -1.50    4.40
   1   0 -14   -3.40    3.30
   1   0 -14    0.00    3.60
   0   0  14  576.14   21.10
   0   0  14  571.14   19.20
   0   0  14  589.74   19.40
   1   0  14    2.90    4.50
   1   0  14   -4.10    5.00
   1   0  14   -6.90    4.10
   2   0  14   97.09   10.00
   2   0  14   96.69   11.30
   2   0  14   81.09    9.40
   3   0  14   -3.60    5.20
   3   0  14    5.20    5.20
   3   0  14   -8.90    5.10
   4   0  14   17.20    6.80
   4   0  14    5.70    7.10
   4   0  14   27.20    7.50
   5   0  14    3.80    6.90
   5   0  14   -6.00    5.90
   5   0  14   -3.00    6.00
  -5   0 -14   -3.60    6.70
   9   0 -15   38.50    9.60
   9   0 -15   31.90    9.30
   8   0 -15    3.30    6.70
   8   0 -15   11.10    7.10
  -7   0  15  114.29   12.10
   7   0 -15  120.69   13.10
   7   0 -15   82.19   10.70
  -6   0  15   -5.70    4.80
   6   0 -15   -0.10    5.10
   6   0 -15    0.80    5.10
  -5   0  15   17.40    6.60
   5   0 -15    9.10    6.00
   5   0 -15   16.80    5.80
  -4   0  15    1.30    4.80
   4   0 -15   -7.50    3.40
   4   0 -15   -1.30    4.10
   4   0 -15   -4.60    4.30
  -3   0  15  166.28   10.80
  -3   0  15  170.38   11.60
  -3   0  15  165.18   11.00
   3   0 -15  165.58   11.30
   3   0 -15  151.98   10.70
   3   0 -15  163.18   10.80
   3   0 -15  176.18   18.10
  -2   0  15    1.90    4.20
  -2   0  15    2.10    4.30
  -2   0  15   -1.10    3.90
  -2   0  15   -2.00    4.10
  -2   0  15    1.00    3.90
   2   0 -15   -2.70    3.60
   2   0 -15   -3.40    3.60
   2   0 -15    4.20    4.20
   2   0 -15    0.00    3.80
   2   0 -15    2.20    4.10
  -1   0  15   10.90    5.00
  -1   0  15    0.00    4.80
  -1   0  15    6.90    4.80
   0   0  15   -1.50    4.30
   0   0  15    1.30    4.30
   0   0  15    7.50    5.70
   1   0  15  215.78   13.40
   1   0  15  249.28   15.40
   1   0  15  225.78   13.00
   2   0  15    3.20    5.00
   2   0  15    4.80    5.90
   2   0  15   -6.90    5.00
   3   0  15    1.00    5.30
   3   0  15    1.20    6.00
   3   0  15   -0.30    5.30
   4   0  15   -5.60    5.50
   4   0  15   -0.90    6.50
   4   0  15    9.70    7.70
  -4   0 -15   -3.50    7.10
   8   0 -16    6.30    6.90
   8   0 -16   10.70    7.30
  -7   0  16    1.50    6.30
   7   0 -16   -3.10    5.90
   7   0 -16   -1.80    5.90
  -6   0  16   18.30    7.10
   6   0 -16   15.60    6.40
   6   0 -16   11.40    7.20
  -5   0  16   -0.30    5.70
   5   0 -16    4.00    5.50
   5   0 -16    3.80    5.00
  -4   0  16    6.40    5.50
   4   0 -16   15.30    5.80
   4   0 -16   15.40    5.40
  -3   0  16    1.70    4.60
  -3   0  16   -2.30    4.60
   3   0 -16    4.00    4.60
   3   0 -16    0.50    4.40
  -2   0  16  203.08   12.40
  -2   0  16  208.38   13.20
   2   0 -16  209.18   12.20
   2   0 -16  187.08   13.00
   2   0 -16  200.88   14.40
  -1   0  16    2.50    4.60
  -1   0  16    3.90    5.50
   1   0 -16    1.90    5.00
   0   0  16   19.30    6.90
   0   0  16   31.20    6.70
   1   0  16   -4.70    5.00
   1   0  16   -2.30    5.40
   2   0  16  119.39   13.30
   2   0  16  122.59   11.90
  -2   0 -16  114.79   13.60
   3   0  16   -1.30    5.50
   3   0  16   -7.20    5.90
  -3   0 -16   -0.60    6.90
   7   0 -17   26.20    8.20
   7   0 -17   32.30    8.30
  -6   0  17   -8.60    5.40
   6   0 -17   -3.00    5.70
   6   0 -17    2.10    5.60
  -5   0  17   93.49   11.30
   5   0 -17   90.79   11.10
   5   0 -17   75.29   10.00
  -4   0  17    0.50    5.10
   4   0 -17    8.60    5.80
   4   0 -17   -3.00    4.20
  -3   0  17   -6.00    4.70
   3   0 -17    1.20    4.80
  -2   0  17   -1.90    4.80
   2   0 -17    0.70    4.90
  -1   0  17   23.50    6.60
  -1   0  17   11.50    6.30
   1   0 -17   15.40    6.40
   1   0 -17   14.30    5.50
   0   0  17    4.40    5.10
   0   0  17   -0.60    5.60
   0   0 -17    1.50    5.90
   1   0  17   50.79    8.80
   1   0  17   61.49   10.30
  -1   0 -17   46.70    9.60
   2   0  17    4.80    6.50
   2   0  17   -0.60    6.60
  -2   0 -17   -1.90    6.30
   6   0 -18    0.90    5.80
   6   0 -18   -1.90    5.80
  -5   0  18    8.00    6.60
   5   0 -18   -0.20    5.20
   5   0 -18   -2.90    5.60
  -4   0  18   76.89   10.20
   4   0 -18   69.49    9.60
  -1   0  18   -6.30    5.40
   1   0 -18   -3.20    5.20
   0   0  18   61.49   10.50
   0   0  18   47.20    8.50
   0   0 -18   53.29    9.80
   0   1 -18   40.60    7.90
   0   1 -18   31.90    8.60
   0  -1  18   50.29    8.90
   0  -1  18   49.80    9.40
   1   1 -18    2.10    5.00
   1   1 -18    2.00    5.80
  -1  -1  18   -0.30    5.70
  -1  -1  18    5.90    6.30
   3   1 -18    5.50   10.00
   4   1 -18    6.40    5.40
   4   1 -18    2.20    5.10
  -4  -1  18    5.20    5.80
   5   1 -18    2.10    5.90
   5   1 -18   13.30    6.20
  -5  -1  18   16.70    7.10
   6   1 -18    1.50    6.70
  -2   1 -17   10.30    7.70
   2  -1  17    8.00    6.60
   2  -1  17    0.60    6.90
  -1   1 -17   68.89   11.10
   1  -1  17   80.39   10.40
   1  -1  17   60.39   10.00
   0   1 -17   47.30    9.60
   0  -1  17   66.49   10.30
   0  -1  17   49.70    8.20
   1   1 -17   93.49   10.20
   1   1 -17   89.79   10.90
  -1  -1  17   69.79    9.90
  -1  -1  17   83.79    9.60
   2   1 -17   52.79    8.70
  -2  -1  17   42.10    7.70
   3   1 -17   22.60    6.30
   3   1 -17   25.90    6.60
  -3  -1  17   24.50    6.90
  -3  -1  17   18.40    6.10
   4   1 -17  347.07   17.50
   4   1 -17  336.17   17.00
  -4  -1  17  357.26   17.70
   5   1 -17  114.29   11.70
   5   1 -17  118.99   12.60
  -5  -1  17  105.19   12.00
   6   1 -17    2.70    6.70
   6   1 -17    4.60    6.00
  -6  -1  17    3.80    6.20
   7   1 -17   13.50    7.40
   7   1 -17    8.50    7.20
  -7  -1  17    0.80    6.30
  -3   1 -16   37.80   10.20
   3  -1  16   30.90    9.30
   3  -1  16   23.80    7.80
   3  -1  16   30.20    8.20
  -2   1 -16   41.90    9.30
   2  -1  16   67.89    9.70
   2  -1  16   49.80    8.60
   2  -1  16   55.39    9.60
  -1   1 -16   50.09    9.90
   1  -1  16   41.30    7.90
   1  -1  16   52.89    8.30
   1  -1  16   51.99    9.00
   0   1 -16  143.09   13.30
   0  -1  16  146.19   13.50
   0  -1  16  153.58   11.70
   0  -1  16  134.79   11.80
   1   1 -16  323.27   17.30
   1   1 -16  335.07   15.40
   1   1 -16  347.17   16.00
  -1  -1  16  348.17   17.10
  -1  -1  16  352.36   16.40
  -1  -1  16  337.07   15.70
   2   1 -16   63.49    8.90
   2   1 -16   68.59    8.60
   2   1 -16   66.49    8.00
   2   1 -16   74.89    8.80
   2   1 -16   54.69    7.80
  -2  -1  16   52.19    7.50
  -2  -1  16   65.49    8.50
  -2  -1  16   56.59    7.90
  -2  -1  16   56.69    8.40
  -2  -1  16   60.99    8.20
   3   1 -16   96.59    9.90
   3   1 -16  119.29   11.10
   3   1 -16  124.19   11.30
  -3  -1  16  102.39   10.10
  -3  -1  16   96.09   10.00
  -3  -1  16  102.19   10.40
   4   1 -16  104.89   10.60
   4   1 -16   86.49    9.90
   4   1 -16   83.69    9.80
  -4  -1  16   78.79    9.90
   5   1 -16   67.09    9.30
   5   1 -16   62.49    9.10
  -5  -1  16   57.59    9.10
   6   1 -16    1.90    6.20
   6   1 -16   12.90    6.20
  -6  -1  16    5.60    6.20
   7   1 -16   43.20    9.30
   7   1 -16   69.39   10.80
  -7  -1  16   67.39   10.50
   8   1 -16  122.09   14.00
   8   1 -16   87.69   12.00
  -8  -1  16   87.99   12.00
  -4   1 -15   21.80    8.80
   4  -1  15   47.50    9.00
   4  -1  15   27.40    8.60
   4  -1  15   36.10    8.70
  -3   1 -15  153.88   15.40
   3  -1  15  181.28   14.60
   3  -1  15  126.29   12.30
   3  -1  15  154.18   14.70
  -2   1 -15  104.19   12.20
   2  -1  15  129.89   11.80
   2  -1  15   85.99   10.60
   2  -1  15  131.99   12.30
  -1   1 -15    3.10    5.90
   1  -1  15   18.40    5.80
   1  -1  15   18.20    5.80
   1  -1  15    3.60    6.00
   0   1 -15   72.19   10.00
   0  -1  15   90.29   10.40
   0  -1  15  114.69   10.70
   0  -1  15   97.49    9.60
   1   1 -15  444.86   19.00
   1   1 -15  414.06   16.70
   1   1 -15  421.96   19.30
  -1  -1  15  447.36   18.30
  -1  -1  15  402.06   16.60
  -1  -1  15  430.46   17.50
  -1  -1  15  445.86   16.90
   2   1 -15  165.98   11.40
   2   1 -15  175.48   12.10
   2   1 -15  172.28   10.50
   2   1 -15  162.18   10.80
   2   1 -15  163.98   11.30
  -2  -1  15  196.38   11.70
  -2  -1  15  183.48   11.40
  -2  -1  15  174.08   11.50
  -2  -1  15  182.58   11.40
  -2  -1  15  168.38   10.80
   3   1 -15   13.80    8.30
   3   1 -15   17.00    5.70
   3   1 -15    9.40    5.00
   3   1 -15   14.90    4.80
   3   1 -15   12.30    5.00
  -3  -1  15   16.00    5.70
  -3  -1  15   17.60    5.10
  -3  -1  15   18.20    5.60
  -3  -1  15   19.40    5.60
   4   1 -15  279.77   15.20
   4   1 -15  279.67   14.10
   4   1 -15  263.17   14.30
  -4  -1  15  279.07   14.50
  -4  -1  15  289.97   15.00
   5   1 -15  100.99    9.90
   5   1 -15   99.69   10.80
   5   1 -15   99.99   10.30
  -5  -1  15   96.49   10.30
   6   1 -15   18.70    6.60
   6   1 -15   14.20    5.50
   6   1 -15    9.60    5.80
  -6  -1  15   19.00    6.70
   7   1 -15   14.00    6.60
   7   1 -15   21.10    6.40
   7   1 -15   14.50    7.00
  -7  -1  15   14.60    6.50
   8   1 -15  152.38   14.70
   8   1 -15  149.69   18.40
   8   1 -15  186.68   16.40
  -8  -1  15  182.48   15.60
   9   1 -15  135.29   14.70
   9   1 -15  103.59   13.40
  -9  -1  15  133.39   14.00
  -5   1 -14    5.50    6.70
   5  -1  14   -3.80    5.60
   5  -1  14   -0.40    6.40
   5  -1  14   -3.50    5.30
  -4   1 -14    9.40    7.20
   4  -1  14   22.20    7.10
   4  -1  14    6.70    6.40
   4  -1  14   15.40    7.30
  -3   1 -14    4.20    6.70
   3  -1  14   10.00    6.10
   3  -1  14   18.80    7.00
   3  -1  14    1.10    6.10
  -2   1 -14  160.18   14.20
   2  -1  14  175.38   12.40
   2  -1  14  181.98   13.20
   2  -1  14  169.38   12.20
  -1   1 -14   85.19   10.90
   1  -1  14   87.59    9.60
   1  -1  14   93.29   10.70
   1  -1  14   98.69   10.00
   0   1 -14   92.49   10.10
   0  -1  14  110.69   10.80
   0  -1  14  108.19    9.30
   0  -1  14  112.29   10.00
   0  -1  14  107.29    9.90
   1   1 -14  354.36   16.10
   1   1 -14  321.17   13.80
   1   1 -14  340.37   14.30
  -1  -1  14  339.37   15.00
  -1  -1  14  315.47   14.90
  -1  -1  14  333.17   14.10
  -1  -1  14  350.26   13.90
  -1  -1  14  333.57   14.20
   2   1 -14   56.79    7.30
   2   1 -14   73.89    8.30
   2   1 -14   82.39    8.80
   2   1 -14   64.79    7.60
   2   1 -14   70.19    7.60
  -2  -1  14   83.49    8.00
  -2  -1  14   67.59    7.80
  -2  -1  14   64.19    7.80
  -2  -1  14   59.99    7.50
  -2  -1  14   67.99    7.90
   3   1 -14   -3.20    3.60
   3   1 -14    1.40    3.90
   3   1 -14    4.60    3.80
   3   1 -14    8.30    4.70
   3   1 -14    3.60    4.10
  -3  -1  14   -4.60    3.40
  -3  -1  14    1.60    4.40
  -3  -1  14    7.20    4.30
  -3  -1  14    0.90    4.40
  -3  -1  14    7.50    4.70
   4   1 -14  111.79   10.10
   4   1 -14  100.89    9.40
   4   1 -14  115.69   10.50
  -4  -1  14  114.39   10.30
  -4  -1  14  121.79   10.80
   5   1 -14  178.18   11.70
   5   1 -14  188.18   12.60
   5   1 -14  191.48   12.60
  -5  -1  14  166.18   12.20
   6   1 -14   97.79    9.90
   6   1 -14   89.29   10.40
   6   1 -14  105.29   11.60
  -6  -1  14  101.59   10.80
   7   1 -14   -3.50    4.40
   7   1 -14    2.70    5.70
   7   1 -14    5.60    5.70
  -7  -1  14   -1.20    5.00
   8   1 -14  112.09   12.20
   8   1 -14  136.99   13.90
   8   1 -14  122.19   12.00
  -8  -1  14  101.29   11.40
   9   1 -14  310.97   17.80
   9   1 -14  291.17   18.50
   9   1 -14  316.47   19.50
  -9  -1  14  303.57   18.10
  -6   1 -13   -2.70    7.00
   6  -1  13   -8.20    5.70
   6  -1  13    1.80    6.40
   6  -1  13   -0.50    6.60
  -5   1 -13   -0.80    7.00
   5  -1  13   10.30    6.70
   5  -1  13   10.40    7.30
   5  -1  13    4.30    6.20
  -4   1 -13   11.50    7.00
   4  -1  13    7.80    6.40
   4  -1  13   12.80    6.40
   4  -1  13    9.90    5.80
   3  -1  13   68.19    9.00
   3  -1  13   80.59    9.20
   3  -1  13   89.69   10.90
   2  -1  13  173.68   13.00
   2  -1  13  184.98   12.20
   2  -1  13  190.38   12.10
   1  -1  13   -9.20    4.00
   1  -1  13   -3.90    4.00
   1  -1  13   -2.50    3.50
   1  -1  13    4.20    4.80
   0   1 -13   54.69    6.30
   0  -1  13   60.49    6.60
   0  -1  13   66.79    7.80
   0  -1  13   75.09    8.20
   0  -1  13   67.19    7.30
   0  -1  13   67.89    8.50
   1   1 -13  125.29   10.70
   1   1 -13  129.79    8.80
  -1  -1  13  116.09    9.90
  -1  -1  13  128.79    8.60
  -1  -1  13  114.09    8.60
  -1  -1  13  113.19    9.50
  -1  -1  13  137.89    9.10
   2   1 -13   48.60    6.20
   2   1 -13   48.20    6.90
   2   1 -13   42.20    6.30
   2   1 -13   41.70    6.40
   2   1 -13   55.79    6.90
  -2  -1  13   55.19    7.00
  -2  -1  13   52.99    6.90
  -2  -1  13   49.00    6.20
  -2  -1  13   49.70    6.50
  -2  -1  13   51.29    6.90
   3   1 -13   92.09    7.80
   3   1 -13   61.09    7.70
   3   1 -13   93.89    8.20
   3   1 -13   93.79    8.80
   3   1 -13   75.39    8.10
  -3  -1  13   79.09    8.20
  -3  -1  13   89.79    8.90
  -3  -1  13   74.79    7.00
  -3  -1  13   73.79    8.00
  -3  -1  13  101.99    8.00
   4   1 -13    0.20    3.90
   4   1 -13    2.40    3.40
   4   1 -13   -7.90    3.80
   4   1 -13    4.20    3.90
  -4  -1  13    1.30    4.30
  -4  -1  13   -1.00    3.80
   5   1 -13  198.78   13.10
   5   1 -13  210.08   11.90
   5   1 -13  200.38   12.20
  -5  -1  13  200.38   12.80
   6   1 -13  216.98   14.20
   6   1 -13  207.68   12.70
   6   1 -13  224.48   14.20
  -6  -1  13  219.18   13.60
   7   1 -13   37.80    8.50
   7   1 -13   24.20    7.30
   7   1 -13   22.60    6.30
  -7  -1  13   22.40    7.00
   8   1 -13  270.87   16.70
   8   1 -13  254.77   16.60
   8   1 -13  271.07   15.70
  -8  -1  13  260.17   16.10
   9   1 -13   61.99   10.50
   9   1 -13   57.89   10.10
   9   1 -13   51.09    9.60
  -9  -1  13   61.19    9.90
  10   1 -13   15.60    8.20
  10   1 -13   17.10    7.70
  10   1 -13   10.10    7.70
  -6   1 -12   16.90    8.50
   6  -1  12    9.60    6.60
   6  -1  12   21.80    7.60
   6  -1  12   24.00    7.90
  -5   1 -12   -3.40    5.80
   5  -1  12   -4.50    4.60
   5  -1  12    2.70    5.70
   5  -1  12   -0.80    5.20
   4  -1  12   12.80    6.10
   4  -1  12    2.20    5.70
   4  -1  12   10.90    6.30
   3  -1  12  184.48   13.30
   3  -1  12  227.58   12.90
   3  -1  12  211.88   12.80
   2  -1  12  219.88   12.40
   2  -1  12  202.38   12.00
   2  -1  12  254.77   11.60
   2  -1  12  233.18   13.80
   1  -1  12    7.20    4.50
   1  -1  12    2.50    4.20
   1  -1  12    0.50    3.90
   1  -1  12   11.30    4.30
   0   1 -12  656.53   18.00
   0  -1  12  669.43   19.90
   0  -1  12  651.93   19.00
   0  -1  12  659.23   19.50
   0  -1  12  613.64   17.40
   0  -1  12  649.43   20.70
   1   1 -12   95.89    7.30
  -1  -1  12   70.79    7.10
  -1  -1  12   92.19    8.60
  -1  -1  12   87.49    7.90
  -1  -1  12   85.49    7.40
  -1  -1  12   80.09    7.90
   2   1 -12   -3.10    3.10
   2   1 -12    5.90    3.70
   2   1 -12    2.00    3.10
   2   1 -12    0.10    3.50
   2   1 -12   -0.40    3.40
  -2  -1  12    0.30    3.10
  -2  -1  12   -3.10    3.50
  -2  -1  12    0.50    3.60
  -2  -1  12    5.40    3.80
  -2  -1  12   -0.90    3.50
   3   1 -12   42.50    6.10
   3   1 -12   43.70    5.40
   3   1 -12   37.30    6.30
   3   1 -12   37.80    6.10
   3   1 -12   38.50    5.50
  -3  -1  12   29.30    5.60
  -3  -1  12   34.60    5.90
  -3  -1  12   36.70    5.00
  -3  -1  12   35.10    5.20
  -3  -1  12   28.90    5.50
   4   1 -12  180.68   11.00
   4   1 -12  188.88    9.00
   4   1 -12  177.88   10.30
   4   1 -12  215.28   12.10
  -4  -1  12  193.78   11.00
  -4  -1  12  181.38   10.60
   5   1 -12  184.78   12.00
   5   1 -12  201.28   11.50
   5   1 -12  202.18   12.20
  -5  -1  12  189.38   11.60
   6   1 -12   94.79    9.40
   6   1 -12   92.49   10.30
   6   1 -12   82.19    9.50
  -6  -1  12   80.89    9.30
   7   1 -12    5.20    5.70
   7   1 -12    1.40    4.60
   7   1 -12    6.00    5.30
  -7  -1  12    8.70    5.20
   8   1 -12   65.19    9.20
   8   1 -12   58.49    9.10
   8   1 -12   65.49    9.60
  -8  -1  12   76.79    9.90
   9   1 -12   77.79   10.60
   9   1 -12  111.89   12.10
   9   1 -12  103.09   12.50
  -9  -1  12  100.09   11.10
  10   1 -12   -0.50    6.50
  10   1 -12   15.50    7.60
  10   1 -12    1.60    6.90
  -7   1 -11   49.99   10.00
   7  -1  11   67.79   10.40
   7  -1  11   66.69   10.40
   7  -1  11   58.29   10.00
  -6   1 -11   28.90    8.50
   6  -1  11   43.90    8.10
   6  -1  11   30.80    8.10
   6  -1  11   30.50    7.70
  -5   1 -11    8.70    5.80
   5  -1  11    6.20    5.50
   5  -1  11   11.50    6.20
   5  -1  11    2.00    5.50
   4  -1  11  116.89   11.00
   4  -1  11   96.39   10.80
   4  -1  11   91.19    9.90
   3  -1  11  232.18   12.70
   3  -1  11  207.68   13.30
   3  -1  11  230.28   12.90
   3  -1  11  221.18   11.00
   2  -1  11   -2.10    3.90
   2  -1  11    8.60    4.80
   2  -1  11   -5.60    3.60
   2  -1  11    3.70    3.50
   1  -1  11  125.29    8.40
   1  -1  11  135.99    7.20
   1  -1  11  137.19   10.20
   1  -1  11  134.29    9.20
   1  -1  11  131.79    9.20
   0  -1  11   -2.00    3.30
   0  -1  11    5.60    3.10
   0  -1  11   -1.30    3.40
   0  -1  11    1.60    3.90
   0  -1  11    1.30    3.40
  -1  -1  11  425.36   14.10
  -1  -1  11  446.36   14.90
  -1  -1  11  431.46   14.00
  -1  -1  11  428.86   14.90
  -1  -1  11  418.86   14.80
   2   1 -11  156.98    8.20
   2   1 -11  141.69    8.90
   2   1 -11  166.98    9.30
   2   1 -11  147.69    8.90
  -2  -1  11  152.58    8.40
  -2  -1  11  160.58    9.00
  -2  -1  11  175.88    9.70
  -2  -1  11  163.58    9.30
  -2  -1  11  164.48    9.30
   3   1 -11   19.50    4.00
   3   1 -11   14.10    4.50
   3   1 -11   17.40    4.50
   3   1 -11   14.70    4.00
   3   1 -11   19.20    4.60
  -3  -1  11   11.40    4.10
  -3  -1  11   21.60    5.00
  -3  -1  11   23.20    4.10
  -3  -1  11   13.80    4.40
  -3  -1  11   22.00    4.20
   4   1 -11   55.19    5.30
   4   1 -11   42.50    6.40
   4   1 -11   47.70    6.40
   4   1 -11   52.89    6.30
   4   1 -11   51.99    5.40
  -4  -1  11   53.99    6.90
  -4  -1  11   51.79    6.50
  -4  -1  11   58.29    5.50
   5   1 -11  264.67   13.50
   5   1 -11  273.47   13.10
   5   1 -11  225.88    9.30
   5   1 -11  258.67   12.10
  -5  -1  11  243.88   12.50
   6   1 -11    6.40    4.70
   6   1 -11    1.60    4.10
   6   1 -11   12.40    5.40
  -6  -1  11    3.70    4.20
   7   1 -11   15.60    5.50
   7   1 -11   17.50    5.90
   7   1 -11   16.10    5.70
  -7  -1  11    9.80    5.10
   8   1 -11   14.40    6.10
   8   1 -11   25.60    7.00
   8   1 -11   41.50    8.00
  -8  -1  11   16.80    6.40
   9   1 -11  102.49   11.20
   9   1 -11   86.89   10.70
   9   1 -11  108.49   12.50
  -9  -1  11   69.99    9.70
  10   1 -11   17.40    7.10
  10   1 -11   12.00    7.20
  10   1 -11   11.80    7.60
  -7   1 -10   40.20    9.20
   7  -1  10   41.90    8.90
   7  -1  10   59.99    9.70
   7  -1  10   47.80    9.10
  -6   1 -10  183.18   14.70
   6  -1  10  177.78   14.10
   6  -1  10  181.28   13.70
   6  -1  10  198.48   14.30
   5  -1  10   -1.60    4.30
   5  -1  10   12.20    5.80
   5  -1  10    9.40    5.70
   4  -1  10  144.69   10.20
   4  -1  10   98.89   10.20
   4  -1  10  127.29   10.20
   4  -1  10  151.18   10.70
   3  -1  10  672.63   21.30
   3  -1  10  715.53   21.60
   3  -1  10  715.23   23.00
   3  -1  10  714.23   19.50
   2  -1  10  229.18   11.50
   2  -1  10  247.78   12.90
   2  -1  10  253.57   10.70
   2  -1  10  225.18   11.50
   1  -1  10   87.09    7.00
   1  -1  10   88.19    7.70
   1  -1  10  103.99    7.90
   1  -1  10   94.59    5.90
   1  -1  10   84.39    8.00
   0  -1  10  346.47   12.40
   0  -1  10  328.57   13.10
   0  -1  10  329.97   11.20
   0  -1  10  322.27   12.40
   0  -1  10  327.67   12.00
  -1  -1  10   86.49    7.30
  -1  -1  10   89.99    6.80
  -1  -1  10   87.19    7.00
  -1  -1  10   86.29    6.80
  -1  -1  10  100.89    7.30
   2   1 -10   48.60    5.00
   2   1 -10   41.10    5.50
   2   1 -10   39.60    5.30
  -2  -1  10   42.80    4.90
  -2  -1  10   49.99    5.90
  -2  -1  10   53.59    5.90
  -2  -1  10   48.10    5.40
  -2  -1  10   41.50    5.60
   3   1 -10   15.80    4.40
   3   1 -10   20.50    4.40
   3   1 -10   23.40    3.90
   3   1 -10   20.50    3.90
  -3  -1  10   19.80    3.60
  -3  -1  10   20.70    4.60
  -3  -1  10   16.30    4.40
  -3  -1  10   17.10    3.70
  -3  -1  10   17.40    4.30
   4   1 -10  312.37    9.80
   4   1 -10  287.37   12.10
   4   1 -10  314.77   13.50
   4   1 -10  311.77   13.20
   4   1 -10  320.17   10.60
  -4  -1  10  301.97    9.50
  -4  -1  10  296.17   12.70
  -4  -1  10  308.37   12.90
   5   1 -10  147.09    7.10
   5   1 -10  150.08   10.00
   5   1 -10  161.18    9.40
   5   1 -10  148.19   10.30
  -5  -1  10  163.28    9.90
   6   1 -10   17.80    5.20
   6   1 -10   22.60    6.10
   6   1 -10   14.10    5.10
  -6  -1  10   20.20    5.30
   7   1 -10  126.29   10.80
   7   1 -10  127.19   11.30
   7   1 -10  100.09   10.60
  -7  -1  10  120.99   10.70
   8   1 -10  118.59   12.10
   8   1 -10  122.09   11.40
   8   1 -10  124.89   11.30
  -8  -1  10  116.59   10.70
   9   1 -10    9.30    6.30
   9   1 -10   15.00    6.30
   9   1 -10   10.60    6.50
  -9  -1  10    2.40    5.20
  10   1 -10    9.40    7.30
  10   1 -10   18.70    6.80
  10   1 -10    5.30    6.90
  11   1 -10   -5.40    5.50
  11   1 -10    3.00    6.90
  11   1 -10    1.90    7.20
  -8   1  -9    8.80    7.00
   8  -1   9   21.20    8.10
   8  -1   9   17.00    7.40
   8  -1   9   10.60    6.50
  -7   1  -9  176.58   14.30
   7  -1   9  202.58   14.40
   7  -1   9  163.08   12.80
   7  -1   9  142.69   12.60
  -6   1  -9  358.96   18.40
   6  -1   9  364.06   17.90
   6  -1   9  401.56   17.90
   6  -1   9  373.36   17.30
   5  -1   9   16.60    5.80
   5  -1   9   18.40    5.90
   5  -1   9    4.40    5.20
   5  -1   9   12.60    6.90
   4  -1   9  324.97   14.50
   4  -1   9  341.97   14.80
   4  -1   9  328.27   12.70
   4  -1   9  328.27   15.40
   3  -1   9  218.48   12.20
   3  -1   9  237.38   10.20
   3  -1   9  220.68   11.40
   3  -1   9  208.88   11.20
   2  -1   9   97.39    7.00
   2  -1   9  103.19    8.50
   2  -1   9  103.29    7.90
   2  -1   9   93.39    5.00
   2  -1   9   81.49    8.20
   1  -1   9    3.60    2.30
   1  -1   9    0.00    2.70
   1  -1   9    2.90    3.10
   1  -1   9    5.20    4.00
   1  -1   9    1.20    2.90
   0  -1   9  197.28    9.80
   0  -1   9  193.48    8.10
   0  -1   9  218.38    9.20
   0  -1   9  195.08    9.20
   0  -1   9  199.68    9.00
  -1  -1   9  696.53   18.10
  -1  -1   9  692.23   18.10
  -1  -1   9  719.23   17.70
  -1  -1   9  667.63   17.90
  -1  -1   9  680.43   17.20
   2   1  -9  119.49    6.60
   2   1  -9  118.49    7.60
   2   1  -9  119.79    7.60
  -2  -1   9  128.59    7.00
  -2  -1   9  125.29    7.80
  -2  -1   9  117.29    7.50
  -2  -1   9  118.29    6.40
  -2  -1   9  129.69    7.60
   3   1  -9  114.89    6.30
   3   1  -9  120.39    7.50
   3   1  -9  105.89    7.30
   3   1  -9  116.29    6.40
  -3  -1   9  123.79    6.30
  -3  -1   9  124.39    7.70
  -3  -1   9  124.09    8.00
   4   1  -9  689.73   15.30
   4   1  -9  704.53   20.00
   4   1  -9  691.23   16.40
   4   1  -9  671.53   19.90
   4   1  -9  713.73   19.20
  -4  -1   9  741.33   20.20
  -4  -1   9  693.93   19.70
   5   1  -9  103.59    9.20
   5   1  -9   88.69    5.70
   5   1  -9   85.69    7.70
   5   1  -9   84.19    8.30
  -5  -1   9   98.89    8.70
   6   1  -9   44.00    4.90
   6   1  -9   54.99    7.00
   6   1  -9   46.20    7.00
   6   1  -9   49.70    6.90
  -6  -1   9   49.20    6.70
   7   1  -9   62.29    8.20
   7   1  -9   55.79    7.60
   7   1  -9   60.39    8.10
  -7  -1   9   61.39    7.40
   8   1  -9   55.59    8.90
   8   1  -9   48.20    8.10
   8   1  -9   51.49    8.20
  -8  -1   9   46.50    7.80
   9   1  -9  185.78   13.60
   9   1  -9  188.28   13.20
   9   1  -9  174.08   14.00
  -9  -1   9  169.78   11.70
  10   1  -9   -8.10    6.00
  10   1  -9   -4.20    5.10
  10   1  -9   -0.30    6.70
  11   1  -9   53.79   10.70
  11   1  -9   63.39   10.40
  11   1  -9   45.50    9.80
  -8   1  -8   -2.80    5.60
   8  -1   8   -0.90    5.10
   8  -1   8   -1.90    5.60
   8  -1   8   -0.70    5.50
  -7   1  -8  151.78   13.70
   7  -1   8  175.68   13.30
   7  -1   8  152.58   12.70
   7  -1   8  186.38   13.40
  -6   1  -8  147.19   13.20
   6  -1   8  134.59   11.70
   6  -1   8  156.48   12.40
   6  -1   8  152.68   11.20
   5  -1   8   30.20    5.30
   5  -1   8   25.00    5.60
   5  -1   8   22.10    5.50
   5  -1   8   33.00    6.80
   4  -1   8   62.89    6.50
   4  -1   8   60.89    7.40
   4  -1   8   67.29    7.80
   4  -1   8   62.69    8.10
   3  -1   8  224.88   11.80
   3  -1   8  224.98    9.70
   3  -1   8  241.88   11.00
   3  -1   8  241.08   11.30
   2  -1   8  187.78   10.30
   2  -1   8  206.68    8.80
   2  -1   8  192.48    9.20
   2  -1   8  188.58    6.50
   2  -1   8  186.68    9.50
   1  -1   8  204.98    9.30
   1  -1   8  203.08    7.30
   1  -1   8  220.28    8.90
   1  -1   8  193.28    9.20
   1  -1   8  199.98    9.80
   0  -1   8  295.47   10.60
   0  -1   8  295.07    9.40
   0  -1   8  291.47   10.20
   0  -1   8  268.77   10.50
   0  -1   8  277.37   10.10
  -1  -1   8 2177.28   40.50
  -1  -1   8 2117.39   39.30
  -1  -1   8 2163.58   39.80
  -1  -1   8 2124.89   40.20
  -1  -1   8 2136.69   40.40
   2   1  -8  180.48    7.30
   2   1  -8  184.48    8.70
   2   1  -8  187.08    8.40
  -2  -1   8  180.58    8.40
  -2  -1   8  161.48    8.10
  -2  -1   8  174.98    8.40
  -2  -1   8  175.68    7.40
  -2  -1   8  186.28    7.50
   3   1  -8  143.39    8.30
   3   1  -8  143.49    7.60
   3   1  -8  140.09    6.40
   3   1  -8  131.39    6.10
  -3  -1   8  145.19    6.10
  -3  -1   8  129.29    8.00
  -3  -1   8  135.59    8.00
   4   1  -8  538.55   15.90
   4   1  -8  570.74   13.80
   4   1  -8  585.64   17.30
   4   1  -8  543.15   11.90
  -4  -1   8  532.65   16.20
   5   1  -8  169.38    9.30
   5   1  -8  160.58    9.80
   5   1  -8  155.38    6.90
   5   1  -8  143.29    9.60
  -5  -1   8  134.39    9.00
   6   1  -8   25.20    4.00
   6   1  -8   24.50    5.30
   6   1  -8   21.70    5.30
   6   1  -8   33.30    5.80
  -6  -1   8   24.60    5.10
   7   1  -8   12.80    5.60
   7   1  -8   17.70    5.10
   7   1  -8   30.60    6.30
  -7  -1   8   21.00    5.60
   8   1  -8  136.39   11.60
   8   1  -8  101.89   10.20
   8   1  -8  140.39   11.00
  -8  -1   8  136.79   10.50
   9   1  -8  129.79   12.20
   9   1  -8  157.08   13.20
   9   1  -8  145.19   11.60
  -9  -1   8  141.49   11.00
  10   1  -8    5.20    6.70
  10   1  -8   -0.40    6.30
  10   1  -8   -5.70    4.50
  11   1  -8   86.89   11.80
  11   1  -8   76.99   10.50
  11   1  -8   85.39   11.70
  -9   1  -7   26.00    8.30
   9  -1   7   10.50    6.60
   9  -1   7   25.40    8.40
   9  -1   7   25.40    7.50
  -8   1  -7   -2.40    5.30
   8  -1   7   17.70    7.00
   8  -1   7    7.20    6.00
   8  -1   7    3.90    5.40
  -7   1  -7   61.09    9.00
   7  -1   7   57.79    8.60
   7  -1   7   74.39    9.20
   7  -1   7   60.09    9.20
   6  -1   7   48.80    7.40
   6  -1   7   41.90    6.80
   6  -1   7   54.69    6.80
   6  -1   7   57.09    8.10
   5  -1   7    1.00    4.40
   5  -1   7    3.30    4.00
   5  -1   7    3.80    3.70
   5  -1   7   -0.70    4.30
   4  -1   7    4.90    3.40
   4  -1   7    3.80    4.10
   4  -1   7   10.70    4.30
   4  -1   7    8.00    3.70
   3  -1   7  142.19    8.20
   3  -1   7  126.79    8.10
   3  -1   7  122.39    4.30
   3  -1   7  131.19    9.00
   3  -1   7  126.39    7.30
   2  -1   7  298.87    7.90
   2  -1   7  312.67   10.40
   2  -1   7  299.67   11.30
   2  -1   7  297.37   11.20
   2  -1   7  308.57   12.00
   1  -1   7   91.59    6.50
   1  -1   7  105.19    6.30
   1  -1   7   90.79    6.10
   1  -1   7  104.69    5.00
   1  -1   7  115.39    7.10
   0  -1   7  236.58    7.90
   0  -1   7  221.28    8.50
   0  -1   7  230.68    9.00
   0  -1   7  226.48    8.60
   0  -1   7  223.38    9.10
  -1  -1   7 1051.59   22.40
  -1  -1   7 1052.19   21.40
  -1  -1   7 1031.60   21.80
  -1  -1   7 1028.70   21.90
  -1  -1   7 1016.10   22.20
   2   1  -7  675.63   16.80
   2   1  -7  717.53   17.60
   2   1  -7  716.23   15.90
   2   1  -7  673.73   15.40
  -2  -1   7  697.13   15.40
  -2  -1   7  701.53   17.10
  -2  -1   7  658.93   16.60
  -2  -1   7  698.23   16.80
  -2  -1   7  665.23   15.20
   3   1  -7  980.70   19.60
   3   1  -7  977.90   22.60
   3   1  -7  960.30   21.60
   3   1  -7  935.61   18.70
  -3  -1   7  949.31   22.10
  -3  -1   7  950.60   22.00
  -3  -1   7  945.21   18.40
   4   1  -7  660.83   17.40
   4   1  -7  638.24   12.60
   4   1  -7  658.83   18.20
   4   1  -7  675.83   15.10
  -4  -1   7  695.33   18.20
   5   1  -7  316.27    9.80
   5   1  -7  338.97   13.40
   5   1  -7  300.77   12.60
   5   1  -7  334.67   12.40
  -5  -1   7  321.17   12.50
   6   1  -7   56.09    7.20
   6   1  -7   69.69    5.50
   6   1  -7   51.69    6.30
   6   1  -7   63.89    7.50
  -6  -1   7   62.99    7.00
   7   1  -7  191.08   11.50
   7   1  -7  214.78   11.50
   7   1  -7  198.38    8.50
   7   1  -7  193.28   11.40
  -7  -1   7  210.68   11.50
   8   1  -7  306.57   14.60
   8   1  -7  325.17   15.90
   8   1  -7  284.67   14.20
  -8  -1   7  286.07   13.80
   9   1  -7  140.59   11.70
   9   1  -7  150.78   12.90
   9   1  -7  144.29   12.70
  10   1  -7    2.00    6.60
  10   1  -7    2.80    5.10
  10   1  -7    2.70    6.60
  11   1  -7   93.39   12.10
  11   1  -7   84.09   12.00
  -9   1  -6    8.80    6.30
   9  -1   6   10.80    6.30
   9  -1   6   10.00    6.70
   9  -1   6    9.20    6.10
  -8   1  -6   68.09    9.40
   8  -1   6   75.49    9.30
   8  -1   6   75.59    9.50
   8  -1   6   82.99   10.30
  -7   1  -6   36.10    7.20
   7  -1   6   28.30    6.30
   7  -1   6   39.90    6.40
   7  -1   6   30.60    7.40
   7  -1   6   18.60    6.00
   6  -1   6   27.70    6.30
   6  -1   6   23.50    5.30
   6  -1   6   16.40    5.50
   6  -1   6   22.90    5.80
   5  -1   6   19.20    5.40
   5  -1   6   28.20    5.70
   5  -1   6   21.90    4.60
   5  -1   6   30.00    5.70
   4  -1   6    2.80    3.50
   4  -1   6   12.30    4.30
   4  -1   6    2.40    3.00
   4  -1   6   -1.90    3.00
   3  -1   6   11.90    3.90
   3  -1   6   12.90    1.80
   3  -1   6   12.00    3.60
   3  -1   6   17.00    4.10
   3  -1   6   16.60    3.50
   2  -1   6 2194.88   41.50
   2  -1   6 2220.78   37.30
   2  -1   6 2252.97   40.60
   2  -1   6 2258.37   42.00
   2  -1   6 2216.38   42.70
   1  -1   6  408.96   11.40
   1  -1   6  416.36   12.10
   1  -1   6  422.06   12.10
   1  -1   6  413.86   12.50
   1  -1   6  412.16   10.00
   0  -1   6  386.36   10.70
   0  -1   6  376.36   11.00
   0  -1   6  372.96   10.00
   0  -1   6  384.56   10.80
   0  -1   6  391.66   11.40
  -1  -1   6  269.67    8.30
  -1  -1   6  276.97    9.10
  -1  -1   6  274.97    9.10
  -1  -1   6  250.87    8.40
  -1  -1   6  253.87    8.30
   2   1  -6  187.78    8.00
   2   1  -6  177.98    6.50
   2   1  -6  175.48    6.40
   2   1  -6  178.88    7.40
  -2  -1   6  186.08    6.50
  -2  -1   6  176.78    7.60
  -2  -1   6  172.38    7.60
  -2  -1   6  172.58    6.20
  -2  -1   6  180.28    7.50
   3   1  -6 1092.19   21.30
   3   1  -6 1099.39   20.10
   3   1  -6 1103.69   23.50
   3   1  -6 1126.79   24.40
  -3  -1   6 1145.29   24.30
  -3  -1   6 1100.09   23.90
   4   1  -6    8.80    2.40
   4   1  -6   10.20    3.60
   4   1  -6   12.00    4.10
  -4  -1   6    9.70    3.30
   5   1  -6  320.07   12.50
   5   1  -6  313.27   11.90
   5   1  -6  323.17   12.60
   5   1  -6  317.17    9.60
  -5  -1   6  339.67   12.30
   6   1  -6   91.49    5.70
   6   1  -6   99.59    8.60
   6   1  -6   89.69    8.10
   6   1  -6  102.19    8.90
  -6  -1   6   83.09    7.50
   7   1  -6   50.99    7.40
   7   1  -6   68.99    5.60
   7   1  -6   38.20    6.30
   7   1  -6   68.69    7.80
  -7  -1   6   62.59    6.90
   8   1  -6  362.16   15.20
   8   1  -6  292.77   16.20
   8   1  -6  369.86   16.60
   8   1  -6  340.87   15.30
  -8  -1   6  354.96   14.50
   9   1  -6  152.08   11.00
   9   1  -6  131.89   11.50
   9   1  -6  169.68   12.50
  10   1  -6   11.60    6.70
  10   1  -6    8.10    5.50
  10   1  -6   -2.10    5.50
  11   1  -6   38.60    9.70
  11   1  -6   40.10    9.00
  10  -1   5   53.59    9.40
  10  -1   5   55.39   10.40
   9  -1   5    1.00    5.30
   9  -1   5    3.40    7.70
   9  -1   5    5.70    5.70
  -8   1  -5  121.99   11.40
   8  -1   5  103.89   10.20
   8  -1   5  108.99   10.20
   8  -1   5  114.09   10.30
   8  -1   5  114.49   11.30
  -7   1  -5  170.88   12.10
   7  -1   5  180.88   12.30
   7  -1   5  172.28   11.20
   7  -1   5  202.38   11.60
   7  -1   5  176.28   11.50
   6  -1   5  137.29   10.20
   6  -1   5  125.69    9.10
   6  -1   5  118.99    9.60
   6  -1   5  133.99    9.50
   5  -1   5   -3.80    3.20
   5  -1   5    1.40    3.60
   5  -1   5    2.90    3.30
   5  -1   5    5.80    4.20
   4  -1   5    1.60    1.10
   4  -1   5    3.80    3.40
   4  -1   5    2.80    2.80
   4  -1   5    0.30    2.90
   4  -1   5    2.70    3.50
   3  -1   5  113.59    7.20
   3  -1   5  110.79    6.60
   3  -1   5  125.99    7.40
   3  -1   5  119.19    3.80
   2  -1   5  198.68    7.60
   2  -1   5  195.18    8.10
   2  -1   5  194.08    8.40
   2  -1   5  184.68    7.80
   2  -1   5  187.18    5.40
   1  -1   5  148.99    6.50
   1  -1   5  144.99    7.10
   1  -1   5  160.48    5.30
   1  -1   5  149.59    6.90
   1  -1   5  155.88    6.40
   0  -1   5  116.09    5.20
   0  -1   5  112.19    5.70
   0  -1   5  120.19    5.60
   0  -1   5  121.59    5.90
   0  -1   5  108.19    5.50
  -1  -1   5  198.18    6.70
  -1  -1   5  197.08    7.10
  -1  -1   5  197.28    7.20
  -1  -1   5  200.08    7.30
  -1  -1   5  205.08    6.60
   2   1  -5   12.80    2.40
   2   1  -5   14.60    3.10
   2   1  -5   15.70    2.30
   2   1  -5   12.20    2.90
  -2  -1   5   11.50    2.90
  -2  -1   5   16.20    3.20
  -2  -1   5   14.30    2.90
  -2  -1   5   15.10    2.20
   3   1  -5  922.91   16.20
   3   1  -5  934.21   18.10
   3   1  -5  909.61   20.50
   3   1  -5  956.90   20.20
  -3  -1   5  932.81   20.40
  -3  -1   5  895.01   20.20
   4   1  -5   45.70    3.90
   4   1  -5   64.09    5.80
   4   1  -5   40.10    5.30
  -4  -1   5   43.80    4.80
   5   1  -5  411.46   13.70
   5   1  -5  402.96   11.20
   5   1  -5  433.06   13.90
   5   1  -5  419.96   14.20
  -5  -1   5  444.36   13.70
   6   1  -5  303.87   10.00
   6   1  -5  312.57   12.80
   6   1  -5  323.27   12.50
   6   1  -5  330.67   13.20
  -6  -1   5  281.37   11.50
   7   1  -5    0.50    3.50
   7   1  -5   -0.70    2.60
   7   1  -5    3.00    4.80
   7   1  -5   -4.30    3.40
  -7  -1   5    3.60    3.60
   8   1  -5  179.68   11.80
   8   1  -5  212.08    9.70
   8   1  -5  214.28   13.00
   8   1  -5  221.78   11.50
  -8  -1   5  211.28   10.90
   9   1  -5  126.19   11.90
   9   1  -5  120.59   10.20
   9   1  -5  149.59   13.00
  10   1  -5   25.00    9.30
  10   1  -5   23.60    7.90
  10   1  -5   22.90    7.50
  11   1  -5   13.20    7.90
  11   1  -5   22.60    8.20
  10  -1   4   57.69    9.00
  10  -1   4   77.29   11.20
   9  -1   4    3.00    5.20
   9  -1   4   17.10    6.70
   9  -1   4   16.80    5.90
  -8   1  -4   43.10    7.30
   8  -1   4   44.00    7.30
   8  -1   4   35.80    7.50
   8  -1   4   48.80    7.10
   8  -1   4   39.40    6.90
  -7   1  -4    0.80    4.20
   7  -1   4    1.20    3.70
   7  -1   4    0.70    4.30
   7  -1   4   -1.70    4.10
   7  -1   4    5.30    4.40
   6  -1   4  350.16   13.70
   6  -1   4  364.76   14.00
   6  -1   4  360.06   14.90
   6  -1   4  352.36   13.60
   5  -1   4   96.99    7.40
   5  -1   4   93.69    7.00
   5  -1   4  105.19    7.70
   5  -1   4  107.69    7.80
   4  -1   4   18.90    3.70
   4  -1   4   25.10    4.50
   4  -1   4   21.90    4.30
   4  -1   4   20.50    2.00
   4  -1   4   20.70    3.90
   3  -1   4  617.84   16.10
   3  -1   4  590.54   15.80
   3  -1   4  623.24   15.50
   3  -1   4  592.84   14.80
   3  -1   4  589.84   11.30
   2  -1   4  480.65   12.00
   2  -1   4  495.55   13.10
   2  -1   4  476.75    9.60
   2  -1   4  461.35   12.50
   1  -1   4  361.46    9.90
   1  -1   4  373.76    9.70
   1  -1   4  365.46   10.00
   1  -1   4  356.46    8.10
   1  -1   4  359.26   10.30
   0  -1   4  351.26    9.30
   0  -1   4  334.87    9.10
   0  -1   4  342.27    8.90
   0  -1   4  328.67    8.30
   0  -1   4  345.77    9.20
   1   1  -4  347.37    8.70
   1   1  -4  338.77    8.30
  -1  -1   4  343.07    8.40
  -1  -1   4  352.06    9.40
  -1  -1   4  336.97    9.10
  -1  -1   4  344.17    9.10
  -1  -1   4  332.67    8.20
   2   1  -4   60.99    3.50
   2   1  -4   59.69    4.80
   2   1  -4   57.09    3.10
   2   1  -4   49.60    4.00
  -2  -1   4   60.69    2.90
  -2  -1   4   59.29    4.60
  -2  -1   4   61.29    4.80
   3   1  -4  163.58    7.00
   3   1  -4  171.98    5.70
   3   1  -4  160.38    7.10
   3   1  -4  159.68    3.60
  -3  -1   4  175.58    7.20
   4   1  -4   31.10    4.40
   4   1  -4   33.30    3.50
   4   1  -4   28.20    4.10
  -4  -1   4   28.30    4.00
   5   1  -4  248.08   10.50
   5   1  -4  256.67   10.60
   5   1  -4  246.38    8.40
   5   1  -4  244.28    9.70
  -5  -1   4  260.47    9.90
   6   1  -4    4.50    3.40
   6   1  -4    6.00    2.70
   6   1  -4    6.90    3.80
   6   1  -4   14.40    4.20
  -6  -1   4    6.70    3.10
   7   1  -4   -2.90    2.50
   7   1  -4   -4.90    4.10
   7   1  -4    2.20    4.40
   7   1  -4   -0.80    3.30
  -7  -1   4    3.50    3.20
   8   1  -4   24.90    6.00
   8   1  -4   37.80    5.80
   8   1  -4   35.90    7.30
   8   1  -4   30.00    4.80
   9   1  -4   -0.60    3.90
   9   1  -4    2.30    3.90
   9   1  -4    5.70    5.90
   9   1  -4   -5.90    5.40
  10   1  -4   41.50    8.70
  10   1  -4   32.40    8.20
  11   1  -4    9.20    8.10
  11   1  -4   13.90    7.80
  10  -1   3   40.70    9.00
  10  -1   3   51.79    9.30
  10  -1   3   48.10    8.00
   9  -1   3   17.50    5.80
   9  -1   3   19.20    6.40
   9  -1   3   26.10    7.40
  -8   1  -3   25.20    5.90
   8  -1   3   22.70    5.60
   8  -1   3   17.40    5.60
   8  -1   3   21.90    6.30
   8  -1   3   28.30    7.00
  -7   1  -3   14.80    4.80
   7  -1   3   21.20    6.10
   7  -1   3   12.00    5.20
   7  -1   3   14.30    4.50
   7  -1   3   18.90    5.00
  -6   1  -3   63.79    6.90
   6  -1   3   61.49    7.20
   6  -1   3   73.99    7.20
   6  -1   3   84.59    7.60
   6  -1   3   66.59    7.80
   5  -1   3    3.20    2.10
   5  -1   3    1.90    3.00
   5  -1   3    0.40    3.20
   5  -1   3    2.80    3.40
   5  -1   3   -0.60    3.10
   4  -1   3  328.47   10.90
   4  -1   3  305.27   11.40
   4  -1   3  327.57   11.10
   4  -1   3  313.87   10.60
   4  -1   3  328.57    7.80
   3  -1   3  468.85   12.90
   3  -1   3  469.85   12.50
   3  -1   3  451.35    9.30
   3  -1   3  444.36   12.20
   3  -1   3  440.66   12.70
   2  -1   3   40.70    3.80
   2  -1   3   37.00    4.00
   2  -1   3   46.40    4.10
   2  -1   3   44.70    4.20
   2  -1   3   42.10    2.60
   1  -1   3   14.40    2.60
   1  -1   3   20.00    3.00
   1  -1   3   15.70    2.60
   1  -1   3   17.40    2.00
   1  -1   3   19.80    2.90
   0  -1   3  867.21   16.60
   0  -1   3  867.11   16.30
   0  -1   3  866.41   16.60
   0  -1   3  866.31   15.90
   0  -1   3  870.81   16.70
   1   1  -3  110.09    4.60
   1   1  -3  119.49    4.20
   1   1  -3  116.39    4.30
  -1  -1   3  109.29    4.60
  -1  -1   3  113.09    4.90
  -1  -1   3  118.59    4.20
  -1  -1   3  113.99    4.00
  -1  -1   3  109.69    4.80
   2   1  -3   92.49    3.00
   2   1  -3   91.89    4.80
   2   1  -3   85.39    3.90
   2   1  -3   90.49    5.20
  -2  -1   3   99.39    5.20
  -2  -1   3  104.69    5.10
   3   1  -3   36.30    3.90
   3   1  -3   33.80    1.50
   3   1  -3   36.10    3.10
   3   1  -3   25.60    3.60
  -3  -1   3   27.60    3.20
   4   1  -3  119.49    3.20
   4   1  -3  125.39    5.80
   4   1  -3  117.09    6.40
   4   1  -3  116.39    6.60
   4   1  -3  131.79    6.80
  -4  -1   3  123.79    6.30
   5   1  -3   76.29    6.10
   5   1  -3   77.39    5.20
   5   1  -3   80.09    6.00
   5   1  -3   80.89    3.10
   5   1  -3   81.99    6.50
  -5  -1   3   76.49    5.60
   6   1  -3   27.30    5.00
   6   1  -3   37.20    4.90
   6   1  -3   22.90    4.50
   6   1  -3   35.60    4.30
   6   1  -3   34.70    2.70
  -6  -1   3   35.60    2.80
  -6  -1   3   35.00    4.70
   7   1  -3    6.10    4.30
   7   1  -3    5.30    4.50
   7   1  -3   -1.20    2.80
   7   1  -3    0.10    3.10
  -7  -1   3    1.80    3.00
   8   1  -3   19.70    6.30
   8   1  -3   15.10    4.40
   8   1  -3   22.80    4.40
   8   1  -3   19.10    6.30
   9   1  -3    5.30    5.80
   9   1  -3    6.30    4.00
   9   1  -3    6.70    5.80
  10   1  -3  129.09   12.90
  10   1  -3  100.49   11.30
  11   1  -3   52.89    9.90
  11   1  -3   51.69   10.70
  10  -1   2   20.30    6.40
  10  -1   2   18.20    7.40
  10  -1   2   27.30    7.50
   9  -1   2   41.50    7.70
   9  -1   2   58.09    8.00
   9  -1   2   46.30    8.50
  -8   1  -2   -1.50    3.90
   8  -1   2   -2.80    5.20
   8  -1   2   -2.50    3.80
   8  -1   2    4.70    3.70
   8  -1   2   -0.90    4.90
  -7   1  -2   36.90    5.70
   7  -1   2   36.00    6.40
   7  -1   2   52.89    7.50
   7  -1   2   49.80    6.30
   7  -1   2   39.60    5.70
  -6   1  -2  157.08    8.70
   6  -1   2  171.48    8.80
   6  -1   2  150.08    9.70
   6  -1   2  147.29    6.90
   6  -1   2  153.68    9.40
   6  -1   2  153.28    8.50
   5  -1   2   66.19    4.70
   5  -1   2   67.79    6.40
   5  -1   2   64.29    5.70
   5  -1   2   67.29    6.80
   5  -1   2   79.49    6.40
   4  -1   2   13.90    2.60
   4  -1   2   14.80    4.00
   4  -1   2   19.80    4.20
   4  -1   2    8.70    3.10
   4  -1   2   12.10    3.30
   3  -1   2  720.53   15.90
   3  -1   2  705.83   16.30
   3  -1   2  722.43   16.20
   3  -1   2  720.53   13.80
   3  -1   2  703.23   16.50
   2  -1   2   26.50    3.40
   2  -1   2   26.30    2.20
   2  -1   2   27.70    3.40
   2  -1   2   24.40    3.20
   2  -1   2   33.40    3.40
   1  -1   2   23.90    2.00
   1  -1   2   24.80    2.90
   1  -1   2   23.20    2.50
   1  -1   2   20.60    2.60
   1  -1   2   25.20    2.70
   0   1  -2  463.45    9.60
   0  -1   2  451.75    9.40
   0  -1   2  459.75    9.60
   0  -1   2  476.95    9.20
   0  -1   2  453.75    9.20
   0  -1   2  459.15    9.40
   1   1  -2  194.78    4.60
   1   1  -2  203.98    5.10
   1   1  -2  199.38    5.60
  -1  -1   2  193.18    5.60
  -1  -1   2  197.28    5.70
   2   1  -2 1349.36   23.00
   2   1  -2 1311.07   24.00
   2   1  -2 1272.77   21.30
  -2  -1   2 1312.07   23.90
  -2  -1   2 1352.06   23.80
   3   1  -2  324.57    6.70
   3   1  -2  323.97    9.50
   3   1  -2  348.87    9.80
   3   1  -2  328.37    8.60
  -3  -1   2  327.67    9.00
   4   1  -2  142.99    6.50
   4   1  -2  136.09    6.10
   4   1  -2  133.49    7.00
   4   1  -2  154.68    7.70
   4   1  -2  131.19    4.30
  -4  -1   2  136.69    6.10
   5   1  -2   78.49    3.90
   5   1  -2   77.89    5.20
   5   1  -2   72.59    5.50
   5   1  -2   85.19    6.50
   5   1  -2   81.29    6.80
  -5  -1   2   78.09    5.20
   6   1  -2    5.90    3.10
   6   1  -2    6.60    2.10
   6   1  -2   10.80    4.50
   6   1  -2    8.60    4.10
   6   1  -2    7.70    3.00
  -6  -1   2   14.10    3.20
   7   1  -2    5.00    4.20
   7   1  -2   10.70    3.70
   7   1  -2    8.20    3.60
   7   1  -2    8.30    4.40
   8   1  -2   44.50    5.70
   8   1  -2   50.39    6.20
   8   1  -2   51.79    7.60
   8   1  -2   59.29    8.20
   9   1  -2    8.80    5.90
   9   1  -2    3.60    4.00
   9   1  -2    2.70    5.40
  10   1  -2   13.90    6.50
  10   1  -2    8.50    7.30
  11   1  -2  -23.70    6.60
  11   1  -2    9.10    6.70
  11  -1   1    2.90    6.70
  11  -1   1    2.00    6.40
  10  -1   1   -1.30    4.50
  10  -1   1    2.30    5.50
  10  -1   1   11.40    7.20
   9  -1   1   42.60    8.10
   9  -1   1   40.20    8.30
   9  -1   1   43.90    6.90
   8  -1   1   93.29    8.40
   8  -1   1   99.29   10.00
   8  -1   1   97.19   10.20
   8  -1   1  112.79   12.40
  -7   1  -1   44.00    5.70
   7  -1   1   59.99    7.70
   7  -1   1   40.10    7.10
   7  -1   1   58.59    6.10
   7  -1   1   49.20    6.10
  -6   1  -1  691.13   18.30
   6  -1   1  718.73   20.40
   6  -1   1  711.73   17.80
   6  -1   1  709.93   18.30
   6  -1   1  698.53   19.90
   6  -1   1  714.43   16.30
  -5   1  -1    0.50    2.70
   5  -1   1    2.20    2.40
   5  -1   1    0.10    2.10
   5  -1   1    0.00    2.30
   5  -1   1   -2.00    3.60
   5  -1   1    6.60    3.80
   4  -1   1   28.10    3.00
   4  -1   1   21.60    3.20
   4  -1   1   24.80    4.00
   4  -1   1   29.30    3.50
   4  -1   1   27.80    4.50
   3  -1   1   11.70    2.50
   3  -1   1   12.20    3.20
   3  -1   1   12.80    2.10
   3  -1   1   15.60    2.70
   3  -1   1   15.50    3.10
   2  -1   1   91.99    3.80
   2  -1   1   93.79    5.00
   2  -1   1   93.39    4.30
   2  -1   1   99.79    5.00
   2  -1   1   93.39    4.40
  -1   1  -1 2573.24   42.30
   1  -1   1 2580.04   41.20
   1  -1   1 2562.64   42.10
   1  -1   1 2597.34   42.20
   1  -1   1 2641.64   41.80
   1  -1   1 2603.84   42.10
   0   1  -1   52.69    2.20
   0   1  -1   55.59    2.20
   0  -1   1   54.39    2.20
   0  -1   1   56.49    2.20
   0  -1   1   49.99    2.40
   0  -1   1   52.39    2.20
   1   1  -1 1654.63   27.20
   1   1  -1 1637.64   26.80
   1   1  -1 1649.83   27.30
   1   1  -1 1634.14   26.30
  -1  -1   1 1619.54   27.00
  -1  -1   1 1641.94   27.20
   2   1  -1  816.32   15.30
   2   1  -1  799.82   14.10
   2   1  -1  814.42   16.10
   2   1  -1  806.72   15.80
  -2  -1   1  835.32   15.30
   3   1  -1  160.98    5.90
   3   1  -1  159.58    6.50
   3   1  -1  165.98    5.00
   3   1  -1  171.88    6.70
  -3  -1   1  171.48    5.80
   4   1  -1 1045.20   22.70
   4   1  -1 1057.99   21.10
   4   1  -1 1078.99   19.90
   4   1  -1 1107.19   21.60
   4   1  -1 1045.70   22.20
  -4  -1   1 1069.99   20.90
   5   1  -1   37.10    4.00
   5   1  -1   38.30    4.30
   5   1  -1   40.80    5.10
   5   1  -1   38.70    3.60
   5   1  -1   37.00    5.20
  -5  -1   1   41.80    4.00
   6   1  -1    0.40    3.40
   6   1  -1    2.30    2.40
   6   1  -1    0.00    3.50
   6   1  -1   -1.50    2.60
   6   1  -1    2.60    2.10
   7   1  -1    2.80    3.30
   7   1  -1    6.60    4.80
   7   1  -1    3.90    2.60
   7   1  -1    8.20    4.60
   7   1  -1    4.90    3.10
   8   1  -1   -2.20    3.40
   8   1  -1   -5.70    4.50
   8   1  -1   -3.40    4.30
   9   1  -1  196.08   13.60
   9   1  -1  209.78   13.90
   9   1  -1  201.48   11.30
  10   1  -1   34.20    7.50
  10   1  -1   36.30    8.60
  10   1  -1   37.90    6.90
  11   1  -1   23.10    8.00
  11   1  -1   -6.50    8.10
  11  -1   0   27.40    7.90
  11  -1   0   23.60    8.80
  10  -1   0    4.20    7.50
  10  -1   0   -2.10    5.40
   9  -1   0   88.29   10.50
   9  -1   0  101.49    9.00
   9  -1   0   92.69   11.10
   8  -1   0    2.30    5.80
   8  -1   0   -4.60    5.00
   8  -1   0    2.80    3.60
  -7   1   0   16.80    4.00
   7  -1   0   26.90    4.60
   7  -1   0   27.20    6.00
   7  -1   0   19.00    5.60
   7  -1   0   16.30    3.80
   7  -1   0   24.30    4.10
  -6   1   0   76.89    5.90
   6  -1   0   80.29    7.60
   6  -1   0   80.79    6.00
   6  -1   0   81.29    7.70
   6  -1   0   71.09    5.50
   6  -1   0   69.19    5.40
  -5   1   0   62.49    5.00
   5  -1   0   64.99    6.00
   5  -1   0   79.89    7.00
   5  -1   0   70.59    4.80
   5  -1   0   59.19    4.80
   5  -1   0   64.19    5.10
  -4   1   0   16.90    2.90
   4  -1   0   16.20    2.70
   4  -1   0   12.50    3.80
   4  -1   0   24.70    3.10
   4  -1   0   26.50    4.30
   4  -1   0   17.80    2.90
  -3   1   0    2.60    2.00
   3  -1   0    0.40    1.70
   3  -1   0    2.40    1.90
   3  -1   0    2.00    2.60
   3  -1   0    0.30    1.80
   3  -1   0   -1.30    2.40
  -2   1   0  987.00   17.60
   2  -1   0  936.41   17.40
   2  -1   0  944.81   18.10
   2  -1   0  968.00   17.30
   2  -1   0  992.80   18.60
   2  -1   0  979.80   17.30
  -1   1   0    0.20    1.10
   1  -1   0    4.10    1.00
   1  -1   0    2.70    1.20
   1  -1   0    2.20    1.20
   1  -1   0    0.50    1.40
   0   1   0   -0.30    0.50
   0   1   0   -0.60    0.50
   0  -1   0    0.20    0.40
   0  -1   0   -0.20    0.30
   0  -1   0    0.50    0.60
   1   1   0    1.40    1.30
   1   1   0    0.50    1.20
   1   1   0    1.90    1.20
   1   1   0    1.90    1.20
  -1  -1   0    2.90    1.00
   2   1   0 1005.90   18.30
   2   1   0  991.60   18.80
   2   1   0  996.80   17.70
   2   1   0  961.10   18.00
  -2  -1   0  993.10   17.20
   3   1   0   -0.20    2.30
   3   1   0    4.60    2.00
   3   1   0    2.10    1.80
   3   1   0    0.40    2.20
   3   1   0    1.20    2.10
  -3  -1   0    1.30    1.50
   4   1   0   18.00    4.00
   4   1   0   17.40    2.50
   4   1   0   19.40    3.20
   4   1   0   21.40    3.60
   4   1   0   16.10    2.80
  -4  -1   0   19.40    2.50
   5   1   0   62.69    6.20
   5   1   0   68.59    4.50
   5   1   0   53.99    5.10
   5   1   0   65.99    5.80
   5   1   0   68.09    4.90
   6   1   0   86.99    8.00
   6   1   0   63.99    6.00
   6   1   0   72.79    5.10
   6   1   0   77.79    5.70
   6   1   0   73.89    7.00
   7   1   0   25.70    6.10
   7   1   0   30.50    5.20
   7   1   0   18.40    3.50
   7   1   0   20.60    5.60
   7   1   0   24.30    4.10
   8   1   0    4.10    5.20
   8   1   0    8.50    5.80
   8   1   0    5.40    4.00
   9   1   0   74.09    8.00
   9   1   0   93.99   10.50
   9   1   0  105.29   11.10
  10   1   0   -1.50    4.30
  10   1   0   -5.80    6.80
  10   1   0    1.80    5.30
  11   1   0   26.70    8.00
  11   1   0    8.10    8.60
  11  -1  -1   18.10    7.40
  11  -1  -1   -1.20    8.10
  10  -1  -1   28.40    9.30
  10  -1  -1   48.80    9.00
   9  -1  -1  181.28   12.50
   9  -1  -1  186.88   14.00
   9  -1  -1  220.18   11.10
   8  -1  -1    0.20    3.30
   8  -1  -1   -2.90    3.00
   8  -1  -1   15.50    6.60
   8  -1  -1    1.40    4.80
  -7   1   1    4.10    2.70
   7  -1  -1    3.50    5.00
   7  -1  -1    9.10    4.90
   7  -1  -1    4.30    3.20
   7  -1  -1    4.30    2.60
   7  -1  -1    1.60    3.00
  -6   1   1   -0.60    2.20
   6  -1  -1    3.60    2.80
   6  -1  -1    2.10    3.80
   6  -1  -1    1.40    2.10
   6  -1  -1    5.40    3.60
   6  -1  -1   -1.50    2.40
  -5   1   1   34.70    3.50
   5  -1  -1   36.50    5.30
   5  -1  -1   38.90    3.50
   5  -1  -1   28.60    3.80
   5  -1  -1   36.90    5.10
   5  -1  -1   35.60    4.00
  -4   1   1 1063.19   20.10
   4  -1  -1 1076.59   22.50
   4  -1  -1 1055.69   21.30
   4  -1  -1 1094.59   19.90
   4  -1  -1 1034.00   20.40
   4  -1  -1 1058.29   22.70
  -3   1   1  164.28    5.10
   3  -1  -1  161.88    5.30
   3  -1  -1  166.08    6.20
   3  -1  -1  164.78    4.90
   3  -1  -1  169.78    7.00
   3  -1  -1  161.28    6.60
  -2   1   1  803.02   14.00
   2  -1  -1  801.72   15.30
   2  -1  -1  769.42   15.10
   2  -1  -1  806.82   13.90
   2  -1  -1  782.72   15.70
  -1   1   1 1602.44   25.50
   1  -1  -1 1571.04   25.70
   1  -1  -1 1605.84   26.50
   1  -1  -1 1587.14   26.50
   0   1   1   51.89    2.30
   0   1   1   52.19    1.90
   0   1   1   56.09    1.60
   0  -1  -1   51.19    1.90
   0  -1  -1   49.00    1.30
   1   1   1 2570.64   41.20
   1   1   1 2551.34   41.40
   1   1   1 2465.85   40.20
   1   1   1 2616.64   41.60
  -1  -1  -1 2575.04   40.40
   2   1   1   95.69    4.70
   2   1   1  101.29    4.60
   2   1   1   94.79    4.60
   2   1   1   92.59    4.00
  -2  -1  -1   98.39    2.90
   3   1   1   14.80    2.80
   3   1   1   15.00    2.80
   3   1   1   16.80    1.80
   3   1   1   14.50    3.10
   3   1   1   12.70    2.70
  -3  -1  -1   17.00    1.80
   4   1   1   23.90    3.60
   4   1   1   30.50    3.70
   4   1   1   18.00    3.90
   4   1   1   27.00    2.60
   4   1   1   32.70    4.00
   5   1   1   -3.40    2.80
   5   1   1    4.80    3.30
   5   1   1   -1.60    2.20
   5   1   1    8.00    3.80
   5   1   1   -0.70    1.80
   6   1   1  702.63   20.10
   6   1   1  713.33   18.90
   6   1   1  732.33   19.50
   6   1   1  721.23   18.00
   6   1   1  682.23   15.50
   7   1   1   59.19    7.30
   7   1   1   44.30    6.70
   7   1   1   51.99    5.80
   7   1   1   52.79    6.20
   8   1   1   85.89    9.30
   8   1   1   88.19    8.50
   8   1   1  114.19   10.50
   8   1   1   79.19   10.70
   9   1   1   33.60    6.40
   9   1   1   42.60    8.80
   9   1   1   43.60    7.80
  10   1   1   -2.90    6.50
  10   1   1    5.70    4.90
  10   1   1    5.90    5.90
  11   1   1   10.20    7.20
  11   1   1   -2.20    5.60
  11  -1  -2  -11.10    7.70
  11  -1  -2    4.30    6.70
  10  -1  -2    9.00    6.40
  10  -1  -2   -0.60    7.30
   9  -1  -2    8.40    4.40
   9  -1  -2    0.10    4.70
   9  -1  -2    1.90    6.10
   8  -1  -2   38.60    6.50
   8  -1  -2   41.30    5.90
   8  -1  -2   45.50    8.00
   8  -1  -2   46.50    5.60
   7  -1  -2    1.40    4.50
   7  -1  -2    2.90    4.20
   7  -1  -2    6.60    3.10
   7  -1  -2    7.20    3.50
  -6   1   2    9.80    2.40
   6  -1  -2    4.70    2.50
   6  -1  -2    4.00    3.00
   6  -1  -2    4.40    3.60
   6  -1  -2    4.10    3.90
  -5   1   2   69.59    3.90
   5  -1  -2   72.99    4.60
   5  -1  -2   90.59    5.90
   5  -1  -2   78.19    6.60
   5  -1  -2   65.39    6.00
  -4   1   2  124.49    4.40
   4  -1  -2  134.99    6.40
   4  -1  -2  134.09    7.10
   4  -1  -2  143.59    7.40
   4  -1  -2  137.99    5.10
  -3   1   2  324.37    6.70
   3  -1  -2  314.37    7.20
   3  -1  -2  308.47    8.90
   3  -1  -2  325.97    9.10
  -2   1   2 1326.37   21.50
  -2   1   2 1332.87   23.80
   2  -1  -2 1337.57   24.10
   2  -1  -2 1363.96   24.30
   2  -1  -2 1321.37   23.30
   2  -1  -2 1291.67   21.40
  -1   1   2  200.28    5.40
  -1   1   2  202.28    3.60
  -1   1   2  189.78    4.60
   1  -1  -2  191.98    5.30
   1  -1  -2  195.58    4.50
   1  -1  -2  195.78    5.50
   0   1   2  457.05    8.00
   0   1   2  456.25    8.60
   0   1   2  452.05    8.20
   0   1   2  441.76    9.30
   0  -1  -2  455.75    8.00
   0  -1  -2  463.85    8.70
   1   1   2   22.10    2.40
   1   1   2   25.60    3.00
   1   1   2   26.60    2.70
   1   1   2   24.30    1.80
  -1  -1  -2   32.70    1.50
   2   1   2   24.50    2.60
   2   1   2   18.10    3.00
   2   1   2   21.70    3.00
   2   1   2   30.40    3.30
   3   1   2  670.43   12.00
   3   1   2  717.93   16.10
   3   1   2  707.43   15.00
   3   1   2  703.33   16.10
   3   1   2  712.23   16.00
   4   1   2    3.90    3.40
   4   1   2    9.00    3.00
   4   1   2   10.00    3.20
   4   1   2   13.40    1.80
   4   1   2   12.10    3.10
   5   1   2   74.59    6.20
   5   1   2   67.99    6.70
   5   1   2   72.09    6.40
   5   1   2   80.19    6.50
   5   1   2   66.29    3.70
   6   1   2  162.78    9.10
   6   1   2  181.18   10.50
   6   1   2  174.38    8.70
   6   1   2  147.99    9.10
   7   1   2   43.60    6.20
   7   1   2   41.40    7.00
   7   1   2   38.00    6.60
   7   1   2   40.40    5.70
   8   1   2    2.60    5.40
   8   1   2   -1.20    5.50
   8   1   2    1.50    3.60
   8   1   2    4.30    4.20
   9   1   2   65.89    9.10
   9   1   2   62.39    9.10
   9   1   2   50.59    7.60
  10   1   2   30.20    6.90
  10   1   2    9.80    6.60
  11  -1  -3   39.30    9.10
  11  -1  -3   51.29   11.20
  10  -1  -3   80.39   11.30
  10  -1  -3   99.99   11.10
   9  -1  -3    8.70    6.30
   9  -1  -3   -1.80    3.70
   9  -1  -3    5.50    5.30
   8  -1  -3   21.20    4.90
   8  -1  -3   18.30    5.80
   8  -1  -3   13.80    5.20
   8  -1  -3   17.80    4.00
   7  -1  -3    2.90    3.40
   7  -1  -3    0.40    2.60
   7  -1  -3    3.50    4.60
   7  -1  -3    2.90    3.80
  -6   1   3   38.60    3.10
   6  -1  -3   34.80    5.40
   6  -1  -3   38.20    5.60
   6  -1  -3   38.20    5.10
   6  -1  -3   36.10    3.90
  -5   1   3   78.19    3.20
   5  -1  -3   75.89    4.30
   5  -1  -3   65.49    6.20
   5  -1  -3   86.69    6.10
   5  -1  -3   82.49    6.60
  -4   1   3  123.29    6.30
  -4   1   3  120.69    3.40
   4  -1  -3  129.09    4.70
   4  -1  -3  127.69    6.80
   4  -1  -3  127.09    7.20
   4  -1  -3  127.89    6.30
  -3   1   3   33.80    1.70
  -3   1   3   29.90    3.40
   3  -1  -3   45.40    4.30
   3  -1  -3   32.80    3.50
   3  -1  -3   31.90    4.00
   3  -1  -3   36.20    2.40
  -2   1   3   90.29    2.90
  -2   1   3   84.69    4.60
   2  -1  -3   88.39    3.90
   2  -1  -3   86.99    2.60
   2  -1  -3  100.79    4.90
   2  -1  -3   92.69    4.70
  -1   1   3  111.79    3.70
  -1   1   3  106.99    3.20
  -1   1   3  106.19    4.60
  -1   1   3  112.39    4.00
   1  -1  -3  113.69    3.80
   1  -1  -3  120.89    4.60
   1  -1  -3  112.69    4.30
   0   1   3  862.51   15.60
   0   1   3  834.92   16.40
   0   1   3  854.11   14.90
   0   1   3  872.91   15.40
   0   1   3  844.52   15.20
   0  -1  -3  875.61   15.50
   1   1   3   19.60    3.10
   1   1   3   13.80    2.30
   1   1   3   20.00    1.90
   1   1   3   16.40    2.60
  -1  -1  -3   17.70    1.40
   2   1   3   41.80    3.30
   2   1   3   45.10    4.00
   2   1   3   49.80    4.70
   2   1   3   40.60    3.90
   3   1   3  446.36   12.40
   3   1   3  444.36   12.30
   3   1   3  454.95   12.50
   3   1   3  431.96   11.00
   4   1   3  320.37   11.50
   4   1   3  314.57   10.20
   4   1   3  325.07   11.10
   4   1   3  345.37   11.30
   5   1   3   -5.70    2.30
   5   1   3    0.30    3.30
   5   1   3    3.50    3.10
   5   1   3    5.00    3.80
   5   1   3    7.80    3.70
   6   1   3   70.99    7.30
   6   1   3   53.19    6.30
   6   1   3   74.99    7.20
   6   1   3   68.49    6.80
   7   1   3   14.20    5.00
   7   1   3   19.60    5.40
   7   1   3   20.30    5.00
   7   1   3   23.10    6.20
   8   1   3   18.90    6.40
   8   1   3   16.00    5.00
   8   1   3   33.00    6.50
   8   1   3   18.50    5.70
   9   1   3   20.30    6.10
   9   1   3   20.60    7.40
  10   1   3   40.40    8.80
  10   1   3   55.79    8.80
  11  -1  -4   11.60    8.40
  11  -1  -4   18.10    7.20
  10  -1  -4   13.70    7.70
  10  -1  -4   25.00    7.10
   9  -1  -4    0.00    5.30
   9  -1  -4    2.30    4.20
   9  -1  -4    6.40    6.30
   8  -1  -4   34.20    5.90
   8  -1  -4   27.60    6.30
   8  -1  -4   32.70    6.90
   8  -1  -4   38.80    6.50
   7  -1  -4    0.00    4.20
   7  -1  -4    1.40    2.50
   7  -1  -4    3.20    3.70
   7  -1  -4   -3.50    3.70
   6  -1  -4    8.80    2.50
   6  -1  -4   11.00    4.10
   6  -1  -4    5.80    3.90
   6  -1  -4    7.00    3.70
   5  -1  -4  242.48    9.90
   5  -1  -4  239.58   10.40
   5  -1  -4  259.97   10.10
   5  -1  -4  242.08    7.20
  -4   1   4   24.50    3.70
   4  -1  -4   22.80    3.90
   4  -1  -4   32.20    2.60
   4  -1  -4   27.10    4.20
   4  -1  -4   43.30    4.60
  -3   1   4  177.58    7.40
  -3   1   4  162.88    3.80
   3  -1  -4  163.58    4.40
   3  -1  -4  161.48    7.30
   3  -1  -4  184.18    6.50
   3  -1  -4  176.28    7.40
  -2   1   4   61.19    3.10
  -2   1   4   58.49    4.70
   2  -1  -4   62.69    4.20
   2  -1  -4   63.29    2.60
   2  -1  -4   68.99    4.60
   2  -1  -4   65.29    3.80
  -1   1   4  330.07    7.30
  -1   1   4  323.37    8.10
  -1   1   4  345.17    8.60
  -1   1   4  330.17    7.70
  -1   1   4  328.47    8.20
   1  -1  -4  332.67    7.80
   1  -1  -4  321.67    8.30
   1  -1  -4  335.07    8.80
   0   1   4  341.27    8.30
   0   1   4  333.47    9.20
   0   1   4  333.87    7.90
   0   1   4  338.27    8.10
   0   1   4  326.67    7.60
   0  -1  -4  338.67    8.00
   1   1   4  351.56   10.40
   1   1   4  365.66    9.20
   1   1   4  364.06    9.60
   1   1   4  360.36    8.10
  -1  -1  -4  351.56    7.30
   2   1   4  486.15   10.60
   2   1   4  478.65   13.00
   2   1   4  470.95   12.40
   2   1   4  481.65   12.20
   3   1   4  615.84   15.50
   3   1   4  595.34   16.00
   3   1   4  585.94   15.40
   3   1   4  612.44   13.70
   4   1   4   12.20    3.50
   4   1   4   21.40    3.60
   4   1   4   18.40    4.30
   4   1   4   19.50    4.00
   5   1   4   94.59    7.60
   5   1   4  100.49    7.50
   5   1   4   98.89    8.20
   5   1   4   86.79    6.40
   6   1   4  368.16   13.20
   6   1   4  390.76   14.60
   6   1   4  357.96   14.60
   6   1   4  385.16   14.40
   7   1   4    0.70    3.90
   7   1   4    1.60    4.70
   7   1   4    9.80    4.80
   7   1   4   -1.00    3.80
   8   1   4   38.30    7.40
   8   1   4   38.90    6.90
   8   1   4   32.60    7.30
   8   1   4   25.60    6.40
   9   1   4    8.20    5.70
   9   1   4   16.70    6.80
  10   1   4   52.49    9.00
  10   1   4   34.80    8.40
  11  -1  -5   11.00    8.90
  11  -1  -5   41.50    8.60
  10  -1  -5   18.20    5.90
  10  -1  -5   26.40    7.50
  10  -1  -5   18.70    7.30
   9  -1  -5  122.09   12.20
   9  -1  -5   91.69    9.40
   9  -1  -5  105.19   10.20
   8  -1  -5  226.68   13.60
   8  -1  -5  227.98   12.80
   8  -1  -5  221.38   11.90
   7  -1  -5    7.70    4.90
   7  -1  -5    3.10    4.40
   7  -1  -5   -2.10    3.50
   7  -1  -5    4.50    2.50
   6  -1  -5  291.77   11.70
   6  -1  -5  308.17   12.10
   6  -1  -5  293.47    8.60
   6  -1  -5  315.87   13.10
  -5   1   5  400.96   13.00
   5  -1  -5  414.66   13.50
   5  -1  -5  380.76   13.20
   5  -1  -5  414.46   12.80
   5  -1  -5  391.96    9.40
  -4   1   5   36.60    4.70
   4  -1  -5   44.60    5.20
   4  -1  -5   49.40    5.50
   4  -1  -5   40.60    3.00
   4  -1  -5   45.70    4.60
  -3   1   5  906.61   16.10
  -3   1   5  927.61   20.30
   3  -1  -5  944.01   20.40
   3  -1  -5  935.41   19.00
   3  -1  -5  911.51   16.30
   3  -1  -5  927.71   20.50
  -2   1   5   13.90    2.20
  -2   1   5   12.80    2.80
  -2   1   5   15.20    1.90
   2  -1  -5   12.00    2.30
   2  -1  -5   12.20    2.90
   2  -1  -5   13.80    2.80
   2  -1  -5   14.70    1.90
  -1   1   5  197.38    6.80
  -1   1   5  197.48    6.20
  -1   1   5  195.18    5.90
  -1   1   5  186.78    6.40
  -1   1   5  196.98    6.70
   1  -1  -5  180.18    6.30
   1  -1  -5  188.38    6.80
   0   1   5  112.99    4.60
   0   1   5  112.09    5.00
   0   1   5  105.99    4.60
   0   1   5  110.79    5.00
   0   1   5  112.69    5.80
   0  -1  -5  106.89    4.70
   1   1   5  155.68    5.30
   1   1   5  144.89    4.60
   1   1   5  153.98    6.50
   1   1   5  162.58    6.30
   1   1   5  147.49    6.90
  -1  -1  -5  148.59    4.70
   2   1   5  187.58    7.60
   2   1   5  178.88    6.10
   2   1   5  181.88    7.80
   2   1   5  184.38    8.20
  -2  -1  -5  185.78    3.90
   3   1   5  116.69    6.60
   3   1   5  142.09    8.10
   3   1   5  129.39    5.90
   4   1   5   -0.30    3.30
   4   1   5    0.60    3.10
   4   1   5    5.70    2.60
   4   1   5   -0.80    2.90
   5   1   5   -2.00    3.50
   5   1   5    1.60    2.90
   5   1   5    7.30    4.30
   5   1   5    8.40    4.10
   6   1   5  119.79    9.30
   6   1   5  106.59    9.60
   6   1   5  135.69    8.50
   6   1   5  130.39    9.10
   7   1   5  181.78   11.40
   7   1   5  182.28   12.40
   7   1   5  193.88   10.50
   7   1   5  186.18   11.30
   8   1   5  103.69   10.20
   8   1   5  111.19   11.60
   8   1   5  108.19   10.30
   9   1   5    9.70    8.10
   9   1   5    6.40    5.70
   9   1   5    7.40    5.80
  10   1   5   43.60    8.50
  10   1   5   58.19    9.90
  11  -1  -6   49.20   10.60
  11  -1  -6   44.70    9.00
  10  -1  -6    0.90    5.10
  10  -1  -6    5.50    6.30
  10  -1  -6    0.10    5.70
   9  -1  -6  126.19   11.90
   9  -1  -6  150.28   11.10
   9  -1  -6  165.68   12.20
   8  -1  -6  345.57   15.20
   8  -1  -6  374.66   15.80
   8  -1  -6  366.06   16.20
   7  -1  -6   65.89    7.50
   7  -1  -6   64.49    7.60
   7  -1  -6   63.09    8.20
  -6   1   6   98.99    8.10
   6  -1  -6   82.19    7.20
   6  -1  -6   93.09    8.40
   6  -1  -6   89.49    8.00
   6  -1  -6   90.39    4.60
  -5   1   6  318.67   12.00
   5  -1  -6  300.57    8.00
   5  -1  -6  326.67   12.40
   5  -1  -6  334.47   11.50
   5  -1  -6  321.77   12.20
  -4   1   6   11.70    1.20
  -4   1   6   15.00    3.60
   4  -1  -6   12.50    3.10
   4  -1  -6   11.20    2.00
   4  -1  -6    8.10    3.30
   4  -1  -6   12.60    3.80
  -3   1   6 1072.29   19.70
  -3   1   6 1071.09   23.40
   3  -1  -6 1097.09   23.80
   3  -1  -6 1114.69   19.60
   3  -1  -6 1104.79   22.00
   3  -1  -6 1113.39   23.70
  -2   1   6  169.08    7.00
  -2   1   6  167.28    6.00
  -2   1   6  161.58    5.30
  -2   1   6  180.38    7.50
   2  -1  -6  165.28    6.90
   2  -1  -6  176.68    5.50
   2  -1  -6  171.88    7.60
   2  -1  -6  178.68    6.40
  -1   1   6  262.87    8.10
  -1   1   6  267.77    8.00
  -1   1   6  255.07    8.40
  -1   1   6  286.47    8.70
  -1   1   6  261.17    7.60
   1  -1  -6  266.17    8.60
   1  -1  -6  272.57    8.40
   0   1   6  373.76   10.00
   0   1   6  383.26    9.60
   0   1   6  381.66   11.30
   0   1   6  390.46    9.70
   0   1   6  359.66   10.10
   0  -1  -6  376.56    9.80
   1   1   6  405.96   12.40
   1   1   6  430.26   11.50
   1   1   6  420.96   11.70
   1   1   6  416.46    9.40
   1   1   6  426.56   10.20
  -1  -1  -6  410.66    9.50
   2   1   6 2259.27   42.80
   2   1   6 2191.78   40.70
   2   1   6 2248.28   41.40
   2   1   6 2233.38   38.60
  -2  -1  -6 2171.28   35.80
   3   1   6   14.60    2.80
   3   1   6   10.80    3.90
   3   1   6   13.50    3.70
   3   1   6   12.90    3.60
   4   1   6    0.70    3.70
   4   1   6    8.60    4.20
   4   1   6    4.70    2.70
   4   1   6    9.10    3.80
   5   1   6   27.30    5.30
   5   1   6   23.00    4.20
   5   1   6   23.80    5.30
   5   1   6   17.90    5.00
   6   1   6   16.80    5.70
   6   1   6   26.50    5.60
   6   1   6   19.30    5.50
   6   1   6   14.30    4.40
   7   1   6   44.00    7.90
   7   1   6   36.20    7.20
   7   1   6   34.10    6.80
   8   1   6   84.29   10.00
   8   1   6   79.89   10.10
   8   1   6   71.39    9.30
   9   1   6   13.90    6.60
   9   1   6    9.70    5.90
   9   1   6   11.70    6.80
  -9  -1  -6    8.80    6.30
  11  -1  -7   86.99   10.50
  11  -1  -7   88.39   11.00
  11  -1  -7   75.79   11.30
  10  -1  -7    0.40    6.70
  10  -1  -7    3.10    5.40
  10  -1  -7    4.80    6.10
   9  -1  -7  148.99   13.10
   9  -1  -7  143.49   12.10
   9  -1  -7  137.79   11.90
   8  -1  -7  328.87   14.80
   8  -1  -7  309.77   15.40
   8  -1  -7  287.07   14.50
   7  -1  -7  180.48   11.10
   7  -1  -7  185.98   11.80
   7  -1  -7  196.28   11.00
  -6   1   7   50.99    6.20
   6  -1  -7   64.69    7.40
   6  -1  -7   54.99    6.30
   6  -1  -7   55.09    7.00
   6  -1  -7   57.49    3.90
  -5   1   7  315.47   12.40
   5  -1  -7  291.87   12.30
   5  -1  -7  314.17   12.50
   5  -1  -7  308.17    8.00
   5  -1  -7  314.97   11.40
  -4   1   7  646.24   12.40
  -4   1   7  667.13   17.90
   4  -1  -7  681.73   18.10
   4  -1  -7  637.34   18.00
   4  -1  -7  632.94   13.10
   4  -1  -7  672.93   16.50
  -3   1   7  935.81   21.80
  -3   1   7  931.21   18.40
   3  -1  -7  961.20   20.30
   3  -1  -7  974.60   21.80
   3  -1  -7  942.71   17.90
  -2   1   7  694.63   15.60
  -2   1   7  704.73   14.50
  -2   1   7  709.33   16.40
  -2   1   7  685.23   15.50
  -2   1   7  692.53   16.90
   2  -1  -7  671.43   17.00
   2  -1  -7  719.43   16.70
   2  -1  -7  678.23   15.70
  -1   1   7 1038.70   20.90
  -1   1   7 1009.60   20.30
  -1   1   7 1036.60   21.70
  -1   1   7 1029.80   21.30
  -1   1   7 1026.70   20.80
   1  -1  -7 1004.20   21.50
   1  -1  -7  999.50   20.90
   0   1   7  217.38    7.40
   0   1   7  228.08    8.00
   0   1   7  218.08    9.00
   0   1   7  225.58    8.20
   0   1   7  224.88    7.50
   0  -1  -7  234.78    7.70
   1   1   7  103.49    4.70
   1   1   7  106.09    5.30
   1   1   7  100.89    6.40
   1   1   7  113.99    7.10
   1   1   7  118.79    6.30
  -1  -1  -7  109.29    4.80
   2   1   7  318.27    9.20
   2   1   7  282.67   11.50
   2   1   7  307.87   10.80
   2   1   7  296.77   10.60
  -2  -1  -7  301.07    7.00
   3   1   7  118.99    6.10
   3   1   7  129.49    7.80
   3   1   7  121.09    8.80
   3   1   7  127.49    7.90
   4   1   7    2.60    4.20
   4   1   7    6.70    2.90
   4   1   7    9.30    3.80
   4   1   7    5.40    3.60
   5   1   7    0.70    2.90
   5   1   7    4.60    4.40
   5   1   7   -7.30    3.50
   5   1   7    1.10    4.60
   6   1   7   56.69    8.10
   6   1   7   63.69    8.40
   6   1   7   63.19    8.40
   7   1   7   62.99    8.90
   7   1   7   59.09    8.50
   7   1   7   60.19    8.50
   8   1   7    6.50    6.00
   8   1   7   16.00    6.40
   8   1   7   14.90    6.60
   9   1   7   23.60    8.00
   9   1   7   30.40    7.70
   9   1   7   12.30    6.90
  -9  -1  -7   18.70    7.50
  11  -1  -8   92.79   11.50
  11  -1  -8   85.19   11.00
  11  -1  -8   86.39   12.00
  10  -1  -8    4.80    6.10
  10  -1  -8   -3.50    5.00
  10  -1  -8   -2.90    5.60
   9  -1  -8  123.19   11.40
   9  -1  -8  148.59   12.30
   9  -1  -8  130.39   12.20
   8  -1  -8   99.79    9.50
   8  -1  -8   99.69    9.70
   8  -1  -8  143.59   12.40
   7  -1  -8   20.80    5.50
   7  -1  -8   17.90    5.90
   7  -1  -8   21.00    5.70
  -6   1   8   15.70    5.10
   6  -1  -8   13.50    5.00
   6  -1  -8   15.00    4.70
   6  -1  -8   21.30    4.60
  -5   1   8  154.68    9.40
   5  -1  -8  145.99    9.50
   5  -1  -8  153.18    8.10
   5  -1  -8  173.18    9.80
   5  -1  -8  149.88    5.60
  -4   1   8  516.05   16.00
  -4   1   8  538.25   11.70
   4  -1  -8  534.55   16.40
   4  -1  -8  571.94   15.10
   4  -1  -8  539.05   12.00
   4  -1  -8  560.74   16.30
  -3   1   8  140.99    5.50
  -3   1   8  140.29    8.00
  -3   1   8  135.69    5.90
   3  -1  -8  133.79    5.50
   3  -1  -8  136.59    8.10
   3  -1  -8  143.89    6.80
   3  -1  -8  148.99    7.80
  -2   1   8  185.58    6.80
  -2   1   8  190.28    7.60
  -2   1   8  190.68    7.50
  -2   1   8  177.58    7.80
  -2   1   8  175.58    8.20
   2  -1  -8  179.08    7.50
   2  -1  -8  173.88    8.00
   2  -1  -8  180.18    8.40
  -1   1   8 2121.59   40.20
  -1   1   8 2121.59   39.00
  -1   1   8 2156.58   38.70
  -1   1   8 2153.98   39.20
  -1   1   8 2158.98   39.50
   1  -1  -8 2149.48   39.30
   1  -1  -8 2185.38   40.00
   0   1   8  321.97   10.20
   0   1   8  297.37    9.30
   0   1   8  304.77   11.20
   0   1   8  301.27    9.40
   0   1   8  293.77    9.90
   0  -1  -8  292.57    9.40
   1   1   8  198.48    6.70
   1   1   8  200.88    8.40
   1   1   8  179.78    9.50
   1   1   8  199.18    8.80
   1   1   8  199.48    7.40
  -1  -1  -8  201.88    6.90
   2   1   8  196.28   10.10
   2   1   8  186.58    8.90
   2   1   8  198.58    9.50
   2   1   8  192.48    7.50
  -2  -1  -8  183.38    5.70
   3   1   8  228.28    8.70
   3   1   8  251.47   11.00
   3   1   8  239.58   12.00
   3   1   8  206.28   10.60
   4   1   8   74.39    5.90
   4   1   8   57.39    6.60
   4   1   8   60.29    7.30
   4   1   8   75.49    8.60
   5   1   8   32.10    6.20
   5   1   8   28.60    6.10
   5   1   8   16.40    5.00
   6   1   8  144.79   10.80
   6   1   8  149.29   12.20
   6   1   8  153.38   11.40
   7   1   8  161.38   13.80
   7   1   8  151.58   12.90
   7   1   8  181.78   12.50
   8   1   8    4.90    6.10
   8   1   8    5.00    6.00
   8   1   8   -3.30    5.40
  11  -1  -9   52.29    9.60
  11  -1  -9   51.89   10.90
  11  -1  -9   51.19    9.60
  10  -1  -9   -4.90    5.20
  10  -1  -9   -2.70    6.20
  10  -1  -9   -6.20    5.40
   9  -1  -9  143.19   13.60
   9  -1  -9  145.09   12.70
   9  -1  -9  184.88   12.70
   8  -1  -9   31.90    7.60
   8  -1  -9   32.70    6.70
   8  -1  -9   50.19    8.20
   7  -1  -9   44.90    6.70
   7  -1  -9   51.69    7.40
   7  -1  -9   67.39    8.60
  -6   1   9   45.20    6.40
   6  -1  -9   56.49    6.40
   6  -1  -9   42.30    6.40
   6  -1  -9   43.80    6.80
  -5   1   9   98.69    7.90
   5  -1  -9   79.59    4.80
   5  -1  -9   98.49    6.90
   5  -1  -9   84.99    7.90
   5  -1  -9   85.99    7.80
  -4   1   9  699.03   15.20
  -4   1   9  711.63   19.80
   4  -1  -9  716.13   19.90
   4  -1  -9  680.53   15.00
   4  -1  -9  732.93   18.10
   4  -1  -9  718.33   20.10
  -3   1   9  118.99    6.20
  -3   1   9  113.59    7.40
  -3   1   9  124.59    5.60
   3  -1  -9  120.29    7.50
   3  -1  -9  110.69    7.50
   3  -1  -9  120.59    6.90
   3  -1  -9  124.39    5.60
  -2   1   9  120.19    6.60
  -2   1   9  138.49    7.70
  -2   1   9  121.69    7.00
  -2   1   9  127.99    6.10
  -2   1   9  113.89    6.60
   2  -1  -9  127.79    6.80
   2  -1  -9  114.49    7.30
   2  -1  -9  115.09    6.80
  -1   1   9  669.83   16.60
  -1   1   9  676.33   16.40
  -1   1   9  675.63   16.90
  -1   1   9  663.83   16.70
  -1   1   9  697.43   18.10
   1  -1  -9  703.63   16.90
   1  -1  -9  673.93   17.20
   0   1   9  194.38    8.40
   0   1   9  180.58    7.60
   0   1   9  207.18    9.90
   0   1   9  206.88    8.70
   0   1   9  193.08    7.80
   0  -1  -9  181.78    7.60
   1   1   9    2.20    3.10
   1   1   9    3.60    3.10
   1   1   9    1.90    3.60
   1   1   9    8.40    2.60
   1   1   9   -2.10    1.90
  -1  -1  -9   -0.50    2.00
   2   1   9   97.19    8.00
   2   1   9   67.49    7.30
   2   1   9  107.09    6.10
   2   1   9   95.89    7.70
   3   1   9  203.08   11.50
   3   1   9  217.68    8.80
   3   1   9  215.78   11.30
   3   1   9  226.48   10.90
   4   1   9  303.37   14.90
   4   1   9  306.77   14.00
   4   1   9  323.47   13.90
   5   1   9   11.90    6.10
   5   1   9   18.70    6.30
   5   1   9   13.80    5.60
   6   1   9  373.36   17.30
   6   1   9  387.36   17.30
   6   1   9  338.87   17.50
   7   1   9  144.79   12.60
   7   1   9  143.59   12.60
   7   1   9  175.98   15.00
   8   1   9    7.80    6.40
   8   1   9   15.60    6.90
   8   1   9   10.00    6.40
  11  -1 -10    2.30    6.70
  11  -1 -10    4.70    6.40
  11  -1 -10    0.00    7.00
  10  -1 -10    9.30    6.60
  10  -1 -10    4.20    6.80
  10  -1 -10   11.20    6.10
   9  -1 -10   13.90    6.80
   9  -1 -10   -2.00    5.40
   9  -1 -10   -5.20    5.10
   8  -1 -10  131.99   11.00
   8  -1 -10  121.59   11.70
   8  -1 -10  147.09   12.90
  -7   1  10  108.99   10.30
   7  -1 -10  106.49    9.50
   7  -1 -10  121.19   10.90
   7  -1 -10  101.19   10.30
  -6   1  10   18.50    5.40
   6  -1 -10   20.70    5.90
   6  -1 -10   24.30    6.00
   6  -1 -10   15.00    4.60
  -5   1  10  161.18   10.40
   5  -1 -10  145.79    9.80
   5  -1 -10  162.28   10.60
   5  -1 -10  155.18    8.60
  -4   1  10  307.07   12.70
  -4   1  10  317.67    9.70
   4  -1 -10  318.27   13.40
   4  -1 -10  310.17    9.30
   4  -1 -10  315.47   11.60
   4  -1 -10  318.37   12.60
  -3   1  10   23.60    3.40
  -3   1  10   17.20    3.50
  -3   1  10   23.90    5.00
   3  -1 -10   13.30    4.30
   3  -1 -10   18.30    3.30
   3  -1 -10   24.00    4.50
   3  -1 -10   20.40    3.90
  -2   1  10   44.50    5.00
  -2   1  10   47.60    5.30
  -2   1  10   46.90    4.60
  -2   1  10   53.59    5.90
  -2   1  10   37.80    4.90
   2  -1 -10   49.50    5.20
   2  -1 -10   46.00    5.30
   2  -1 -10   38.90    5.10
  -1   1  10   89.39    6.40
  -1   1  10   86.59    6.20
  -1   1  10  100.09    7.40
  -1   1  10   80.49    6.10
  -1   1  10   85.89    6.30
   1  -1 -10   86.49    6.40
   1  -1 -10   86.59    6.00
   0   1  10  334.27   11.90
   0   1  10  324.07   10.80
   0   1  10  330.17   11.70
   0   1  10  320.47   10.60
   0   1  10  323.47   13.00
   0  -1 -10  323.87   10.80
   1   1  10  109.29    9.50
   1   1  10  101.69    5.60
   1   1  10   92.29    7.70
   1   1  10   87.89    6.00
   1   1  10  102.09    7.20
  -1  -1 -10   87.09    5.50
   2   1  10  225.68   11.30
   2   1  10  244.08   11.00
   2   1  10  227.48   12.10
   2   1  10  236.28    9.20
   3   1  10  695.23   21.00
   3   1  10  679.03   22.40
   3   1  10  688.63   20.40
   4   1  10  114.49    9.90
   4   1  10  121.39   11.30
   4   1  10  114.29   10.00
   5   1  10    0.50    4.30
   5   1  10    7.30    5.30
   5   1  10   14.40    6.50
   6   1  10  187.88   13.40
   6   1  10  171.58   13.70
   6   1  10  186.48   13.10
   7   1  10   59.69    9.50
   7   1  10   44.30    8.50
   7   1  10   51.39    9.40
  10  -1 -11   19.70    7.60
  10  -1 -11   18.00    8.10
  10  -1 -11   26.40    7.80
   9  -1 -11  103.19   12.30
   9  -1 -11  100.19   10.80
   9  -1 -11   95.89   11.60
   8  -1 -11   15.60    6.30
   8  -1 -11   33.00    6.80
   8  -1 -11   17.40    6.30
  -7   1  11   18.10    5.80
   7  -1 -11   14.80    5.20
   7  -1 -11   18.60    6.10
   7  -1 -11   11.90    6.00
  -6   1  11   10.10    4.60
   6  -1 -11    5.80    4.70
   6  -1 -11    7.70    4.10
   6  -1 -11    3.40    4.20
  -5   1  11  257.87   13.00
   5  -1 -11  240.08   12.00
   5  -1 -11  237.38   12.50
   5  -1 -11  241.38   11.00
  -4   1  11   49.20    4.90
  -4   1  11   54.99    7.10
   4  -1 -11   59.29    6.20
   4  -1 -11   60.59    5.10
   4  -1 -11   41.40    6.30
   4  -1 -11   47.50    6.50
  -3   1  11   25.80    5.10
  -3   1  11    9.90    3.50
  -3   1  11   25.00    3.80
   3  -1 -11   11.30    3.60
   3  -1 -11   16.10    4.20
   3  -1 -11   10.40    4.00
   3  -1 -11   14.20    3.20
  -2   1  11  148.39    7.60
  -2   1  11  144.89    8.00
  -2   1  11  144.79    8.60
  -2   1  11  159.88    9.00
  -2   1  11  159.48    8.70
   2  -1 -11  157.68    8.40
   2  -1 -11  154.88    8.40
   2  -1 -11  161.78    9.00
  -1   1  11  428.16   15.10
  -1   1  11  438.66   13.70
  -1   1  11  428.66   13.80
  -1   1  11  432.86   13.70
  -1   1  11  448.36   14.20
   1  -1 -11  431.26   13.70
   1  -1 -11  415.26   13.70
   0   1  11    3.20    3.40
   0   1  11    2.50    2.90
   0   1  11    2.20    3.90
   0   1  11    4.50    3.00
   0   1  11    8.90    3.70
   0  -1 -11    1.40    2.70
   1   1  11  124.09    7.30
   1   1  11  131.39   10.00
   1   1  11  139.59    8.60
   1   1  11  140.99    9.10
  -1  -1 -11  124.59    9.70
   2   1  11   -0.10    3.40
   2   1  11    1.20    3.70
   2   1  11    3.30    4.40
   3   1  11  174.08   11.40
   3   1  11  256.27   13.70
   3   1  11  214.58   11.90
   4   1  11  113.29   10.30
   4   1  11  110.49   10.60
   4   1  11   81.39    9.60
   5   1  11    9.90    6.00
   5   1  11    9.20    6.50
   5   1  11    3.60    5.30
   6   1  11   26.20    7.30
   6   1  11   15.70    7.20
   6   1  11   17.20    7.10
   7   1  11   40.40    9.00
   7   1  11   54.79    9.80
   7   1  11   58.39   10.10
  10  -1 -12   -0.10    6.40
  10  -1 -12   10.50    7.30
  10  -1 -12    4.20    6.20
   9  -1 -12   90.79   10.50
   9  -1 -12   97.99   11.70
   9  -1 -12   97.09   11.60
   8  -1 -12   80.29   10.40
   8  -1 -12   72.79    9.10
   8  -1 -12   51.69    8.90
  -7   1  12    9.80    5.20
   7  -1 -12    0.40    4.20
   7  -1 -12    4.00    5.30
   7  -1 -12    1.20    4.90
  -6   1  12   69.59    8.50
   6  -1 -12   77.29    8.90
   6  -1 -12   86.49    9.70
   6  -1 -12   89.29    8.20
  -5   1  12  194.88   12.10
   5  -1 -12  198.38   11.60
   5  -1 -12  195.58   10.40
   5  -1 -12  197.38   12.40
  -4   1  12  184.68   10.80
   4  -1 -12  167.98   10.40
   4  -1 -12  196.08   11.60
   4  -1 -12  189.78    9.80
  -3   1  12   33.70    4.70
  -3   1  12   27.10    4.70
  -3   1  12   33.90    6.00
   3  -1 -12   37.30    4.80
   3  -1 -12   38.50    5.80
   3  -1 -12   26.00    4.80
   3  -1 -12   37.20    6.00
  -2   1  12   -3.40    2.90
  -2   1  12   -1.10    3.10
  -2   1  12    1.20    3.50
  -2   1  12    4.30    3.50
  -2   1  12    0.50    3.50
   2  -1 -12    2.20    3.40
   2  -1 -12   -0.90    3.10
   2  -1 -12    4.90    3.40
  -1   1  12   86.49    8.30
  -1   1  12   88.39    7.20
  -1   1  12   92.79    7.70
  -1   1  12   86.49    7.40
  -1   1  12   96.79    7.90
   1  -1 -12   77.89    7.00
   1  -1 -12   99.09    7.40
   0   1  12  674.63   19.10
   0   1  12  631.54   20.40
   0   1  12  652.73   17.40
   0   1  12  639.84   17.40
   0   1  12  656.73   18.80
   0  -1 -12  644.64   17.60
   0  -1 -12  650.43   17.70
   1   1  12    3.50    4.50
   1   1  12    4.00    3.70
   1   1  12    3.10    4.70
   2   1  12  241.28   12.00
   2   1  12  259.87   14.30
   2   1  12  222.08   12.40
   3   1  12  203.08   13.80
   3   1  12  226.28   12.60
   3   1  12  199.58   12.20
   4   1  12    7.40    6.10
   4   1  12   10.70    5.70
   4   1  12    8.20    5.90
   5   1  12    3.10    6.20
   5   1  12    0.00    5.60
   5   1  12   -3.00    5.10
   6   1  12   34.50    8.90
   6   1  12   34.00    8.10
   6   1  12   28.60    8.50
  10  -1 -13   17.60    8.30
  10  -1 -13   14.30    8.30
   9  -1 -13   76.39   11.40
   9  -1 -13   64.39   10.50
   8  -1 -13  250.07   16.10
   8  -1 -13  274.67   16.80
   8  -1 -13  248.78   22.40
   7  -1 -13   26.20    7.10
   7  -1 -13   24.10    6.00
   7  -1 -13   27.20    7.20
  -6   1  13  205.88   12.80
   6  -1 -13  212.48   13.20
   6  -1 -13  191.68   12.70
   6  -1 -13  195.08   11.20
  -5   1  13  201.38   12.10
   5  -1 -13  215.58   12.80
   5  -1 -13  204.48   12.10
   5  -1 -13  186.98   10.50
  -4   1  13   -2.50    3.50
   4  -1 -13   -0.10    3.50
   4  -1 -13   -0.30    4.20
   4  -1 -13   -4.30    3.10
  -3   1  13   77.49    6.60
  -3   1  13   77.69    8.00
  -3   1  13   84.69    7.60
   3  -1 -13   75.39    7.70
   3  -1 -13   84.09    7.70
   3  -1 -13   82.09    6.80
   3  -1 -13   83.49    8.40
  -2   1  13   52.19    6.80
  -2   1  13   53.99    6.90
  -2   1  13   51.29    6.00
  -2   1  13   58.69    6.40
  -2   1  13   54.59    6.50
   2  -1 -13   51.89    6.40
   2  -1 -13   47.10    6.40
   2  -1 -13   54.29    6.60
  -1   1  13  133.59    8.90
  -1   1  13  118.99    8.20
  -1   1  13  122.59    8.60
  -1   1  13  125.89    8.50
  -1   1  13  135.39   10.30
   1  -1 -13  133.79    8.60
   1  -1 -13  109.79    8.00
   0   1  13   77.59    7.60
   0   1  13   66.69    7.50
   0   1  13   58.29    8.00
   1   1  13    5.00    4.70
   1   1  13   -1.40    4.00
   1   1  13   -4.90    4.40
   2   1  13  180.18   11.90
   2   1  13  192.98   11.80
   2   1  13  201.28   13.70
   3   1  13   92.69    9.70
   3   1  13   96.39   10.30
   3   1  13   86.59   10.60
   4   1  13   33.80    8.40
   4   1  13   16.70    6.30
   4   1  13   14.70    6.50
   5   1  13    7.40    6.50
   5   1  13    3.80    6.70
   5   1  13   11.00    6.30
   6   1  13    3.70    6.40
   6   1  13    2.30    6.80
   6   1  13    6.90    6.70
   9  -1 -14  338.37   19.80
   9  -1 -14  277.67   18.10
   8  -1 -14  103.19   11.60
   8  -1 -14  127.79   12.90
   7  -1 -14    5.10    5.70
   7  -1 -14    6.70    6.10
  -6   1  14   92.19   10.60
   6  -1 -14  121.49   12.00
   6  -1 -14   97.29   10.90
  -5   1  14  193.98   12.30
   5  -1 -14  172.28   12.60
   5  -1 -14  182.58   11.90
  -4   1  14  118.69   10.80
   4  -1 -14  117.49   10.30
   4  -1 -14  114.69   10.70
   4  -1 -14   96.59    9.70
  -3   1  14    6.40    4.20
  -3   1  14    2.30    4.40
   3  -1 -14    6.10    4.10
   3  -1 -14    2.70    3.70
   3  -1 -14    4.60    4.40
  -2   1  14   56.79    7.10
  -2   1  14   74.49    7.50
  -2   1  14   73.89    7.60
  -2   1  14   61.19    7.70
  -2   1  14   59.59    6.70
   2  -1 -14   67.69    7.70
   2  -1 -14   66.09    7.30
   2  -1 -14   71.19    7.60
  -1   1  14  333.07   13.40
  -1   1  14  366.56   15.90
  -1   1  14  329.07   13.80
  -1   1  14  342.37   13.70
   1  -1 -14  323.87   13.20
   0   1  14   99.89    8.90
   0   1  14  104.19   10.90
   0   1  14  113.09    9.80
   1   1  14  101.69    9.60
   1   1  14   84.99    9.90
   1   1  14   80.39    8.50
   2   1  14  203.18   14.50
   2   1  14  165.68   11.40
   2   1  14  151.38   12.50
   3   1  14   18.80    6.80
   3   1  14   14.40    6.00
   3   1  14    7.60    6.60
   4   1  14    9.50    6.40
   4   1  14   16.80    6.50
   4   1  14    6.70    6.20
   5   1  14   -0.50    6.20
   5   1  14    8.00    6.40
   5   1  14   -2.50    6.30
   9  -1 -15  131.49   14.70
   9  -1 -15   80.99   11.50
   8  -1 -15  166.28   15.20
   8  -1 -15  147.89   14.20
   7  -1 -15   12.20    6.80
   7  -1 -15   18.40    7.30
   6  -1 -15   14.60    6.80
   6  -1 -15    9.90    5.90
  -5   1  15   96.29   10.60
   5  -1 -15   96.59   10.00
   5  -1 -15   94.69   10.20
  -4   1  15  269.47   14.30
   4  -1 -15  261.47   14.30
   4  -1 -15  247.28   13.40
  -3   1  15   16.70    5.70
   3  -1 -15   24.40    6.00
   3  -1 -15   10.40    4.70
  -2   1  15  171.08   11.00
  -2   1  15  174.48   11.60
  -2   1  15  194.18   12.30
   2  -1 -15  176.48   10.50
   2  -1 -15  160.18   10.80
  -1   1  15  425.96   18.10
  -1   1  15  454.25   16.70
   0   1  15   96.19   10.70
   0   1  15   98.19    9.40
   1   1  15   18.40    5.90
   1   1  15    6.60    6.00
   2   1  15  117.39   11.50
   2   1  15  139.49   13.50
   3   1  15  174.28   14.40
   3   1  15  159.08   15.10
   4   1  15   42.00    9.00
   4   1  15   37.80    9.50
   8  -1 -16   89.09   11.80
   8  -1 -16   94.79   12.70
   7  -1 -16   52.09    9.40
   7  -1 -16   55.59    9.70
   6  -1 -16    6.90    5.80
   6  -1 -16   13.20    7.00
   5  -1 -16   62.79    9.60
   5  -1 -16   63.09    8.80
   4  -1 -16   81.09    9.20
   4  -1 -16  105.99   10.90
   3  -1 -16  103.39   10.10
  -2   1  16   68.29    8.80
   2  -1 -16   57.19    7.70
  -1   1  16  350.36   17.00
  -1   1  16  341.57   15.20
   0   1  16  130.99   11.10
   0   1  16  139.19   12.90
   1   1  16   38.20    8.30
   1   1  16   60.09    8.90
   2   1  16   40.50    8.80
   2   1  16   43.20    8.30
   3   1  16   32.50    8.30
   3   1  16   39.00    9.20
   7  -1 -17    6.30    6.90
   7  -1 -17    6.10    6.30
   6  -1 -17    5.90    6.40
   6  -1 -17   -1.60    5.40
   5  -1 -17   92.29   10.60
   5  -1 -17   99.09   11.60
   4  -1 -17  354.06   17.80
   3  -1 -17   17.10    6.10
  -2   1  17   53.39    8.50
  -1   1  17   73.39    9.90
   0   1  17   48.10    9.20
   0   1  17   62.59    8.70
   1   1  17   79.39   11.10
   1   1  17   72.69    9.80
   2   1  17    8.40    7.00
   2   1  17    3.40    6.10
   6  -1 -18    7.70    7.30
   5  -1 -18   21.50    7.60
   4  -1 -18    7.80    6.20
  -1   1  18    5.10    6.30
   1  -1 -18    8.50    6.20
   0   1  18   35.60    8.80
   0  -1 -18   53.19   10.10
   0   2 -18   44.10    9.60
   0   2 -18   38.70    8.00
   0  -2  18   26.10    8.50
   0  -2  18   34.30    8.10
   1   2 -18   -2.30    5.10
   1   2 -18   -0.10    4.70
  -1  -2  18    1.30    5.70
  -1  -2  18    1.30    5.80
   3   2 -18  127.49   12.30
  -3  -2  18   88.89   10.70
   4   2 -18   -3.00    5.00
   4   2 -18    0.50    5.00
  -4  -2  18    3.40    6.00
  -4  -2  18   -1.10    5.60
   5   2 -18    1.40    5.00
   5   2 -18    7.80    6.70
  -5  -2  18    0.50    6.30
  -1   2 -17   11.20    7.70
   1  -2  17   26.90    7.70
   1  -2  17    7.60    6.30
   1  -2  17   23.80    8.00
   0   2 -17   29.80    8.40
   0   2 -17   42.70    8.00
   0  -2  17   31.00    8.30
   0  -2  17   36.80    8.00
   0  -2  17   29.80    7.50
   1   2 -17   -2.20    4.10
   1   2 -17    2.90    5.00
   1   2 -17   -5.90    4.90
  -1  -2  17    0.70    5.30
  -1  -2  17    5.30    5.20
  -1  -2  17    6.00    5.80
   2   2 -17   40.50    7.40
   2   2 -17   56.29    7.90
   2   2 -17   44.70    8.80
   2   2 -17   49.20    8.40
  -2  -2  17   46.20    7.40
  -2  -2  17   30.90   10.90
  -2  -2  17   44.30    8.20
  -2  -2  17   48.20    8.40
   3   2 -17   20.40    6.10
   3   2 -17   25.90    6.80
   3   2 -17   15.60    6.10
  -3  -2  17   13.20    6.20
  -3  -2  17   14.30    6.00
  -3  -2  17   13.90    6.10
   4   2 -17    0.00    5.90
   4   2 -17   -2.00    4.90
   4   2 -17    2.90    5.60
  -4  -2  17    1.60    5.30
  -4  -2  17    6.60    5.60
   5   2 -17   45.70    8.40
   5   2 -17   59.69    9.70
  -5  -2  17   43.00    8.50
   6   2 -17   54.69    9.90
   6   2 -17   72.09   10.90
  -6  -2  17   67.89   10.60
   7   2 -17   37.70    8.90
   7   2 -17   46.60    9.70
  -7  -2  17   44.40    9.40
  -3   2 -16   -5.30    6.60
   3  -2  16    8.30    6.00
   3  -2  16   18.40    7.10
   3  -2  16    7.10    6.80
  -2   2 -16    3.20    7.00
   2  -2  16   16.80    7.20
   2  -2  16    6.70    6.30
   2  -2  16   19.60    7.20
  -1   2 -16   14.20    7.30
   1  -2  16   14.10    6.50
   1  -2  16   -0.60    5.30
   1  -2  16    3.20    5.20
   0   2 -16   21.50    7.40
   0  -2  16   14.10    6.00
   0  -2  16   12.60    6.20
   0  -2  16   13.20    6.30
   1   2 -16    0.80    4.30
   1   2 -16    0.00    4.40
   1   2 -16    7.70    5.00
   1   2 -16    1.40    5.10
  -1  -2  16    1.40    5.00
  -1  -2  16    4.00    5.60
  -1  -2  16   -2.20    4.70
  -1  -2  16    0.10    4.80
   2   2 -16   57.69    8.00
   2   2 -16   54.69    8.20
   2   2 -16   64.79    8.70
   2   2 -16   54.49    7.50
   2   2 -16   58.39    8.60
  -2  -2  16   53.09    8.00
  -2  -2  16   75.89    9.10
  -2  -2  16   48.30    7.70
  -2  -2  16   44.40    7.70
  -2  -2  16   58.39    8.10
   3   2 -16  153.18   12.00
   3   2 -16  196.28   12.90
   3   2 -16  163.58   12.40
   3   2 -16  200.48   12.80
  -3  -2  16  208.88   18.80
  -3  -2  16  194.98   13.10
  -3  -2  16  204.68   13.10
  -3  -2  16  180.28   12.50
   4   2 -16    3.30    4.80
   4   2 -16   -1.70    4.50
   4   2 -16    0.70    5.20
  -4  -2  16    0.90    5.00
  -4  -2  16   -1.00    4.90
   5   2 -16   70.59    9.20
   5   2 -16  108.49   11.70
   5   2 -16   82.49   10.30
  -5  -2  16  102.99   11.10
   6   2 -16    1.20    5.50
   6   2 -16   12.10    5.80
   6   2 -16    7.90    6.50
  -6  -2  16   -2.10    5.70
   7   2 -16    0.40    6.30
   7   2 -16    1.90    5.70
   7   2 -16    5.00    5.90
  -7  -2  16    8.00    6.80
   8   2 -16    7.10    6.90
   8   2 -16   14.80    7.70
  -8  -2  16    8.50    7.20
  -4   2 -15    9.00    7.40
   4  -2  15   14.80    6.80
   4  -2  15   16.60    7.20
   4  -2  15    8.20    7.20
  -3   2 -15   10.00    6.70
   3  -2  15    8.50    6.60
   3  -2  15   16.10    6.80
   3  -2  15   12.20    6.70
  -2   2 -15   -1.20    5.20
   2  -2  15   -1.60    5.30
   2  -2  15   -1.00    4.80
   2  -2  15   -0.20    5.40
  -1   2 -15    6.40    5.90
   1  -2  15    4.50    5.30
   1  -2  15    2.60    5.60
   1  -2  15    4.90    5.20
   0   2 -15  132.09   12.50
   0  -2  15  138.99   12.60
   0  -2  15  120.99   11.10
   0  -2  15  148.09   12.80
   0  -2  15  148.09   11.90
   1   2 -15   13.10    4.90
   1   2 -15   21.80    6.40
   1   2 -15    9.70    4.60
  -1  -2  15   16.10    6.00
  -1  -2  15   13.90    5.20
  -1  -2  15    8.80    5.40
  -1  -2  15   12.40    5.30
  -1  -2  15    8.90    5.00
   2   2 -15  193.08   12.10
   2   2 -15  166.08   11.60
   2   2 -15  183.98   11.00
   2   2 -15  185.78   12.10
   2   2 -15  179.08   11.80
  -2  -2  15  163.88   11.70
  -2  -2  15  174.48   11.40
  -2  -2  15  179.58   11.50
  -2  -2  15  179.78   12.30
  -2  -2  15  180.58   11.80
   3   2 -15   50.79    7.90
   3   2 -15   44.40    7.40
   3   2 -15   45.50    7.30
   3   2 -15   44.20    6.70
  -3  -2  15   42.60    7.80
  -3  -2  15   60.19    7.30
  -3  -2  15   38.40    7.30
  -3  -2  15   49.30    7.40
   4   2 -15    1.90    4.60
   4   2 -15    4.10    5.00
   4   2 -15    9.60    5.10
  -4  -2  15    1.00    4.80
  -4  -2  15    2.90    5.10
   5   2 -15   25.90    6.50
   5   2 -15   25.10    6.70
   5   2 -15   29.00    7.80
  -5  -2  15   21.30    6.70
   6   2 -15   32.00    7.90
   6   2 -15   30.90    6.90
   6   2 -15   24.90    7.60
  -6  -2  15   21.80    7.30
   7   2 -15    5.40    5.40
   7   2 -15    2.80    5.20
   7   2 -15    8.90    6.90
  -7  -2  15    9.20    6.60
   8   2 -15    5.90    6.30
   8   2 -15    0.00    6.20
   8   2 -15    4.50    6.90
  -8  -2  15    4.20    6.90
   9   2 -15   16.10    7.80
   9   2 -15   25.70    8.20
   9   2 -15   19.80    8.30
  -9  -2  15   22.70    8.30
  -5   2 -14   19.10    8.70
   5  -2  14   19.60    7.40
   5  -2  14    4.70    5.80
   5  -2  14   11.10    7.80
  -4   2 -14    3.60    6.80
   4  -2  14    0.30    5.20
   4  -2  14    5.50    6.80
   4  -2  14    2.50    6.10
  -3   2 -14  108.49   12.90
   3  -2  14   98.79   10.90
   3  -2  14  100.39   11.10
   3  -2  14  108.29   12.40
  -2   2 -14   60.59    9.90
   2  -2  14   47.70    7.90
   2  -2  14   51.19    8.10
   2  -2  14   49.60    9.00
  -1   2 -14  226.48   14.90
   1  -2  14  209.68   13.00
   1  -2  14  182.48   12.30
   1  -2  14  208.68   14.00
   1  -2  14  207.08   13.80
   0   2 -14   82.79   10.20
   0  -2  14   72.19    8.90
   0  -2  14   96.09    9.20
   0  -2  14   96.09    9.40
   0  -2  14   93.49    9.60
   1   2 -14    1.80    3.80
   1   2 -14    3.50    4.00
   1   2 -14    6.50    4.70
  -1  -2  14    3.80    4.70
  -1  -2  14    5.90    4.20
  -1  -2  14    0.80    4.30
  -1  -2  14    5.00    4.60
  -1  -2  14    9.20    5.10
   2   2 -14    5.70    4.50
   2   2 -14    8.70    4.30
   2   2 -14    9.20    4.30
   2   2 -14   -4.30    3.50
   2   2 -14    4.80    4.30
  -2  -2  14   10.60    4.80
  -2  -2  14    0.80    4.00
  -2  -2  14    0.80    4.30
  -2  -2  14    7.10    4.80
  -2  -2  14   -2.20    3.90
   3   2 -14   69.99    8.30
   3   2 -14   73.39    7.50
   3   2 -14   84.49    9.10
   3   2 -14   60.59    7.40
   3   2 -14   73.09    8.60
  -3  -2  14   72.99    8.40
  -3  -2  14   69.99    8.30
  -3  -2  14   85.79    8.10
  -3  -2  14   71.29    8.50
  -3  -2  14   66.39    7.20
   4   2 -14    3.50    4.80
   4   2 -14    2.60    4.50
   4   2 -14   -0.30    3.60
   4   2 -14    8.40    4.90
  -4  -2  14    8.00    5.10
  -4  -2  14    7.00    5.10
   5   2 -14   20.20    6.70
   5   2 -14   18.50    6.10
   5   2 -14   21.10    5.90
  -5  -2  14   24.10    6.70
   6   2 -14   19.30    7.40
   6   2 -14   12.40    5.40
   6   2 -14   15.60    6.50
  -6  -2  14   14.20    6.50
   7   2 -14  132.59   12.90
   7   2 -14  141.69   12.50
   7   2 -14  181.28   15.30
  -7  -2  14  170.68   13.50
   8   2 -14   -0.30    5.70
   8   2 -14   -1.50    6.20
   8   2 -14    5.30    7.00
  -8  -2  14    3.60    6.30
   9   2 -14   19.00    8.20
   9   2 -14   18.60    8.20
   9   2 -14   25.70    8.70
  -9  -2  14    9.70    7.40
  -5   2 -13   19.50    8.30
   5  -2  13   24.20    8.10
   5  -2  13   24.20    7.20
   5  -2  13   34.40    8.60
  -4   2 -13   23.70    8.10
   4  -2  13   17.60    6.90
   4  -2  13    8.50    5.80
   4  -2  13   32.30    8.10
  -3   2 -13    1.30    5.60
   3  -2  13    7.20    5.70
   3  -2  13    2.90    5.90
   3  -2  13    9.00    5.80
  -2   2 -13    3.10    5.10
   2  -2  13    0.50    6.60
   2  -2  13   13.40    5.80
   2  -2  13    5.50    5.20
   2  -2  13   -1.50    4.50
  -1   2 -13    7.00    5.00
   1  -2  13   -4.30    3.50
   1  -2  13    1.80    4.00
   1  -2  13   -1.30    4.50
   1  -2  13   -1.50    4.70
   0   2 -13  178.18   12.20
   0  -2  13  171.28   10.80
   0  -2  13  158.08   10.40
   0  -2  13  171.78    9.40
   0  -2  13  157.18   10.70
   0  -2  13  160.38   11.40
   1   2 -13   -1.70    4.00
   1   2 -13    1.50    3.70
  -1  -2  13   -2.70    3.90
  -1  -2  13   -2.00    3.40
  -1  -2  13    0.40    4.20
  -1  -2  13    1.60    4.60
  -1  -2  13    1.60    4.20
   2   2 -13   31.20    5.90
   2   2 -13   26.40    5.80
   2   2 -13   31.80    6.00
   2   2 -13   30.90    5.40
  -2  -2  13   34.40    6.00
  -2  -2  13   36.30    6.20
  -2  -2  13   23.60    5.50
  -2  -2  13   39.60    6.00
  -2  -2  13   28.90    5.80
   3   2 -13   18.80    5.20
   3   2 -13   17.30    4.90
   3   2 -13    7.30    4.60
   3   2 -13    9.50    3.80
   3   2 -13    6.80    4.30
  -3  -2  13   12.30    4.30
  -3  -2  13   14.40    5.10
  -3  -2  13   12.20    4.90
  -3  -2  13   12.70    5.20
  -3  -2  13   11.30    4.30
   4   2 -13  205.58   10.00
   4   2 -13  187.48   12.10
   4   2 -13  205.68   11.80
   4   2 -13  194.48   12.50
  -4  -2  13  196.28   12.00
  -4  -2  13  189.78   12.10
   5   2 -13   55.89    8.50
   5   2 -13   57.89    8.50
   5   2 -13   52.89    7.60
  -5  -2  13   51.39    8.10
   6   2 -13   24.20    6.80
   6   2 -13   21.60    6.10
   6   2 -13   19.50    6.80
  -6  -2  13   30.60    7.00
   7   2 -13   98.59   11.50
   7   2 -13   97.79   10.40
   7   2 -13  108.09   12.10
  -7  -2  13   94.59   11.00
   8   2 -13  121.39   13.10
   8   2 -13   78.89   10.90
   8   2 -13   69.19    9.80
  -8  -2  13  103.79   11.50
   9   2 -13   -0.80    6.30
   9   2 -13    8.50    6.70
   9   2 -13    7.20    7.00
  -9  -2  13   -0.20    6.20
  10   2 -13  303.27   18.90
  10   2 -13  289.87   18.90
  10   2 -13  300.77   18.70
 -10  -2  13  270.97   16.90
  -6   2 -12    0.60    6.70
   6  -2  12    4.80    6.40
   6  -2  12   -2.30    5.70
   6  -2  12   -3.60    5.70
  -5   2 -12    9.10    6.80
   5  -2  12    3.80    5.20
   5  -2  12    1.10    5.70
   5  -2  12    1.60    5.70
  -4   2 -12   16.40    7.30
   4  -2  12    5.80    5.20
   4  -2  12   16.90    6.40
   4  -2  12    8.20    6.10
  -3   2 -12   38.00    7.70
   3  -2  12   56.79    8.30
   3  -2  12   62.09    8.70
   3  -2  12   39.90    7.50
  -2   2 -12    8.80    5.40
   2  -2  12   -0.90    4.60
   2  -2  12    0.50    3.80
   2  -2  12    9.70    4.90
   2  -2  12   -0.70    4.40
  -1   2 -12   74.99    8.80
   1  -2  12   86.89    9.00
   1  -2  12   94.19    8.40
   1  -2  12   97.19    8.80
   1  -2  12   87.09    9.00
   0   2 -12  157.68   11.00
   0  -2  12  145.89    8.60
   0  -2  12  168.08   10.30
   0  -2  12  142.09    9.30
   0  -2  12  138.69   10.20
   0  -2  12  163.98   10.10
   1   2 -12  754.12   22.20
  -1  -2  12  696.13   21.00
  -1  -2  12  714.83   21.40
  -1  -2  12  695.53   20.10
  -1  -2  12  717.83   20.10
  -1  -2  12  717.83   20.90
   2   2 -12  201.58   10.90
   2   2 -12  192.48   10.80
   2   2 -12  196.98   11.10
   2   2 -12  180.48    9.80
  -2  -2  12  191.78   10.80
  -2  -2  12  204.18   10.10
  -2  -2  12  210.88   10.50
  -2  -2  12  190.48   10.60
  -2  -2  12  209.38   11.20
   3   2 -12   -0.20    3.30
   3   2 -12    3.30    3.50
   3   2 -12    6.00    4.00
   3   2 -12    8.00    4.20
  -3  -2  12    1.70    3.40
  -3  -2  12    5.40    4.20
  -3  -2  12    1.70    3.50
  -3  -2  12   -0.10    4.00
  -3  -2  12    6.40    4.40
   4   2 -12  149.59    8.60
   4   2 -12  170.28   10.70
   4   2 -12  140.79   10.40
   4   2 -12  155.88   10.40
  -4  -2  12  179.28   11.20
  -4  -2  12  148.99   10.60
   5   2 -12  158.98   10.60
   5   2 -12  142.29   11.30
   5   2 -12  151.08    8.50
   5   2 -12  149.79   11.30
  -5  -2  12  129.79   10.00
   6   2 -12    0.50    4.40
   6   2 -12    5.00    4.40
   6   2 -12   -7.90    3.80
  -6  -2  12    1.80    4.50
   7   2 -12  179.98   12.80
   7   2 -12  176.58   13.40
   7   2 -12  167.68   11.90
  -7  -2  12  152.98   11.70
   8   2 -12   -5.20    5.50
   8   2 -12    0.30    5.70
   8   2 -12    6.30    5.50
  -8  -2  12   -1.60    4.60
   9   2 -12    6.00    6.90
   9   2 -12    0.00    6.00
   9   2 -12    2.30    6.30
  -9  -2  12    9.50    6.40
  10   2 -12    6.70    7.80
  10   2 -12   15.30    7.30
  10   2 -12   16.60    8.40
 -10  -2  12   14.10    7.30
  -7   2 -11   10.10    7.80
   7  -2  11   16.70    7.70
   7  -2  11   14.80    7.50
   7  -2  11   10.40    6.90
  -6   2 -11   -8.30    5.50
   6  -2  11   -4.30    5.30
   6  -2  11    5.60    6.10
   6  -2  11    1.20    5.30
  -5   2 -11   -2.50    5.80
   5  -2  11   -7.10    4.10
   5  -2  11   -1.60    5.30
   5  -2  11    8.80    6.10
  -4   2 -11  263.37   16.10
   4  -2  11  270.17   14.80
   4  -2  11  237.68   13.50
   4  -2  11  288.37   15.70
  -3   2 -11   60.19    8.60
   3  -2  11   85.99    9.20
   3  -2  11   84.19    9.10
   3  -2  11   80.29    7.80
   3  -2  11   74.89    9.00
  -2   2 -11   32.90    6.80
   2  -2  11   61.39    6.90
   2  -2  11   44.30    6.50
   2  -2  11   39.10    6.70
   2  -2  11   52.29    6.90
  -1   2 -11   -5.00    3.70
   1  -2  11    0.00    2.60
   1  -2  11   -1.20    3.40
   1  -2  11   -1.00    3.70
   1  -2  11   -2.00    3.40
   1  -2  11    0.90    4.20
   0   2 -11    2.90    4.20
   0  -2  11    2.80    3.80
   0  -2  11    2.70    3.70
   0  -2  11    2.50    3.70
   0  -2  11    6.50    3.30
   0  -2  11    0.50    3.80
   1   2 -11   -0.80    3.20
  -1  -2  11   -1.30    3.00
  -1  -2  11    3.80    3.40
  -1  -2  11   -2.60    3.30
  -1  -2  11   -1.30    3.80
  -1  -2  11    2.70    3.50
   2   2 -11   -0.10    3.10
   2   2 -11    2.00    3.30
   2   2 -11    1.20    3.00
  -2  -2  11    2.80    3.30
  -2  -2  11   -0.70    3.60
  -2  -2  11    2.00    3.80
  -2  -2  11    3.80    3.40
  -2  -2  11    0.20    3.30
   3   2 -11   62.99    7.30
   3   2 -11   68.79    6.40
   3   2 -11   61.69    6.00
   3   2 -11   66.69    7.20
  -3  -2  11   76.49    6.60
  -3  -2  11   75.09    6.30
  -3  -2  11   63.89    7.20
  -3  -2  11   64.99    7.10
  -3  -2  11   71.19    7.50
   4   2 -11  309.57   10.60
   4   2 -11  311.37   13.20
   4   2 -11  300.77   13.90
   4   2 -11  314.07   11.40
  -4  -2  11  279.07   12.70
  -4  -2  11  310.67   13.90
   5   2 -11   -1.00    3.60
   5   2 -11    6.40    4.50
   5   2 -11    4.00    3.10
   5   2 -11    1.40    4.00
  -5  -2  11    3.60    4.40
   6   2 -11   59.89    7.90
   6   2 -11   54.39    7.90
   6   2 -11   65.49    8.20
  -6  -2  11   54.09    7.40
   7   2 -11   50.49    8.40
   7   2 -11   64.49    8.60
   7   2 -11   41.00    7.50
  -7  -2  11   48.20    8.20
   8   2 -11   36.60    7.50
   8   2 -11   50.79    8.60
   8   2 -11   37.60    8.50
  -8  -2  11   30.70    7.40
   9   2 -11    2.00    6.20
   9   2 -11    6.10    6.70
   9   2 -11   -3.60    5.80
  -9  -2  11   -3.00    5.30
  10   2 -11    2.50    5.40
  10   2 -11   -3.70    6.50
  10   2 -11   10.70    6.80
 -10  -2  11    2.20    5.80
  -7   2 -10  197.98   15.90
   7  -2  10  192.78   15.10
   7  -2  10  219.58   15.30
   7  -2  10  199.48   15.20
  -6   2 -10    1.50    6.20
   6  -2  10   18.50    7.00
   6  -2  10   10.20    6.40
   6  -2  10    7.80    5.60
  -5   2 -10  117.69   12.20
   5  -2  10  112.99   10.50
   5  -2  10  102.59   10.40
   5  -2  10  102.49   11.20
  -4   2 -10   18.30    6.70
   4  -2  10   27.40    6.50
   4  -2  10   11.50    5.10
   4  -2  10   26.60    6.70
   4  -2  10   20.40    5.10
  -3   2 -10   28.80    7.20
   3  -2  10   34.70    5.50
   3  -2  10   32.80    7.00
   3  -2  10   35.50    6.10
   3  -2  10   38.10    6.80
  -2   2 -10  103.99   10.10
   2  -2  10   99.49    9.40
   2  -2  10  106.89    9.40
   2  -2  10   96.09    8.50
   2  -2  10  115.79    8.30
  -1   2 -10   81.19    8.80
   1  -2  10   73.49    7.80
   1  -2  10   83.29    7.30
   1  -2  10   90.99    6.10
   1  -2  10   69.39    7.00
   1  -2  10   86.59    7.80
   0   2 -10  212.48   11.20
   0  -2  10  201.68   10.00
   0  -2  10  210.18   10.10
   0  -2  10  225.98   11.00
   0  -2  10  229.68    9.40
   0  -2  10  208.88   10.50
   1   2 -10  659.53   18.90
  -1  -2  10  665.53   18.40
  -1  -2  10  640.24   17.50
  -1  -2  10  648.94   18.50
  -1  -2  10  637.54   18.60
  -1  -2  10  634.84   17.50
   2   2 -10   43.20    5.90
   2   2 -10   39.10    4.90
   2   2 -10   45.30    5.60
  -2  -2  10   29.50    4.60
  -2  -2  10   42.30    5.80
  -2  -2  10   49.10    5.80
  -2  -2  10   39.40    5.00
  -2  -2  10   40.50    5.70
   3   2 -10  213.18    9.20
   3   2 -10  211.88   10.60
   3   2 -10  227.58   11.30
   3   2 -10  206.98    9.00
  -3  -2  10  225.58   10.90
  -3  -2  10  222.38   11.00
  -3  -2  10  217.38    8.80
  -3  -2  10  215.68   10.60
   4   2 -10   23.20    5.00
   4   2 -10   20.00    3.80
   4   2 -10   21.00    3.60
   4   2 -10   18.80    5.00
  -4  -2  10   25.50    5.20
  -4  -2  10   22.30    4.90
   5   2 -10    0.00    3.60
   5   2 -10    4.90    4.60
   5   2 -10    8.10    4.40
   5   2 -10    3.50    2.80
  -5  -2  10    2.50    3.80
   6   2 -10    3.90    3.40
   6   2 -10   -2.70    4.20
   6   2 -10    4.10    5.00
   6   2 -10   -2.10    4.30
  -6  -2  10    9.30    5.00
   7   2 -10   21.20    5.90
   7   2 -10   27.00    6.50
   7   2 -10   19.10    6.50
  -7  -2  10   10.60    5.60
   8   2 -10   66.29    9.20
   8   2 -10   71.09    9.00
   8   2 -10   70.19    9.00
  -8  -2  10   72.59    9.10
   9   2 -10   48.10    8.70
   9   2 -10   57.29    9.40
   9   2 -10   69.99   10.00
  -9  -2  10   56.29    9.00
  10   2 -10   23.70    7.70
  10   2 -10   25.90    8.60
  10   2 -10   12.10    7.60
 -10  -2  10   24.90    7.10
  11   2 -10   17.90    7.70
  11   2 -10   26.60    9.30
  11   2 -10   46.80   10.10
  -8   2  -9   -3.30    6.20
   8  -2   9   -2.10    5.30
   8  -2   9    9.60    6.80
   8  -2   9    6.50    6.10
  -7   2  -9   12.80    7.10
   7  -2   9   17.70    6.90
   7  -2   9   22.40    7.00
   7  -2   9   27.20    7.50
  -6   2  -9   -3.10    5.50
   6  -2   9   -2.20    4.60
   6  -2   9    4.40    5.80
   6  -2   9   -0.40    4.40
  -5   2  -9  122.89   11.90
   5  -2   9  126.89    9.40
   5  -2   9  139.89   11.80
   5  -2   9  134.29   11.80
   5  -2   9  111.19   10.00
  -4   2  -9  426.56   18.30
   4  -2   9  421.66   16.30
   4  -2   9  432.56   15.30
   4  -2   9  450.05   17.90
   4  -2   9  448.06   17.20
  -3   2  -9   84.99    8.90
   3  -2   9   98.49    8.50
   3  -2   9  116.99    9.10
   3  -2   9  112.49    8.30
   3  -2   9  111.89    9.50
   2  -2   9    7.20    4.20
   2  -2   9    5.30    2.40
   2  -2   9   15.70    4.50
   2  -2   9   16.90    4.60
   2  -2   9   14.50    4.00
   1  -2   9    9.60    4.30
   1  -2   9   17.70    4.70
   1  -2   9   15.00    4.30
   1  -2   9   17.70    4.00
   1  -2   9   12.00    3.10
   0   2  -9  737.13   20.50
   0  -2   9  728.13   19.20
   0  -2   9  744.73   17.80
   0  -2   9  727.83   18.80
   0  -2   9  716.23   19.50
   0  -2   9  732.23   19.60
   1   2  -9    2.50    2.90
  -1  -2   9    2.60    3.20
  -1  -2   9   -1.80    2.70
  -1  -2   9    2.10    3.00
  -1  -2   9    1.30    3.20
  -1  -2   9    5.00    3.20
   2   2  -9  192.48    9.40
   2   2  -9  189.98    8.20
   2   2  -9  181.38    8.60
  -2  -2   9  188.18    9.40
  -2  -2   9  184.58    9.30
  -2  -2   9  175.18    8.10
  -2  -2   9  182.88    8.10
  -2  -2   9  191.08    9.20
   3   2  -9  127.59    8.70
   3   2  -9  164.88    7.60
   3   2  -9  151.08    7.00
   3   2  -9  134.49    8.30
  -3  -2   9  145.29    8.60
  -3  -2   9  146.49    8.90
  -3  -2   9  132.99    8.30
  -3  -2   9  149.49    6.90
   4   2  -9  333.07   10.80
   4   2  -9  339.37    9.70
   4   2  -9  340.07   13.50
   4   2  -9  332.27   13.00
  -4  -2   9  316.37   12.80
  -4  -2   9  350.36   13.40
   5   2  -9  281.37   12.90
   5   2  -9  263.77   11.70
   5   2  -9  266.97    9.80
  -5  -2   9  277.97   12.20
   6   2  -9   32.90    4.70
   6   2  -9   17.90    5.50
   6   2  -9   18.20    5.20
   6   2  -9   20.70    5.90
  -6  -2   9   18.60    5.10
   7   2  -9   22.70    6.10
   7   2  -9   19.50    5.60
   7   2  -9   16.60    5.60
  -7  -2   9   24.00    5.60
   8   2  -9  140.99   12.30
   8   2  -9  118.99   10.80
   8   2  -9  110.49   11.20
  -8  -2   9  107.09   10.40
   9   2  -9    5.00    5.60
   9   2  -9   -7.80    5.70
   9   2  -9    0.10    5.40
  -9  -2   9    0.50    4.70
  10   2  -9   19.40    7.80
  10   2  -9   24.50    7.40
  10   2  -9   28.60    8.40
 -10  -2   9   19.50    6.60
  11   2  -9   -1.90    6.60
  11   2  -9    6.90    7.50
  11   2  -9    2.50    6.30
  -8   2  -8    1.00    5.90
   8  -2   8    5.50    5.30
   8  -2   8   11.70    6.80
   8  -2   8    0.10    5.60
  -7   2  -8  321.67   17.60
   7  -2   8  299.27   16.40
   7  -2   8  315.27   16.40
   7  -2   8  316.17   17.00
  -6   2  -8    1.30    5.40
   6  -2   8   -0.60    4.40
   6  -2   8    0.20    4.10
   6  -2   8   -3.10    4.70
   6  -2   8   -3.10    4.70
  -5   2  -8  182.48   12.60
   5  -2   8  166.08   11.40
   5  -2   8  153.88    9.60
   5  -2   8  153.78   10.80
   5  -2   8  172.88   11.70
  -4   2  -8    3.10    4.90
   4  -2   8    6.30    4.70
   4  -2   8    6.00    3.90
   4  -2   8   10.50    4.90
   4  -2   8    0.50    3.40
   3  -2   8  412.76   14.90
   3  -2   8  415.36   15.20
   3  -2   8  444.16   14.30
   3  -2   8  417.56   15.50
   2  -2   8   -1.50    3.10
   2  -2   8    4.40    3.70
   2  -2   8    1.90    3.10
   2  -2   8   -1.80    1.90
   2  -2   8   -0.20    3.00
   1  -2   8  434.66   14.00
   1  -2   8  448.86   11.80
   1  -2   8  416.26   13.30
   1  -2   8  413.26   14.20
   1  -2   8  418.16   13.20
   0   2  -8   64.19    6.70
   0  -2   8   62.49    5.50
   0  -2   8   62.39    6.00
   0  -2   8   70.99    6.20
   0  -2   8   61.29    6.00
   0  -2   8   66.49    5.10
   1   2  -8  443.86   13.60
  -1  -2   8  467.25   14.00
  -1  -2   8  448.76   13.00
  -1  -2   8  442.66   12.90
  -1  -2   8  457.05   14.00
  -1  -2   8  460.65   13.50
   2   2  -8  213.08    9.40
   2   2  -8  216.78    8.60
   2   2  -8  218.18    8.50
  -2  -2   8  213.38    8.40
  -2  -2   8  216.38    9.20
  -2  -2   8  228.98    9.80
  -2  -2   8  219.58    8.40
  -2  -2   8  223.88    9.40
   3   2  -8 1229.38   24.90
   3   2  -8 1193.08   26.90
   3   2  -8 1218.08   27.80
   3   2  -8 1220.68   24.10
  -3  -2   8 1186.48   27.20
  -3  -2   8 1196.98   26.80
   4   2  -8   49.50    3.80
   4   2  -8   60.59    6.40
   4   2  -8   47.90    4.60
   4   2  -8   52.89    6.50
  -4  -2   8   53.49    6.10
  -4  -2   8   49.90    6.20
   5   2  -8  172.88    7.70
   5   2  -8  171.48    9.70
   5   2  -8  148.89    9.90
  -5  -2   8  161.68    9.60
   6   2  -8   88.89    6.50
   6   2  -8   87.09    8.70
   6   2  -8   80.49    8.20
   6   2  -8   82.49    8.20
  -6  -2   8   76.09    8.20
   7   2  -8  159.68   10.70
   7   2  -8  183.28   12.00
   7   2  -8  174.58   11.50
   7   2  -8  174.58    8.80
  -7  -2   8  170.08   11.00
   8   2  -8    3.80    5.30
   8   2  -8   14.50    6.30
   8   2  -8   11.60    5.60
  -8  -2   8   10.30    5.30
   9   2  -8    9.80    5.60
   9   2  -8   15.80    6.90
   9   2  -8   -2.50    5.50
  -9  -2   8   14.80    5.40
  10   2  -8    2.00    6.70
  10   2  -8    5.50    5.60
  10   2  -8    6.00    6.80
  11   2  -8   84.79   11.80
  11   2  -8   97.29   12.70
  11   2  -8   84.69   11.00
  -9   2  -7    2.10    6.40
   9  -2   7    9.20    6.70
   9  -2   7    8.00    6.20
   9  -2   7   10.60    6.90
  -8   2  -7  262.67   16.60
   8  -2   7  247.98   14.90
   8  -2   7  242.08   15.10
   8  -2   7  254.07   16.10
  -7   2  -7    5.30    5.60
   7  -2   7    6.20    4.90
   7  -2   7    1.90    4.80
   7  -2   7   15.60    5.90
   7  -2   7   13.80    5.50
  -6   2  -7    6.80    5.60
   6  -2   7   11.80    4.60
   6  -2   7   11.30    5.20
   6  -2   7    7.10    4.30
   6  -2   7    8.80    5.50
  -5   2  -7    0.90    4.50
   5  -2   7   -0.40    3.90
   5  -2   7    1.20    4.20
   5  -2   7    3.20    3.90
   5  -2   7    0.70    3.40
  -4   2  -7  229.18   12.20
   4  -2   7  231.58   10.50
   4  -2   7  234.58   11.80
   4  -2   7  251.87   12.30
   4  -2   7  245.48   11.30
   3  -2   7   24.90    4.70
   3  -2   7   15.70    3.90
   3  -2   7   22.40    2.70
   3  -2   7   23.70    4.80
   3  -2   7   15.80    4.80
   2  -2   7  276.77   11.50
   2  -2   7  271.87   11.10
   2  -2   7  271.37   10.80
   2  -2   7  267.67    8.00
   2  -2   7  264.37   10.30
   1  -2   7    6.10    3.40
   1  -2   7    7.60    3.40
   1  -2   7    5.50    3.20
   1  -2   7    8.40    2.50
   1  -2   7    9.10    3.30
   0   2  -7 1762.22   34.60
   0  -2   7 1696.43   32.00
   0  -2   7 1708.13   33.40
   0  -2   7 1681.23   32.90
   0  -2   7 1713.73   33.70
   0  -2   7 1691.33   33.60
   1   2  -7   25.40    3.80
   1   2  -7   36.60    4.10
  -1  -2   7   23.50    3.70
  -1  -2   7   28.40    4.40
  -1  -2   7   25.50    3.50
  -1  -2   7   25.60    4.00
  -1  -2   7   25.50    3.80
   2   2  -7   -0.30    2.00
   2   2  -7    3.10    2.70
   2   2  -7    0.90    2.20
  -2  -2   7    0.30    2.80
  -2  -2   7   -0.40    2.50
  -2  -2   7    1.70    2.70
  -2  -2   7   -2.00    2.10
  -2  -2   7    3.60    2.30
   3   2  -7   57.69    5.50
   3   2  -7   66.39    4.90
   3   2  -7   77.19    7.00
   3   2  -7   71.79    4.50
  -3  -2   7   73.19    6.50
  -3  -2   7   73.69    6.40
   4   2  -7  637.94   13.10
   4   2  -7  650.33   15.60
   4   2  -7  659.73   17.80
   4   2  -7  642.14   18.60
  -4  -2   7  688.63   18.30
  -4  -2   7  678.43   18.50
   5   2  -7  296.77   10.00
   5   2  -7  294.97   12.70
   5   2  -7  312.27   12.40
  -5  -2   7  287.07   12.00
   6   2  -7   12.10    4.30
   6   2  -7    9.50    4.30
   6   2  -7   18.20    3.80
   6   2  -7   18.70    5.00
  -6  -2   7   11.90    4.40
   7   2  -7   22.40    4.30
   7   2  -7   19.80    6.00
   7   2  -7   10.80    5.30
   7   2  -7   25.40    6.00
  -7  -2   7   19.90    5.40
   8   2  -7  930.61   28.20
   8   2  -7 1037.00   28.30
   8   2  -7 1062.39   30.00
   8   2  -7 1064.39   29.40
  -8  -2   7 1070.29   28.10
   9   2  -7   29.40    7.10
   9   2  -7   53.69    8.80
   9   2  -7   46.50    7.40
  -9  -2   7   46.50    7.30
  10   2  -7   94.79   11.60
  10   2  -7  126.19   13.30
  10   2  -7  131.29   12.00
  11   2  -7    3.10    6.50
  11   2  -7    2.60    6.60
  -9   2  -6    3.20    6.10
   9  -2   6    8.30    6.80
   9  -2   6   17.50    6.50
   9  -2   6   22.90    7.20
  -8   2  -6   11.30    6.20
   8  -2   6   23.20    6.40
   8  -2   6   14.50    6.60
   8  -2   6    6.20    5.50
   8  -2   6   19.10    6.30
  -7   2  -6  124.19   11.80
   7  -2   6  153.58   11.20
   7  -2   6  147.49   12.30
   7  -2   6  141.49   10.70
   7  -2   6  142.39   11.10
  -6   2  -6    1.60    4.80
   6  -2   6    4.10    5.00
   6  -2   6    0.10    3.70
   6  -2   6   -0.20    4.10
   6  -2   6    2.70    4.10
  -5   2  -6   32.50    6.40
   5  -2   6   31.90    5.60
   5  -2   6   29.30    6.20
   5  -2   6   39.40    5.90
   5  -2   6   37.30    6.00
  -4   2  -6  218.08   11.30
   4  -2   6  237.38   11.30
   4  -2   6  225.08   10.00
   4  -2   6  222.48   10.20
   4  -2   6  223.48   10.60
   3  -2   6  534.25   16.30
   3  -2   6  516.45   11.30
   3  -2   6  496.95   15.60
   3  -2   6  523.45   15.50
   3  -2   6  525.95   15.00
   2  -2   6   53.39    5.60
   2  -2   6   44.90    3.50
   2  -2   6   38.30    4.80
   2  -2   6   34.70    4.80
   2  -2   6   43.50    4.70
   1  -2   6  265.07   10.00
   1  -2   6  249.08    9.20
   1  -2   6  268.67    9.30
   1  -2   6  267.37    9.90
   1  -2   6  257.17    7.90
   0   2  -6    2.20    2.70
   0  -2   6   -1.60    2.10
   0  -2   6   -3.00    2.50
   0  -2   6    2.60    2.60
   0  -2   6    1.30    2.60
   0  -2   6   -1.80    2.00
   1   2  -6  669.33   15.20
   1   2  -6  660.13   15.60
  -1  -2   6  645.34   15.90
  -1  -2   6  653.73   16.10
  -1  -2   6  667.03   15.30
  -1  -2   6  660.13   15.60
  -1  -2   6  663.53   15.10
   2   2  -6  179.18    7.90
   2   2  -6  187.48    7.10
   2   2  -6  186.28    6.70
  -2  -2   6  173.78    6.80
  -2  -2   6  180.18    7.90
  -2  -2   6  187.38    6.70
  -2  -2   6  182.88    7.70
  -2  -2   6  177.28    7.90
   3   2  -6 1156.38   22.90
   3   2  -6 1178.78   21.50
   3   2  -6 1149.08   24.90
   3   2  -6 1146.59   25.50
  -3  -2   6 1210.78   25.60
  -3  -2   6 1138.59   24.90
   4   2  -6   13.50    2.90
   4   2  -6    6.50    3.20
   4   2  -6   10.10    3.90
   4   2  -6   10.70    1.70
  -4  -2   6   10.70    3.50
  -4  -2   6   16.90    4.10
   5   2  -6 1005.10   24.20
   5   2  -6  993.90   21.50
   5   2  -6  976.60   24.50
  -5  -2   6 1007.60   24.00
   6   2  -6   56.89    5.50
   6   2  -6   58.39    6.60
   6   2  -6   48.60    6.30
   6   2  -6   46.90    6.30
  -6  -2   6   47.30    6.20
   7   2  -6  316.27   14.40
   7   2  -6  337.87   14.70
   7   2  -6  305.47   11.30
   7   2  -6  318.07   13.80
  -7  -2   6  288.37   12.90
   8   2  -6    1.00    4.60
   8   2  -6    8.10    5.60
   8   2  -6    1.20    5.40
   8   2  -6    4.30    3.40
  -8  -2   6    2.30    4.00
   9   2  -6   16.50    6.80
   9   2  -6   16.30    6.80
   9   2  -6   12.90    5.40
  -9  -2   6   18.30    5.30
  10   2  -6   -6.60    5.90
  10   2  -6   -1.30    4.30
  10   2  -6    4.00    6.60
  11   2  -6  123.09   13.90
  11   2  -6  138.59   14.20
   9  -2   5    0.30    5.10
   9  -2   5   -2.80    4.70
   9  -2   5  -14.50    5.80
   9  -2   5    1.30    6.00
  -8   2  -5  122.09   11.70
   8  -2   5  116.29   11.50
   8  -2   5  134.99   11.50
   8  -2   5  134.79   11.30
   8  -2   5  118.29   11.00
  -7   2  -5   91.19   10.00
   7  -2   5   93.89   10.20
   7  -2   5   76.89    8.50
   7  -2   5   97.49    9.30
   7  -2   5  104.49    9.60
  -6   2  -5  531.05   18.80
   6  -2   5  547.55   17.90
   6  -2   5  490.55   18.50
   6  -2   5  521.05   17.50
   6  -2   5  523.05   18.00
  -5   2  -5   44.20    6.30
   5  -2   5   42.20    6.20
   5  -2   5   38.00    5.70
   5  -2   5   43.90    6.00
   5  -2   5   30.50    5.40
  -4   2  -5  317.17   12.90
   4  -2   5  297.47   11.50
   4  -2   5  289.07   12.00
   4  -2   5  299.57   11.90
   4  -2   5  313.27   11.40
   4  -2   5  281.97    7.50
   3  -2   5   58.99    6.00
   3  -2   5   48.50    4.90
   3  -2   5   63.09    6.30
   3  -2   5   53.79    3.40
   3  -2   5   49.60    5.30
   2  -2   5   81.79    6.30
   2  -2   5   85.29    4.20
   2  -2   5   85.29    5.90
   2  -2   5   86.09    5.70
  -1   2  -5  207.18    8.90
   1  -2   5  201.78    7.90
   1  -2   5  217.08    8.10
   1  -2   5  207.88    6.70
   1  -2   5  224.68    8.60
   1  -2   5  200.08    7.90
   0   2  -5  974.70   20.80
   0  -2   5  976.60   20.50
   0  -2   5  975.30   20.40
   0  -2   5  990.90   19.60
   0  -2   5  981.20   20.70
   0  -2   5  991.00   20.00
   1   2  -5   27.90    3.40
   1   2  -5   30.30    3.30
  -1  -2   5   31.00    3.50
  -1  -2   5   25.00    3.70
  -1  -2   5   29.20    3.90
  -1  -2   5   31.20    3.70
  -1  -2   5   31.20    3.40
   2   2  -5  575.94   12.50
   2   2  -5  597.54   13.20
   2   2  -5  562.54   14.20
  -2  -2   5  586.24   14.40
  -2  -2   5  556.54   14.00
  -2  -2   5  571.54   14.60
   3   2  -5  650.13   12.70
   3   2  -5  668.43   16.30
   3   2  -5  654.13   16.70
   3   2  -5  651.43   14.50
  -3  -2   5  635.54   16.00
  -3  -2   5  641.44   16.40
   4   2  -5 2308.67   44.20
   4   2  -5 2219.28   37.50
   4   2  -5 2401.96   44.00
   4   2  -5 2408.06   41.70
  -4  -2   5 2375.86   43.60
   5   2  -5  188.38    9.70
   5   2  -5  187.28    7.70
   5   2  -5  180.68    9.50
  -5  -2   5  185.08    8.90
   6   2  -5   80.49    7.40
   6   2  -5   95.59    8.50
   6   2  -5   74.89    6.90
   6   2  -5   92.79    6.30
  -6  -2   5   81.29    7.10
   7   2  -5    3.60    3.80
   7   2  -5    2.60    3.20
   7   2  -5    3.80    3.90
   7   2  -5   -1.00    4.70
  -7  -2   5    2.00    3.50
   8   2  -5  349.87   12.70
   8   2  -5  347.67   15.40
   8   2  -5  340.67   15.50
   8   2  -5  323.57   14.00
  -8  -2   5  337.57   14.00
   9   2  -5    6.30    4.50
   9   2  -5    6.20    5.80
   9   2  -5    0.80    5.80
   9   2  -5    1.20    4.30
  -9  -2   5    2.80    4.10
  10   2  -5   12.20    6.30
  10   2  -5   30.30    8.10
  11   2  -5   -9.40    6.30
  11   2  -5   -4.50    6.50
  10  -2   4   45.30    8.30
  10  -2   4   53.29    9.90
   9  -2   4   86.09   10.50
   9  -2   4   90.09   10.10
   9  -2   4   68.29    8.80
  -8   2  -4   44.10    7.30
   8  -2   4   38.00    6.80
   8  -2   4   33.40    7.60
   8  -2   4   38.90    6.90
   8  -2   4   27.30    6.20
  -7   2  -4    7.70    4.80
   7  -2   4    2.20    4.90
   7  -2   4    8.50    4.60
   7  -2   4   11.20    4.90
   7  -2   4   -1.60    3.60
  -6   2  -4    0.70    3.80
   6  -2   4    7.70    4.30
   6  -2   4    7.10    3.90
   6  -2   4    6.20    4.20
   6  -2   4   -3.30    3.40
  -5   2  -4   70.19    7.40
   5  -2   4   62.29    6.60
   5  -2   4   50.59    5.80
   5  -2   4   56.29    3.80
   5  -2   4   59.49    6.40
   5  -2   4   43.80    5.30
  -4   2  -4  238.18   10.80
   4  -2   4  246.08   10.00
   4  -2   4  241.28    7.00
   4  -2   4  259.97   10.90
   4  -2   4  232.98    9.80
   4  -2   4  251.77   10.20
  -3   2  -4  665.23   17.60
   3  -2   4  654.33   16.30
   3  -2   4  633.34   13.10
   3  -2   4  659.13   16.30
   3  -2   4  633.94   16.80
   3  -2   4  634.94   16.80
  -2   2  -4  808.22   19.00
   2  -2   4  776.82   15.40
   2  -2   4  832.12   18.10
   2  -2   4  776.32   18.00
   2  -2   4  794.82   18.40
   2  -2   4  805.42   17.80
  -1   2  -4  293.77    9.80
   1  -2   4  295.47    8.80
   1  -2   4  298.57    9.00
   1  -2   4  290.77    9.00
   1  -2   4  285.87    7.70
   1  -2   4  278.87    9.10
   0   2  -4 2044.10   35.80
   0  -2   4 1998.60   34.90
   0  -2   4 1980.40   35.50
   0  -2   4 1967.10   35.20
   0  -2   4 2006.00   35.60
   0  -2   4 1981.00   34.50
   1   2  -4 1170.28   21.80
   1   2  -4 1159.68   21.70
  -1  -2   4 1141.09   21.60
  -1  -2   4 1169.28   21.50
  -1  -2   4 1174.98   22.70
  -1  -2   4 1163.68   22.90
  -1  -2   4 1165.38   22.40
   2   2  -4  473.95   12.50
   2   2  -4  475.45   11.00
   2   2  -4  472.55   10.20
   2   2  -4  505.35   12.40
  -2  -2   4  473.95   12.30
  -2  -2   4  432.46   11.70
   3   2  -4  652.63   15.80
   3   2  -4  684.83   16.40
   3   2  -4  670.13   14.50
   3   2  -4  631.04   12.30
  -3  -2   4  684.13   16.20
  -3  -2   4  672.13   15.70
   4   2  -4   39.80    4.80
   4   2  -4   46.70    4.40
   4   2  -4   28.80    4.10
   4   2  -4   29.00    2.10
  -4  -2   4   32.10    4.00
   5   2  -4  597.94   17.00
   5   2  -4  611.44   16.80
   5   2  -4  559.84   10.70
   5   2  -4  575.24   14.80
  -5  -2   4  608.24   16.00
   6   2  -4    9.70    4.20
   6   2  -4   11.70    3.70
   6   2  -4    7.90    4.30
   6   2  -4   12.30    3.40
  -6  -2   4    8.20    3.40
   7   2  -4  562.24   19.00
   7   2  -4  548.25   18.50
   7   2  -4  581.44   17.50
   7   2  -4  569.44   16.20
  -7  -2   4  592.44   17.10
   8   2  -4   34.40    5.80
   8   2  -4   28.70    5.10
   8   2  -4   43.20    7.60
   8   2  -4   41.30    7.60
  -8  -2   4   25.90    5.20
   9   2  -4   95.59   10.70
   9   2  -4   94.79    8.80
   9   2  -4  108.99    8.90
   9   2  -4  104.39   11.00
  10   2  -4   29.10    8.00
  10   2  -4   34.00    8.60
  11   2  -4  172.68   15.10
  11   2  -4  178.48   15.90
  10  -2   3   18.00    6.90
  10  -2   3   30.10    7.60
  10  -2   3   15.50    6.20
   9  -2   3    5.20    5.00
   9  -2   3   -1.70    5.30
   9  -2   3    0.50    5.30
  -8   2  -3  240.78   12.70
   8  -2   3  233.98   12.30
   8  -2   3  248.68   12.70
   8  -2   3  255.07   13.80
   8  -2   3  230.38   13.60
  -7   2  -3    3.00    4.10
   7  -2   3    4.20    4.00
   7  -2   3    2.60    4.70
   7  -2   3    3.90    4.00
   7  -2   3    0.70    4.50
  -6   2  -3  162.18    9.70
   6  -2   3  151.78    9.00
   6  -2   3  199.68   10.70
   6  -2   3  166.88    9.30
   6  -2   3  167.08   10.40
  -5   2  -3   81.89    7.10
   5  -2   3   86.99    5.00
   5  -2   3   85.99    6.70
   5  -2   3   84.59    7.00
   5  -2   3   91.89    7.80
   5  -2   3   95.09    7.40
  -4   2  -3 1104.59   25.20
   4  -2   3 1104.79   21.10
   4  -2   3 1106.09   24.10
   4  -2   3 1147.89   24.70
   4  -2   3 1113.19   25.10
   4  -2   3 1136.49   24.90
  -3   2  -3  495.05   13.90
   3  -2   3  482.65   13.50
   3  -2   3  483.65   10.80
   3  -2   3  481.55   13.30
   3  -2   3  499.25   13.00
   3  -2   3  506.05   13.50
  -2   2  -3  154.98    7.30
   2  -2   3  159.08    6.90
   2  -2   3  145.99    5.20
   2  -2   3  160.28    6.80
   2  -2   3  160.18    6.60
   2  -2   3  159.98    6.90
  -1   2  -3   83.59    5.50
   1  -2   3   98.79    4.30
   1  -2   3   87.89    4.90
   1  -2   3   88.19    5.00
   1  -2   3   94.89    5.30
   0   2  -3 1661.73   29.30
   0  -2   3 1627.94   29.30
   0  -2   3 1644.54   29.00
   0  -2   3 1666.33   28.70
   0  -2   3 1626.64   29.20
   1   2  -3   93.29    4.40
   1   2  -3   98.39    4.20
  -1  -2   3   94.39    4.90
  -1  -2   3   91.59    4.70
  -1  -2   3   98.79    5.00
   2   2  -3   73.89    4.10
   2   2  -3   66.69    3.30
   2   2  -3   75.79    4.90
   2   2  -3   68.89    5.10
  -2  -2   3   77.49    4.90
  -2  -2   3   67.29    4.80
   3   2  -3   12.30    2.60
   3   2  -3    8.60    2.80
   3   2  -3   15.60    3.10
   3   2  -3   16.40    1.80
  -3  -2   3   12.00    2.90
  -3  -2   3    9.70    2.80
   4   2  -3 1205.58   21.40
   4   2  -3 1303.07   26.30
   4   2  -3 1241.88   26.20
   4   2  -3 1266.57   24.60
  -4  -2   3 1232.78   25.00
   5   2  -3  101.59    7.70
   5   2  -3   89.19    6.00
   5   2  -3  103.29    7.10
   5   2  -3  103.79    4.00
  -5  -2   3  107.49    6.30
   6   2  -3  107.29    7.00
   6   2  -3  108.09    8.40
   6   2  -3   90.99    4.30
   6   2  -3  106.59    7.80
   6   2  -3  106.89    6.80
  -6  -2   3   96.69    6.70
   7   2  -3  104.19    9.10
   7   2  -3   83.79    8.30
   7   2  -3  106.49    7.70
   7   2  -3   88.69    7.20
  -7  -2   3   97.89    7.00
   8   2  -3  373.76   16.50
   8   2  -3  373.26   13.70
   8   2  -3  324.97   13.00
   8   2  -3  342.77   15.30
  -8  -2   3  346.47   12.90
   9   2  -3   17.30    6.50
   9   2  -3   15.50    6.20
   9   2  -3   15.40    4.60
  10   2  -3   23.00    7.10
  10   2  -3   19.80    7.30
  11   2  -3   24.30    8.90
  11   2  -3   31.80    9.00
  10  -2   2    5.80    6.40
  10  -2   2    0.40    6.10
  10  -2   2    2.30    5.00
   9  -2   2   12.40    5.10
   9  -2   2   11.90    6.20
   9  -2   2   18.90    6.30
  -8   2  -2    1.00    4.00
   8  -2   2    2.70    3.90
   8  -2   2    1.80    5.40
   8  -2   2    9.10    5.60
   8  -2   2   -1.90    3.60
  -7   2  -2  869.81   23.20
   7  -2   2  876.61   24.70
   7  -2   2  879.51   22.50
   7  -2   2  863.21   22.60
   7  -2   2  854.11   24.80
  -6   2  -2    2.00    3.30
   6  -2   2   11.50    3.60
   6  -2   2   11.40    4.70
   6  -2   2    8.70    3.60
   6  -2   2    5.00    3.50
   6  -2   2    8.00    4.80
  -5   2  -2 1057.29   24.20
   5  -2   2 1061.09   23.60
   5  -2   2 1047.70   23.40
   5  -2   2  994.60   21.00
   5  -2   2 1074.39   25.00
   5  -2   2 1079.09   25.00
  -4   2  -2  163.98    8.10
   4  -2   2  165.48    7.30
   4  -2   2  180.18    8.80
   4  -2   2  174.58    7.70
   4  -2   2  165.98    8.30
   4  -2   2  165.98    6.80
  -3   2  -2  682.63   16.40
   3  -2   2  701.53   15.60
   3  -2   2  692.53   16.40
   3  -2   2  683.43   16.40
   3  -2   2  686.73   14.40
   3  -2   2  692.03   16.00
  -2   2  -2  646.24   15.00
   2  -2   2  666.83   14.80
   2  -2   2  654.13   14.70
   2  -2   2  663.63   13.20
   2  -2   2  654.63   14.60
   2  -2   2  663.23   14.20
  -1   2  -2  784.12   16.20
   1  -2   2  768.32   15.60
   1  -2   2  794.12   15.80
   1  -2   2  784.42   14.90
   1  -2   2  796.02   15.80
   0   2  -2  208.78    6.00
   0   2  -2  223.48    6.40
   0  -2   2  217.18    6.20
   0  -2   2  209.58    6.50
   0  -2   2  211.58    6.10
   0  -2   2  219.08    6.10
   1   2  -2 1278.17   21.80
   1   2  -2 1248.28   22.60
   1   2  -2 1272.47   22.10
  -1  -2   2 1232.48   22.40
  -1  -2   2 1262.37   22.80
  -1  -2   2 1247.48   22.60
   2   2  -2    7.70    2.50
   2   2  -2    2.50    2.30
   2   2  -2    9.50    1.90
   2   2  -2    5.60    2.00
  -2  -2   2    4.20    2.40
  -2  -2   2    7.50    2.30
   3   2  -2 3046.60   51.29
   3   2  -2 2995.20   50.29
   3   2  -2 2936.31   51.39
   3   2  -2 2970.90   48.30
  -3  -2   2 3011.80   50.49
   4   2  -2   82.19    5.40
   4   2  -2   87.79    5.90
   4   2  -2   82.49    6.00
   4   2  -2   83.99    3.80
  -4  -2   2   89.69    5.10
   5   2  -2   86.99    5.90
   5   2  -2   77.99    5.70
   5   2  -2   78.39    7.00
   5   2  -2   86.89    4.40
   5   2  -2   84.19    6.40
  -5  -2   2   87.29    5.40
   6   2  -2    6.70    3.20
   6   2  -2    6.40    3.70
   6   2  -2    3.20    2.90
   6   2  -2    6.00    2.20
   6   2  -2    4.40    4.40
  -6  -2   2    6.40    2.80
   7   2  -2  238.08   11.70
   7   2  -2  230.58    9.90
   7   2  -2  232.88   11.90
   7   2  -2  244.08   10.70
  -7  -2   2  227.98    9.60
   8   2  -2  113.19    7.70
   8   2  -2   90.49    8.00
   8   2  -2   95.09    9.50
   8   2  -2   96.29   10.30
   9   2  -2  682.73   20.80
   9   2  -2  654.43   22.50
   9   2  -2  714.83   24.30
  10   2  -2    9.80    6.40
  10   2  -2   12.90    5.00
  10   2  -2    2.00    6.50
  11   2  -2  187.18   14.70
  11   2  -2  209.28   16.40
  11  -2   1    3.00    6.20
  10  -2   1  165.58   14.50
  10  -2   1  152.18   14.00
   9  -2   1   28.40    6.20
   9  -2   1   42.30    8.30
   9  -2   1   38.00    7.50
   8  -2   1  656.23   22.10
   8  -2   1  619.14   18.80
   8  -2   1  633.94   21.80
   8  -2   1  595.54   22.10
  -7   2  -1   62.39    6.60
   7  -2   1   63.69    6.30
   7  -2   1   71.29    8.00
   7  -2   1   67.69    6.90
   7  -2   1   64.69    8.10
   7  -2   1   68.99    7.70
  -6   2  -1  158.28    8.40
   6  -2   1  148.89    7.60
   6  -2   1  147.99   10.00
   6  -2   1  135.99    7.60
   6  -2   1  139.79    8.70
   6  -2   1  152.38    7.80
  -5   2  -1   79.19    5.90
   5  -2   1   89.29    7.50
   5  -2   1   76.19    5.40
   5  -2   1   73.39    5.50
   5  -2   1   77.99    5.70
   5  -2   1   98.19    7.60
  -4   2  -1 1641.14   31.10
   4  -2   1 1552.24   29.30
   4  -2   1 1604.34   30.30
   4  -2   1 1565.14   31.60
   4  -2   1 1633.04   32.20
   4  -2   1 1664.53   30.60
  -3   2  -1  206.68    7.50
   3  -2   1  192.28    6.70
   3  -2   1  206.38    7.70
   3  -2   1  206.48    6.80
   3  -2   1  199.08    7.10
   3  -2   1  214.18    8.30
  -2   2  -1   98.59    5.00
   2  -2   1   91.09    4.30
   2  -2   1  101.39    4.80
   2  -2   1  107.19    5.70
   2  -2   1  112.59    4.70
   2  -2   1   96.09    4.80
  -1   2  -1   76.99    3.90
   1  -2   1   60.19    4.20
   1  -2   1   77.79    3.80
   1  -2   1   76.39    4.20
   1  -2   1   72.99    3.50
   0   2  -1  158.68    4.80
   0  -2   1  165.48    4.70
   0  -2   1  161.18    4.40
   0  -2   1  151.48    4.70
   0  -2   1  163.78    5.00
   1   2  -1    5.70    1.70
   1   2  -1   -0.10    1.50
   1   2  -1    5.80    1.80
  -1  -2   1   -1.70    1.60
  -1  -2   1    1.00    1.60
   2   2  -1  640.24   13.50
   2   2  -1  670.53   14.00
   2   2  -1  665.93   13.70
   2   2  -1  642.14   12.70
  -2  -2   1  674.23   13.30
  -2  -2   1  667.23   13.50
   3   2  -1   75.99    4.70
   3   2  -1   79.99    5.40
   3   2  -1   69.89    4.80
   3   2  -1   74.39    3.90
  -3  -2   1   74.09    4.10
   4   2  -1  430.46   12.00
   4   2  -1  451.75   11.90
   4   2  -1  436.76   10.50
  -4  -2   1  432.56   11.00
   5   2  -1  245.88    8.50
   5   2  -1  259.57   10.80
   5   2  -1  256.47    8.00
   5   2  -1  247.68    9.30
   5   2  -1  252.07    9.70
  -5  -2   1  239.88    8.20
   6   2  -1   65.79    6.20
   6   2  -1   47.80    4.70
   6   2  -1   42.70    5.50
   6   2  -1   55.59    4.70
   6   2  -1   56.19    6.60
  -6  -2   1   51.49    4.60
   7   2  -1    6.60    2.90
   7   2  -1    8.80    4.60
   7   2  -1    3.60    3.60
   7   2  -1    6.00    3.00
   7   2  -1   11.20    5.10
   8   2  -1  388.06   14.60
   8   2  -1  386.06   16.40
   8   2  -1  403.46   16.10
   9   2  -1   19.80    6.80
   9   2  -1   19.60    5.40
   9   2  -1   20.90    6.20
  10   2  -1   73.09   10.10
  10   2  -1   56.59    7.90
  10   2  -1   48.50    9.00
  11   2  -1   61.29   11.40
  11   2  -1   56.89   10.30
  11  -2   0  157.38   14.70
  11  -2   0  137.09   14.60
  10  -2   0    3.60    6.70
  10  -2   0    6.40    6.00
   9  -2   0   25.40    5.70
   9  -2   0   19.70    6.20
   9  -2   0   26.70    7.70
   8  -2   0   -1.10    6.20
   8  -2   0    1.70    3.50
   8  -2   0   -0.10    4.30
  -7   2   0  763.22   19.30
   7  -2   0  751.72   22.70
   7  -2   0  771.12   18.90
   7  -2   0  748.53   19.30
   7  -2   0  721.33   21.90
   7  -2   0  732.23   18.70
  -6   2   0    4.80    2.90
   6  -2   0    8.10    4.20
   6  -2   0    3.00    2.70
   6  -2   0    8.20    4.40
   6  -2   0    3.90    2.70
   6  -2   0    4.20    2.90
  -5   2   0  456.65   12.50
   5  -2   0  453.75   12.10
   5  -2   0  470.05   14.20
   5  -2   0  434.16   12.20
   5  -2   0  451.45   14.50
   5  -2   0  447.16   12.10
  -4   2   0    2.00    2.20
   4  -2   0    3.10    2.50
   4  -2   0   12.30    4.10
   4  -2   0    4.20    2.10
   4  -2   0    3.50    3.20
   4  -2   0    5.20    2.20
  -3   2   0 2812.42   47.40
   3  -2   0 2858.71   46.70
   3  -2   0 2745.73   47.20
   3  -2   0 2831.62   47.00
   3  -2   0 2785.52   48.70
   3  -2   0 2797.82   48.20
  -2   2   0 1164.78   21.10
   2  -2   0 1159.78   20.20
   2  -2   0 1151.08   21.30
   2  -2   0 1141.79   21.10
   2  -2   0 1175.88   22.10
  -1   2   0 2774.02   45.20
   1  -2   0 2788.32   44.20
   1  -2   0 2770.02   45.30
   1  -2   0 2844.92   45.50
   1  -2   0 2740.83   44.70
   0   2   0   31.70    2.10
   0   2   0   32.10    2.40
   0  -2   0   29.40    2.20
   0  -2   0   30.00    2.00
   0  -2   0   31.80    2.50
   1   2   0 2788.52   46.10
   1   2   0 2884.91   45.90
   1   2   0 2857.31   46.20
  -1  -2   0 2832.62   45.70
  -1  -2   0 2869.21   45.40
   2   2   0 1181.18   21.50
   2   2   0 1183.88   21.10
   2   2   0 1205.68   21.90
   2   2   0 1201.98   22.10
  -2  -2   0 1171.48   20.70
   3   2   0 2781.82   47.40
   3   2   0 2835.52   47.30
   3   2   0 2858.31   48.80
   3   2   0 2837.82   48.20
  -3  -2   0 2789.82   46.30
   4   2   0    3.90    2.10
   4   2   0    1.90    3.50
   4   2   0    2.70    2.80
   4   2   0    4.50    2.60
  -4  -2   0    4.00    1.90
   5   2   0  439.36   13.00
   5   2   0  449.66   12.10
   5   2   0  438.76   13.10
   5   2   0  475.95   14.70
   5   2   0  435.66   11.30
  -5  -2   0  465.45   11.30
   6   2   0    3.90    3.30
   6   2   0    9.10    3.80
   6   2   0    4.10    3.80
   6   2   0    3.00    2.50
   6   2   0    0.30    2.40
  -6  -2   0    1.50    2.00
   7   2   0  741.03   21.90
   7   2   0  768.62   18.80
   7   2   0  703.73   19.40
   7   2   0  712.23   19.90
   7   2   0  739.73   20.60
   8   2   0   -3.70    3.90
   8   2   0   -0.20    5.10
   8   2   0    4.10    5.20
   9   2   0   19.50    7.00
   9   2   0   16.40    6.60
   9   2   0   23.00    6.00
  10   2   0    9.60    5.30
  10   2   0  -10.00    6.70
  10   2   0    4.90    5.70
  11   2   0  143.49   13.80
  11   2   0  124.59   13.30
  11  -2  -1   72.69   10.90
  11  -2  -1   72.59   12.10
  10  -2  -1   62.79    9.70
  10  -2  -1   51.69   10.30
   9  -2  -1   20.30    8.00
   9  -2  -1   20.70    6.50
   9  -2  -1   19.40    5.50
   8  -2  -1  413.56   17.80
   8  -2  -1  388.46   16.50
   8  -2  -1  383.86   13.90
   8  -2  -1  385.76   13.50
  -7   2   1    4.50    3.00
   7  -2  -1   -1.20    3.10
   7  -2  -1    4.10    3.10
   7  -2  -1   11.30    5.50
   7  -2  -1    6.20    4.20
  -6   2   1   60.79    5.00
   6  -2  -1   49.50    5.80
   6  -2  -1   53.89    5.30
   6  -2  -1   46.80    6.20
   6  -2  -1   56.39    5.10
  -5   2   1  248.78    8.20
   5  -2  -1  239.08   10.00
   5  -2  -1  261.77    8.30
   5  -2  -1  269.97   10.70
   5  -2  -1  251.77    9.20
  -4   2   1  434.36   10.50
   4  -2  -1  423.86   12.10
   4  -2  -1  435.86   10.40
   4  -2  -1  435.06   12.80
   4  -2  -1  433.36   11.60
  -3   2   1   75.99    4.00
   3  -2  -1   73.79    4.80
   3  -2  -1   68.79    3.50
   3  -2  -1   78.89    4.70
  -2   2   1  641.84   12.40
   2  -2  -1  624.64   11.30
   2  -2  -1  640.04   13.40
   2  -2  -1  636.14   13.70
   2  -2  -1  623.24   12.70
  -1   2   1    3.00    0.90
  -1   2   1    2.40    1.70
   1  -2  -1    4.40    1.90
   1  -2  -1    3.20    1.20
   1  -2  -1    5.10    1.90
   0   2   1  153.58    5.00
   0   2   1  158.88    4.10
   0   2   1  155.78    3.20
   0  -2  -1  169.58    4.80
   0  -2  -1  156.68    3.70
   1   2   1   77.19    4.10
   1   2   1   74.79    2.40
   1   2   1   83.19    3.60
   1   2   1   70.69    3.90
  -1  -2  -1   69.19    3.00
   2   2   1  107.69    5.10
   2   2   1  106.89    5.00
   2   2   1   96.29    3.80
  -2  -2  -1   98.79    3.40
   3   2   1  200.68    7.50
   3   2   1  206.28    7.20
   3   2   1  196.48    6.50
   3   2   1  203.68    7.60
  -3  -2  -1  195.18    5.30
   4   2   1 1629.64   31.30
   4   2   1 1595.04   31.70
   4   2   1 1605.24   30.10
   4   2   1 1645.84   30.70
   4   2   1 1578.04   27.90
  -4  -2  -1 1593.24   27.70
   5   2   1   71.09    6.40
   5   2   1   78.79    5.90
   5   2   1   71.69    4.20
   5   2   1   81.09    6.50
   5   2   1   73.59    5.60
  -5  -2  -1   64.09    3.90
   6   2   1  144.79    7.80
   6   2   1  158.58    9.30
   6   2   1  149.69    8.70
   6   2   1  146.79    8.50
   6   2   1  141.89    6.10
   7   2   1   76.89    6.80
   7   2   1   71.79    7.50
   7   2   1   57.79    7.90
   7   2   1   69.49    7.60
   8   2   1  521.65   22.80
   8   2   1  601.74   20.00
   8   2   1  586.04   20.70
   8   2   1  639.94   19.70
   9   2   1   42.00    7.00
   9   2   1   46.90    8.40
   9   2   1   37.20    8.40
  10   2   1  132.79   13.10
  10   2   1  179.58   12.80
  11   2   1   11.10    7.20
  11   2   1   15.30    6.50
  11  -2  -2  147.59   15.20
  11  -2  -2  202.48   15.20
  10  -2  -2    6.90    6.00
  10  -2  -2   -0.90    6.80
   9  -2  -2  682.23   24.30
   9  -2  -2  718.73   23.90
   8  -2  -2   91.29    8.10
   8  -2  -2  115.09   10.30
   8  -2  -2   97.99   10.60
   8  -2  -2   99.49    7.00
   7  -2  -2  222.48   10.10
   7  -2  -2  230.28   11.70
   7  -2  -2  224.58   12.50
   7  -2  -2  227.98    9.10
  -6   2   2    4.20    2.30
   6  -2  -2    2.80    4.00
   6  -2  -2    9.90    4.00
   6  -2  -2   12.20    3.50
   6  -2  -2    9.40    2.60
  -5   2   2   81.49    4.50
   5  -2  -2   97.39    6.90
   5  -2  -2   74.69    5.80
   5  -2  -2   89.19    4.70
  -4   2   2   89.09    4.10
   4  -2  -2   83.19    3.90
   4  -2  -2   83.09    5.70
   4  -2  -2   82.59    5.90
   4  -2  -2   89.49    6.20
  -3   2   2 2959.40   47.70
   3  -2  -2 2894.91   50.19
   3  -2  -2 3006.70   50.99
   3  -2  -2 2945.81   47.00
   3  -2  -2 2909.21   49.50
  -2   2   2    3.90    1.70
   2  -2  -2    4.40    0.80
   2  -2  -2    8.80    2.00
   2  -2  -2    6.20    2.60
   2  -2  -2    4.50    2.40
  -1   2   2 1215.78   19.40
  -1   2   2 1212.58   21.30
   1  -2  -2 1234.48   21.30
   1  -2  -2 1257.37   22.00
   1  -2  -2 1195.48   19.70
   0   2   2  215.18    6.20
   0   2   2  209.78    5.30
   0   2   2  202.48    4.10
   0  -2  -2  206.08    4.20
   0  -2  -2  214.98    5.50
   1   2   2  759.12   15.60
   1   2   2  772.62   14.30
   1   2   2  792.02   15.20
   1   2   2  763.12   12.40
  -1  -2  -2  784.22   13.60
   2   2   2  645.14   14.60
   2   2   2  648.84   14.30
   2   2   2  653.83   12.20
   2   2   2  643.24   13.90
  -2  -2  -2  646.04   11.20
   3   2   2  671.73   15.70
   3   2   2  665.03   15.50
   3   2   2  661.33   15.60
   3   2   2  662.33   13.90
  -3  -2  -2  661.63   11.70
   4   2   2  156.58    6.90
   4   2   2  166.18    7.60
   4   2   2  165.58    7.60
   4   2   2  155.98    4.60
   4   2   2  159.48    8.00
  -4  -2  -2  158.38    4.50
   5   2   2 1032.70   22.60
   5   2   2 1013.30   18.90
   5   2   2 1039.50   23.50
   5   2   2 1068.99   24.70
   5   2   2 1049.00   23.90
   6   2   2    4.80    3.50
   6   2   2    7.30    3.60
   6   2   2    6.20    4.20
   6   2   2   13.20    4.80
   7   2   2  867.61   22.60
   7   2   2  836.12   22.60
   7   2   2  851.71   24.40
   7   2   2  875.31   23.40
   8   2   2    6.70    4.20
   8   2   2    4.60    5.60
   8   2   2    3.90    5.40
   8   2   2   -1.40    4.20
   9   2   2   12.60    6.50
   9   2   2   11.10    7.30
   9   2   2    5.40    4.90
  10   2   2    8.10    5.60
  10   2   2    0.10    5.80
  11  -2  -3   38.20   10.10
  11  -2  -3   35.00    8.60
  10  -2  -3   43.70    8.40
  10  -2  -3   30.20    9.20
   9  -2  -3   17.90    5.30
   9  -2  -3   25.20    6.10
   9  -2  -3   22.90    7.60
   8  -2  -3  342.07   13.20
   8  -2  -3  358.76   14.10
   8  -2  -3  363.16   15.00
   8  -2  -3  329.97   15.50
   7  -2  -3   87.89    8.00
   7  -2  -3   87.89    7.50
   7  -2  -3   87.39    8.40
   7  -2  -3   86.29    5.60
  -6   2   3  105.29    4.70
   6  -2  -3   98.99    5.30
   6  -2  -3  109.09    8.60
   6  -2  -3  101.09    7.20
   6  -2  -3   97.69    7.60
  -5   2   3   92.89    4.10
   5  -2  -3  109.09    4.60
   5  -2  -3   98.29    7.50
   5  -2  -3   98.79    6.70
   5  -2  -3  102.99    6.90
  -4   2   3 1239.78   21.50
   4  -2  -3 1231.68   26.10
   4  -2  -3 1265.87   24.90
   4  -2  -3 1201.58   21.50
   4  -2  -3 1262.07   25.70
  -3   2   3   15.20    1.90
   3  -2  -3   12.40    1.30
   3  -2  -3   11.30    2.50
   3  -2  -3   15.50    3.30
   3  -2  -3   11.00    2.90
  -2   2   3   69.09    3.50
   2  -2  -3   72.19    4.50
   2  -2  -3   76.99    3.50
   2  -2  -3   68.49    4.90
  -1   2   3   89.89    4.30
  -1   2   3   88.79    2.80
   1  -2  -3   94.79    4.70
   1  -2  -3   90.69    2.80
   1  -2  -3   92.09    4.00
   0   2   3 1568.74   25.70
   0   2   3 1599.54   26.90
   0   2   3 1582.34   28.20
   0  -2  -3 1581.84   26.90
   0  -2  -3 1583.34   25.60
   1   2   3   93.59    4.10
   1   2   3   92.49    2.50
   1   2   3   96.19    5.10
   1   2   3   81.09    4.60
  -1  -2  -3   93.79    3.30
   2   2   3  151.68    6.90
   2   2   3  144.29    6.00
   2   2   3  154.48    4.60
   2   2   3  144.79    6.40
   3   2   3  502.75   13.80
   3   2   3  491.65   11.50
   3   2   3  498.35   13.30
   3   2   3  514.65   13.60
   4   2   3 1097.19   24.40
   4   2   3 1121.19   24.60
   4   2   3 1102.69   22.20
   4   2   3 1109.99   24.50
   5   2   3   82.39    6.40
   5   2   3   85.59    7.20
   5   2   3   89.19    7.80
   5   2   3  100.49    8.00
   6   2   3  167.18    9.80
   6   2   3  169.28   10.50
   6   2   3  165.48    9.10
   6   2   3  156.88    9.50
   7   2   3   -3.10    4.50
   7   2   3    2.20    4.20
   7   2   3    3.40    5.00
   7   2   3    4.90    4.00
   8   2   3  257.87   12.90
   8   2   3  228.28   12.60
   8   2   3  239.38   13.00
   8   2   3  218.38   13.80
   9   2   3    9.70    5.20
   9   2   3   -1.30    5.60
  10   2   3   11.10    6.40
  10   2   3    9.70    6.10
  11  -2  -4  201.58   14.90
  11  -2  -4  152.48   15.50
  10  -2  -4   43.10    9.60
  10  -2  -4   38.90    8.10
   9  -2  -4   98.19    9.30
   9  -2  -4   99.79   10.50
   9  -2  -4   94.49   10.00
   8  -2  -4   37.00    7.70
   8  -2  -4   41.70    6.30
   8  -2  -4   32.60    6.60
   7  -2  -4  591.14   19.60
   7  -2  -4  554.24   17.90
   7  -2  -4  553.44   13.90
   7  -2  -4  594.74   18.00
   6  -2  -4    6.20    2.10
   6  -2  -4    3.50    4.20
   6  -2  -4    7.90    3.60
   6  -2  -4    6.50    3.70
  -5   2   4  569.54   10.80
   5  -2  -4  561.04   11.80
   5  -2  -4  599.44   17.00
   5  -2  -4  583.34   15.50
   5  -2  -4  568.84   16.20
  -4   2   4   32.60    2.30
   4  -2  -4   30.50    4.60
   4  -2  -4   32.70    2.30
   4  -2  -4   41.10    4.40
   4  -2  -4   30.80    4.30
  -3   2   4  620.24   12.10
   3  -2  -4  659.83   15.80
   3  -2  -4  653.63   15.40
   3  -2  -4  653.93   13.90
  -2   2   4  457.15   10.00
   2  -2  -4  463.55   11.80
   2  -2  -4  475.55   11.40
   2  -2  -4  459.35    8.00
   2  -2  -4  466.65    9.80
  -1   2   4 1125.69   21.10
  -1   2   4 1112.69   19.40
  -1   2   4 1139.79   19.30
   1  -2  -4 1118.49   20.50
   1  -2  -4 1145.69   19.40
   1  -2  -4 1147.59   21.70
   0   2   4 1989.80   33.70
   0   2   4 1982.10   32.20
   0   2   4 1991.30   35.20
   0   2   4 1978.80   32.70
   0  -2  -4 1963.20   32.30
   0  -2  -4 1973.40   33.60
   1   2   4  285.27    6.00
   1   2   4  274.27    8.20
   1   2   4  269.27    9.00
   1   2   4  279.77    7.60
  -1  -2  -4  272.47    6.30
   2   2   4  796.72   17.50
   2   2   4  773.02   16.80
   2   2   4  783.72   14.50
   2   2   4  782.72   18.30
   3   2   4  629.24   13.40
   3   2   4  648.54   16.00
   3   2   4  620.94   16.10
   3   2   4  646.54   16.90
   4   2   4  244.58   10.20
   4   2   4  229.38    8.10
   4   2   4  244.38   10.00
   4   2   4  233.88   10.20
   5   2   4   60.19    6.60
   5   2   4   48.10    6.10
   5   2   4   57.99    6.60
   5   2   4   59.99    5.30
   6   2   4   -1.60    3.60
   6   2   4    3.90    3.90
   6   2   4   -3.50    3.90
   6   2   4    0.10    3.50
   7   2   4    2.50    4.10
   7   2   4   -1.40    3.80
   7   2   4    5.00    4.20
   7   2   4    1.60    4.50
   8   2   4   33.20    7.00
   8   2   4   34.20    6.40
   8   2   4   21.10    5.90
   9   2   4   74.29   10.30
   9   2   4   73.29    9.40
  10   2   4   37.20    9.00
  10   2   4   49.10    8.70
  11  -2  -5   -6.30    6.60
  11  -2  -5    0.50    6.00
  10  -2  -5    8.00    5.40
  10  -2  -5   17.60    7.70
  10  -2  -5   26.50    7.30
   9  -2  -5   -0.50    5.20
   9  -2  -5    4.40    4.90
   9  -2  -5    5.40    6.20
   8  -2  -5  337.87   14.80
   8  -2  -5  350.06   16.40
   8  -2  -5  342.17   14.70
   7  -2  -5    3.20    4.40
   7  -2  -5    2.50    4.10
   7  -2  -5    5.70    4.30
   6  -2  -5  111.79    8.10
   6  -2  -5   82.39    4.20
   6  -2  -5   79.99    6.90
   6  -2  -5   91.59    8.50
   5  -2  -5  182.98    5.20
   5  -2  -5  195.98    9.50
   5  -2  -5  207.18    8.70
   5  -2  -5  168.68    9.30
  -4   2   5 2225.68   36.50
   4  -2  -5 2204.08   36.30
   4  -2  -5 2300.07   40.70
   4  -2  -5 2318.67   43.00
   4  -2  -5 2310.37   42.90
  -3   2   5  626.64   12.40
   3  -2  -5  649.14   16.10
   3  -2  -5  642.64   15.60
   3  -2  -5  614.14   10.80
   3  -2  -5  641.14   13.90
  -2   2   5  562.84   10.40
  -2   2   5  556.84   12.10
   2  -2  -5  573.44   14.10
   2  -2  -5  562.14   11.80
   2  -2  -5  556.84   13.20
  -1   2   5   23.30    3.00
  -1   2   5   29.30    2.60
  -1   2   5   24.10    2.40
   1  -2  -5   28.20    2.50
   1  -2  -5   30.30    3.00
   1  -2  -5   27.30    3.10
   0   2   5  959.10   18.90
   0   2   5 1011.50   20.70
   0   2   5  942.31   17.50
   0   2   5  973.80   18.20
   0  -2  -5  957.90   17.60
   0  -2  -5 1009.00   18.90
   1   2   5  218.38    7.00
   1   2   5  215.38    5.60
   1   2   5  218.28    8.60
   1   2   5  205.88    7.50
  -1  -2  -5  203.58    5.70
   2   2   5   87.69    5.30
   2   2   5   86.59    6.10
   2   2   5   88.59    3.90
   2   2   5   84.29    5.50
  -2  -2  -5   92.09    2.90
   3   2   5   48.80    5.00
   3   2   5   54.19    5.30
   3   2   5   53.89    3.90
   3   2   5   49.10    5.70
   4   2   5  286.67    9.10
   4   2   5  285.27   11.90
   4   2   5  292.57   11.40
   4   2   5  289.57   11.20
   5   2   5   44.70    4.90
   5   2   5   36.80    5.90
   5   2   5   38.10    5.50
   5   2   5   41.80    6.20
   6   2   5  506.15   17.90
   6   2   5  513.55   18.00
   6   2   5  518.35   17.70
   6   2   5  519.05   15.20
   7   2   5   79.89    8.50
   7   2   5   85.99    9.20
   7   2   5   88.69    9.00
   8   2   5  126.69   11.70
   8   2   5  119.99   11.90
   8   2   5  116.99   11.00
   9   2   5    7.70    6.30
   9   2   5   -0.10    5.30
  11  -2  -6  110.79   12.00
  11  -2  -6   92.09   12.70
  10  -2  -6    0.00    5.70
  10  -2  -6    5.20    5.40
  10  -2  -6    6.20    5.60
   9  -2  -6   19.30    6.10
   9  -2  -6   18.80    6.20
   9  -2  -6    3.50    5.80
   8  -2  -6   -1.00    5.40
   8  -2  -6   -2.10    4.50
   8  -2  -6    2.00    4.50
   7  -2  -6  280.67   13.50
   7  -2  -6  293.77   12.70
   7  -2  -6  289.37   13.30
   6  -2  -6   51.99    6.00
   6  -2  -6   55.19    6.70
   6  -2  -6   49.60    3.60
   6  -2  -6   56.09    6.60
   5  -2  -6  979.90   23.70
   5  -2  -6  918.31   16.70
   5  -2  -6  949.31   21.60
   5  -2  -6  937.81   23.20
  -4   2   6   11.40    1.70
   4  -2  -6   13.60    3.70
   4  -2  -6   13.80    3.00
   4  -2  -6    8.40    3.60
   4  -2  -6   12.30    1.50
  -3   2   6 1125.59   20.90
  -3   2   6 1127.79   24.10
   3  -2  -6 1129.59   24.00
   3  -2  -6 1128.39   22.00
   3  -2  -6 1137.59   24.50
   3  -2  -6 1149.39   19.30
  -2   2   6  187.78    7.70
  -2   2   6  183.28    5.20
  -2   2   6  182.18    6.60
   2  -2  -6  170.08    7.00
   2  -2  -6  182.68    7.80
   2  -2  -6  182.68    6.10
  -1   2   6  655.03   13.60
  -1   2   6  641.24   15.20
  -1   2   6  660.13   13.60
  -1   2   6  655.73   14.00
   1  -2  -6  640.34   15.00
   1  -2  -6  645.04   14.00
   0   2   6    2.30    2.20
   0   2   6    0.50    2.60
   0   2   6    0.40    1.80
   0   2   6   -0.50    1.50
   0  -2  -6    0.90    1.80
   0  -2  -6    0.30    1.60
   1   2   6  263.07    9.00
   1   2   6  258.07    8.30
   1   2   6  264.57   10.10
   1   2   6  259.57    6.80
  -1  -2  -6  248.08    6.90
   2   2   6   38.10    4.90
   2   2   6   40.50    4.60
   2   2   6   42.90    3.20
   2   2   6   38.80    4.30
  -2  -2  -6   35.90    2.30
   3   2   6  504.05   11.90
   3   2   6  493.45   15.00
   3   2   6  528.95   16.20
   3   2   6  496.05   14.50
   4   2   6  231.58    8.10
   4   2   6  207.18   10.30
   4   2   6  221.18   10.30
   4   2   6  213.68   11.10
   5   2   6   25.50    5.20
   5   2   6   27.10    5.40
   5   2   6   40.60    4.70
   5   2   6   43.00    6.30
   6   2   6    3.10    4.60
   6   2   6    6.50    4.60
   6   2   6   -1.10    4.10
   7   2   6  132.99   11.50
   7   2   6  123.59   10.70
   7   2   6  122.29   11.00
   8   2   6   17.90    6.40
   8   2   6   15.30    6.30
   8   2   6    8.40    5.30
   9   2   6   19.20    7.60
   9   2   6   16.10    6.40
   9   2   6   13.80    6.70
  11  -2  -7    6.10    6.40
  11  -2  -7   -3.70    7.30
  11  -2  -7    6.00    6.30
  10  -2  -7   98.89   12.60
  10  -2  -7  121.09   11.90
  10  -2  -7   99.59   10.60
   9  -2  -7   39.70    7.50
   9  -2  -7   44.80    8.00
   9  -2  -7   50.39    8.80
   8  -2  -7  988.60   27.00
   8  -2  -7 1043.10   28.40
   8  -2  -7 1069.49   29.90
   7  -2  -7   16.80    5.60
   7  -2  -7   19.60    5.40
   7  -2  -7   22.20    5.20
   6  -2  -7   18.20    4.90
   6  -2  -7   15.80    5.10
   6  -2  -7   17.20    4.20
   5  -2  -7  292.77   11.90
   5  -2  -7  294.67   12.20
   5  -2  -7  275.57    6.40
   5  -2  -7  286.77   10.40
  -4   2   7  630.04   12.90
  -4   2   7  650.63   17.70
   4  -2  -7  659.33   15.70
   4  -2  -7  653.83   18.10
   4  -2  -7  639.04   12.10
   4  -2  -7  651.03   17.60
  -3   2   7   61.89    5.60
  -3   2   7   62.39    4.20
   3  -2  -7   65.59    3.20
   3  -2  -7   67.59    4.60
   3  -2  -7   56.09    5.60
   3  -2  -7   59.69    5.50
  -2   2   7    4.50    2.40
  -2   2   7    1.20    1.60
  -2   2   7    2.50    2.80
   2  -2  -7   -2.50    2.60
   2  -2  -7    1.40    2.20
   2  -2  -7    2.80    2.00
  -1   2   7   24.30    3.80
  -1   2   7   23.80    3.10
  -1   2   7   25.80    3.10
  -1   2   7   28.00    3.30
  -1   2   7   29.00    3.80
   1  -2  -7   28.30    3.70
   1  -2  -7   28.50    3.30
   0   2   7 1691.73   30.80
   0   2   7 1673.43   29.90
   0   2   7 1705.13   31.60
   0   2   7 1706.63   33.60
   0  -2  -7 1668.93   31.00
   0  -2  -7 1691.83   30.10
   1   2   7    6.60    3.10
   1   2   7    7.20    3.50
   1   2   7    7.70    2.70
   1   2   7    7.20    2.00
  -1  -2  -7    9.20    2.00
   2   2   7  268.57   10.50
   2   2   7  276.27    7.80
   2   2   7  260.87   11.00
   2   2   7  277.17    9.90
  -2  -2  -7  256.17    6.30
   3   2   7   21.60    3.10
   3   2   7   28.60    5.20
   3   2   7   18.60    4.60
   3   2   7   18.60    4.00
   4   2   7  207.78   10.60
   4   2   7  248.88   12.30
   4   2   7  228.58   10.90
   4   2   7  244.78    8.60
   5   2   7    2.80    4.20
   5   2   7   -3.80    3.90
   5   2   7   -1.80    3.80
   6   2   7   13.70    5.50
   6   2   7   19.10    6.00
   6   2   7   12.10    5.50
   7   2   7   14.20    6.20
   7   2   7    6.00    5.50
   7   2   7    9.30    5.60
   8   2   7  265.87   15.80
   8   2   7  265.17   15.20
   8   2   7  279.67   16.40
   9   2   7   12.90    7.00
   9   2   7    9.50    5.60
   9   2   7   17.30    6.90
  11  -2  -8  100.09   13.00
  11  -2  -8   98.89   11.70
  11  -2  -8  121.39   12.70
  10  -2  -8    4.90    5.80
  10  -2  -8    2.30    7.00
  10  -2  -8   -4.00    5.10
   9  -2  -8    8.40    5.80
   9  -2  -8   13.90    6.20
   9  -2  -8    8.10    5.70
   8  -2  -8    6.40    5.40
   8  -2  -8   21.90    7.00
   8  -2  -8    4.40    4.70
   7  -2  -8  146.39   10.00
   7  -2  -8  169.28   11.70
   7  -2  -8  169.88   11.30
   6  -2  -8   76.09    8.30
   6  -2  -8   93.69    7.30
   6  -2  -8   75.69    7.90
   5  -2  -8  151.68    9.70
   5  -2  -8  164.28    9.60
   5  -2  -8  157.38    8.10
  -4   2   8   50.69    3.70
  -4   2   8   49.00    5.70
   4  -2  -8   55.89    6.00
   4  -2  -8   40.40    5.50
   4  -2  -8   55.29    4.90
   4  -2  -8   52.39    3.10
  -3   2   8 1167.68   23.20
  -3   2   8 1178.18   21.40
  -3   2   8 1163.48   26.10
   3  -2  -8 1172.58   21.50
   3  -2  -8 1219.18   25.80
   3  -2  -8 1183.38   23.70
   3  -2  -8 1143.09   26.30
  -2   2   8  217.58    7.70
  -2   2   8  208.08    8.30
  -2   2   8  222.88    9.10
  -2   2   8  219.18    7.00
   2  -2  -8  215.28    9.20
   2  -2  -8  211.18    7.70
   2  -2  -8  221.28    8.50
  -1   2   8  432.06   11.50
  -1   2   8  454.05   13.30
  -1   2   8  433.86   11.50
  -1   2   8  423.76   11.40
  -1   2   8  448.36   12.50
   1  -2  -8  435.26   12.50
   1  -2  -8  439.86   11.70
   0   2   8   61.39    6.00
   0   2   8   62.39    4.90
   0   2   8   64.49    4.30
   0   2   8   53.29    4.80
   0  -2  -8   64.09    4.40
   0  -2  -8   61.99    4.90
   1   2   8  420.26   14.40
   1   2   8  426.06   10.70
   1   2   8  448.66   13.30
   1   2   8  439.46   12.40
  -1  -2  -8  427.76   10.80
   2   2   8   -1.70    2.70
   2   2   8   -0.50    2.80
   2   2   8   -1.60    1.80
   2   2   8   -0.70    3.30
  -2  -2  -8    1.40    1.50
   3   2   8  417.46   11.20
   3   2   8  446.76   16.20
   3   2   8  409.86   14.50
   3   2   8  435.06   14.20
   4   2   8    6.10    4.40
   4   2   8    5.40    4.50
   4   2   8    8.60    4.20
   5   2   8  165.58   11.80
   5   2   8  169.88   10.80
   5   2   8  153.38   10.30
   6   2   8   -4.70    4.40
   6   2   8    4.70    4.70
   6   2   8    1.10    5.20
   7   2   8  279.47   15.20
   7   2   8  280.67   16.00
   7   2   8  299.87   15.90
   8   2   8    7.80    6.10
   8   2   8   -3.60    4.80
   8   2   8    5.80    6.20
  11  -2  -9    1.20    7.70
  11  -2  -9    4.30    6.80
  11  -2  -9    1.40    6.50
  10  -2  -9   28.60    7.30
  10  -2  -9   29.00    8.70
  10  -2  -9   16.70    7.20
   9  -2  -9    3.90    5.50
   9  -2  -9   -5.00    5.60
   9  -2  -9   -6.40    4.60
   8  -2  -9  111.59   11.70
   8  -2  -9  131.19   10.70
   8  -2  -9  117.39   11.40
   7  -2  -9   23.40    5.30
   7  -2  -9   19.00    6.20
   7  -2  -9   21.60    5.70
   6  -2  -9   27.10    5.90
   6  -2  -9   33.50    6.50
   6  -2  -9   30.40    5.20
   5  -2  -9  265.27   10.40
   5  -2  -9  256.87   12.40
   5  -2  -9  255.47   12.00
  -4   2   9  341.07    9.60
  -4   2   9  324.17   13.00
   4  -2  -9  335.07   12.80
   4  -2  -9  335.17    8.50
   4  -2  -9  348.57   13.60
   4  -2  -9  364.86   11.30
  -3   2   9  144.09    6.80
  -3   2   9  132.89    5.50
  -3   2   9  129.39    7.80
   3  -2  -9  143.69    5.60
   3  -2  -9  136.39    7.70
   3  -2  -9  141.39    6.80
   3  -2  -9  138.99    8.60
  -2   2   9  184.98    8.30
  -2   2   9  172.58    8.50
  -2   2   9  192.08    7.10
  -2   2   9  174.68    7.30
   2  -2  -9  174.58    8.70
   2  -2  -9  180.88    7.50
   2  -2  -9  185.38    8.00
  -1   2   9    4.60    2.50
  -1   2   9    2.90    3.00
  -1   2   9    1.00    2.40
  -1   2   9    5.30    3.00
  -1   2   9    0.10    2.30
   1  -2  -9    2.50    2.50
   1  -2  -9    3.60    2.50
   0   2   9  705.53   17.70
   0   2   9  711.43   17.10
   0   2   9  720.43   19.50
   0   2   9  708.83   16.00
   0  -2  -9  710.13   16.90
   0  -2  -9  725.83   16.30
   1   2   9   19.60    3.80
   1   2   9   14.70    2.90
   1   2   9   21.00    4.80
   1   2   9   13.70    3.90
  -1  -2  -9   15.90    2.90
   2   2   9    8.40    3.60
   2   2   9   11.90    2.80
   2   2   9    7.00    3.90
   2   2   9   11.70    4.30
   3   2   9   89.39    8.90
   3   2   9  105.99    8.00
   3   2   9  123.49    9.60
   4   2   9  438.26   15.80
   4   2   9  419.06   16.30
   4   2   9  400.26   16.80
   5   2   9  114.29   10.00
   5   2   9  148.69   11.10
   5   2   9  116.89   11.00
   6   2   9   -3.30    5.30
   6   2   9    3.20    4.70
   6   2   9    0.30    4.90
   7   2   9   23.10    7.70
   7   2   9   23.80    7.20
   7   2   9   23.40    6.70
   8   2   9    8.40    6.60
   8   2   9    4.70    6.50
   8   2   9    9.10    6.30
  11  -2 -10   34.80    9.10
  11  -2 -10   21.70    8.40
  11  -2 -10   38.90    8.70
  10  -2 -10   20.60    6.90
  10  -2 -10   33.20    9.20
  10  -2 -10   18.30    7.50
   9  -2 -10   49.10    8.00
   9  -2 -10   44.30    8.50
   9  -2 -10   71.19   10.00
   8  -2 -10   63.29    8.80
   8  -2 -10   63.09    8.80
   8  -2 -10   81.79    8.70
   7  -2 -10   16.80    5.50
   7  -2 -10   17.70    5.20
   7  -2 -10   21.20    5.70
   6  -2 -10   -0.20    3.40
   6  -2 -10    6.00    4.70
   6  -2 -10    3.90    4.30
   5  -2 -10   -2.00    3.90
   5  -2 -10    4.40    4.10
   5  -2 -10    2.80    3.10
  -4   2  10   17.70    4.60
  -4   2  10   22.30    3.40
   4  -2 -10   28.50    4.30
   4  -2 -10   20.00    3.30
   4  -2 -10   18.40    5.00
   4  -2 -10   26.10    5.00
  -3   2  10  217.58    8.90
  -3   2  10  220.18    7.60
  -3   2  10  222.98   10.60
   3  -2 -10  221.38    7.70
   3  -2 -10  226.68    8.90
   3  -2 -10  230.98   10.00
   3  -2 -10  226.28   10.80
  -2   2  10   40.10    5.20
  -2   2  10   31.10    4.70
  -2   2  10   43.40    4.50
  -2   2  10   45.00    4.60
   2  -2 -10   35.40    4.30
   2  -2 -10   49.60    5.80
   2  -2 -10   42.70    4.90
  -1   2  10  658.43   16.50
  -1   2  10  666.23   18.60
  -1   2  10  641.54   16.80
  -1   2  10  622.94   16.00
  -1   2  10  650.93   16.40
   1  -2 -10  638.94   17.10
   1  -2 -10  644.94   16.30
   0   2  10  199.08   10.20
   0   2  10  224.68    9.20
   0   2  10  228.78    9.60
   0   2  10  212.78    8.20
   0  -2 -10  213.28    8.70
   0  -2 -10  221.58    8.40
   1   2  10   80.39    5.30
   1   2  10   81.69    7.10
   1   2  10   80.99    6.70
   1   2  10   85.69    8.40
  -1  -2 -10   73.39    5.10
   2   2  10   97.19    9.10
   2   2  10  116.39    8.50
   2   2  10   95.19    7.40
   3   2  10   37.50    5.90
   3   2  10   30.30    6.30
   3   2  10   34.30    6.00
   4   2  10   12.50    5.00
   4   2  10   18.90    6.10
   4   2  10   18.10    5.60
   5   2  10  114.59   10.20
   5   2  10   94.39    9.80
   5   2  10  109.49   11.30
   6   2  10   15.00    6.10
   6   2  10   10.60    5.60
   6   2  10   13.40    6.10
   7   2  10  249.78   16.00
   7   2  10  210.18   15.90
   7   2  10  205.28   14.60
  10  -2 -11    5.20    7.30
  10  -2 -11   14.50    7.20
  10  -2 -11   -3.10    5.90
   9  -2 -11   -9.80    5.50
   9  -2 -11    0.50    5.20
   9  -2 -11    1.50    6.10
   8  -2 -11   31.10    6.50
   8  -2 -11   43.00    8.50
   8  -2 -11   31.50    7.80
   7  -2 -11   63.19    8.90
   7  -2 -11   42.00    7.80
   7  -2 -11   54.19    7.10
   6  -2 -11   59.29    8.10
   6  -2 -11   48.50    7.10
   6  -2 -11   62.89    7.00
   5  -2 -11    6.10    4.80
   5  -2 -11    5.20    3.70
   5  -2 -11    1.90    3.30
  -4   2  11  283.37   10.20
  -4   2  11  303.97   13.30
   4  -2 -11  311.87   12.80
   4  -2 -11  276.17   13.10
   4  -2 -11  292.77   11.10
  -3   2  11   79.89    7.50
  -3   2  11   68.99    5.30
  -3   2  11   68.49    6.20
   3  -2 -11   67.79    6.00
   3  -2 -11   77.39    7.70
   3  -2 -11   61.89    6.40
   3  -2 -11   67.69    5.10
  -2   2  11    4.50    2.80
  -2   2  11   -3.20    3.00
  -2   2  11    1.00    2.80
  -2   2  11    3.40    3.50
   2  -2 -11   -3.50    2.60
   2  -2 -11    4.00    3.30
   2  -2 -11    3.70    3.10
  -1   2  11    1.00    2.90
  -1   2  11    3.80    2.80
  -1   2  11   -1.10    3.30
  -1   2  11   -1.10    2.80
   1  -2 -11   -2.30    2.70
   1  -2 -11    2.00    2.70
   0   2  11    3.40    4.20
   0   2  11   -0.70    3.10
   0   2  11    3.10    2.70
   0   2  11   10.40    3.50
   0  -2 -11    6.80    2.90
   0  -2 -11    4.20    2.90
   1   2  11    4.20    4.80
   1   2  11   -0.10    3.50
   1   2  11   -2.30    3.00
   2   2  11   42.70    6.60
   2   2  11   52.39    6.50
   2   2  11   54.79    8.00
   3   2  11   83.89    8.30
   3   2  11   80.29    9.50
   3   2  11   94.49    9.10
   4   2  11  252.47   15.10
   4   2  11  272.77   13.50
   4   2  11  268.47   14.20
   5   2  11   -6.70    4.80
   5   2  11   -4.40    5.30
   5   2  11    2.40    4.70
   6   2  11    2.40    5.70
   6   2  11    3.40    5.90
   6   2  11   -1.10    5.10
   7   2  11   13.30    7.30
   7   2  11    8.00    6.60
   7   2  11   21.80    7.30
  10  -2 -12   11.90    7.80
  10  -2 -12   13.30    8.10
   9  -2 -12    9.00    6.80
   9  -2 -12   13.40    6.90
   8  -2 -12   -7.00    5.20
   8  -2 -12    1.60    5.20
   8  -2 -12   -4.70    6.80
   7  -2 -12  175.98   13.10
   7  -2 -12  189.38   13.00
   7  -2 -12  140.59   10.30
   6  -2 -12    5.50    4.30
   6  -2 -12    1.70    4.60
   6  -2 -12    0.10    3.70
   5  -2 -12  139.49   10.20
   5  -2 -12  158.08    9.10
   5  -2 -12  136.59   11.50
  -4   2  12  143.89   10.00
   4  -2 -12  142.29   10.20
   4  -2 -12  134.39    9.40
   4  -2 -12  139.29    8.40
  -3   2  12    6.20    3.40
  -3   2  12   -0.40    3.80
  -3   2  12    5.60    3.50
   3  -2 -12   -0.80    2.80
   3  -2 -12    3.00    3.40
   3  -2 -12    1.70    2.70
   3  -2 -12    0.80    3.50
  -2   2  12  208.68    9.20
  -2   2  12  201.08    9.20
  -2   2  12  193.98   10.40
   2  -2 -12  182.28    9.10
   2  -2 -12  186.78    9.50
   2  -2 -12  192.28   10.30
  -1   2  12  737.73   21.30
  -1   2  12  689.73   18.00
  -1   2  12  670.43   18.50
  -1   2  12  672.83   18.40
   1  -2 -12  685.93   18.20
   1  -2 -12  691.33   19.10
   0   2  12  144.09    8.60
   0   2  12  147.69    8.90
   0   2  12  126.19   10.10
   0  -2 -12  130.99    8.00
   1   2  12   97.49    8.80
   1   2  12   74.59    8.70
   1   2  12  104.59    8.10
   2   2  12    2.30    3.80
   2   2  12   -3.20    4.20
   2   2  12    1.70    5.00
   3   2  12   41.90    7.00
   3   2  12   45.20    7.00
   3   2  12   38.40    7.80
   4   2  12    1.80    5.20
   4   2  12    4.90    6.20
   4   2  12   10.20    5.20
   5   2  12    6.30    5.70
   5   2  12   11.20    6.20
   5   2  12   -7.10    4.80
   6   2  12   -3.00    6.00
   6   2  12    2.10    6.30
   6   2  12   -7.90    5.10
  10  -2 -13  302.97   19.70
  10  -2 -13  298.87   19.30
   9  -2 -13    3.80    6.00
   9  -2 -13   -1.40    6.40
   8  -2 -13   99.39   11.80
   8  -2 -13   75.89   10.60
   7  -2 -13   85.59   10.30
   7  -2 -13   88.79   10.60
   6  -2 -13   20.60    6.10
   6  -2 -13   26.00    6.60
   5  -2 -13   70.29    9.10
   5  -2 -13   55.19    7.80
   4  -2 -13  206.28   11.20
   4  -2 -13  185.18   11.70
  -3   2  13    7.20    4.10
   3  -2 -13   13.40    4.40
   3  -2 -13   12.00    4.40
   3  -2 -13    4.30    3.80
  -2   2  13   35.00    6.10
  -2   2  13   40.20    5.40
  -2   2  13   34.50    6.20
   2  -2 -13   34.60    5.30
   2  -2 -13   38.00    5.70
   2  -2 -13   34.70    5.90
  -1   2  13   -0.10    4.40
  -1   2  13    5.40    3.60
  -1   2  13    3.40    3.60
   1  -2 -13    7.50    4.10
   1  -2 -13    4.80    3.60
   0   2  13  151.48    9.20
   0   2  13  174.88   11.80
   0   2  13  171.48   10.00
   1   2  13    3.80    4.00
   1   2  13   -2.30    3.90
   1   2  13    3.90    5.10
   2   2  13   15.20    6.10
   2   2  13    5.20    5.10
   2   2  13    5.40    4.50
   3   2  13    3.50    6.00
   3   2  13   18.60    5.80
   3   2  13    3.60    5.20
   4   2  13   23.70    7.40
   4   2  13   15.50    6.20
   4   2  13   14.50    6.60
   5   2  13   20.20    7.50
   5   2  13   43.30    9.80
   5   2  13   26.30    7.50
   9  -2 -14   10.30    7.50
   9  -2 -14    8.00    7.30
   8  -2 -14    5.30    6.40
   8  -2 -14    1.60    6.60
   7  -2 -14  151.08   13.40
   7  -2 -14  171.98   14.30
   6  -2 -14   17.50    5.90
   6  -2 -14   12.50    5.80
   5  -2 -14   17.60    5.60
   5  -2 -14   14.10    5.50
   4  -2 -14   15.20    4.90
   4  -2 -14   10.20    4.90
  -3   2  14   72.99    7.70
   3  -2 -14   70.19    7.70
   3  -2 -14   69.89    8.30
  -2   2  14    4.20    4.40
  -2   2  14    1.90    3.60
   2  -2 -14    1.20    3.80
   2  -2 -14    0.60    3.40
  -1   2  14    4.30    4.00
  -1   2  14    1.50    4.60
   1  -2 -14    4.30    3.80
   0   2  14  103.19   10.70
   0   2  14   78.89    8.40
   1   2  14  198.18   12.10
   1   2  14  229.58   14.40
   2   2  14   50.39    8.00
   2   2  14   64.59    9.70
   3   2  14  102.99   10.60
   3   2  14   98.89   12.10
   4   2  14   11.00    6.50
   4   2  14    0.90    6.20
   5   2  14   13.50    6.90
   5   2  14    7.80    6.80
   9  -2 -15   19.70    8.30
   9  -2 -15   13.80    8.30
   8  -2 -15   -7.00    5.90
   8  -2 -15    0.30    7.10
   7  -2 -15   11.30    6.80
   7  -2 -15    1.90    5.40
   6  -2 -15   36.60    8.30
   6  -2 -15   27.70    7.00
   5  -2 -15   23.70    6.40
   5  -2 -15   20.60    5.90
   4  -2 -15    1.30    4.90
   4  -2 -15   -1.10    4.00
   3  -2 -15   51.49    7.50
   3  -2 -15   46.30    6.90
  -2   2  15  172.68   11.70
   2  -2 -15  175.68   11.30
  -1   2  15   16.10    5.10
  -1   2  15   18.50    6.10
   0   2  15  134.69   10.10
   0   2  15  138.89   12.20
   1   2  15   -2.00    4.80
   1   2  15    2.90    5.40
   2   2  15    5.40    6.20
   2   2  15    1.10    5.10
   3   2  15    8.80    7.10
   3   2  15   10.20    6.60
   4   2  15   12.10    6.90
   4   2  15    8.10    7.70
   8  -2 -16   11.00    7.00
   8  -2 -16   12.30    7.70
   7  -2 -16   -8.50    5.40
   7  -2 -16   13.80    7.30
   6  -2 -16    3.10    5.20
   6  -2 -16    5.60    6.70
   5  -2 -16   94.79   10.30
   5  -2 -16   88.79   10.90
   4  -2 -16    2.60    4.90
   4  -2 -16   -4.10    4.50
   3  -2 -16  199.58   13.00
  -2   2  16   52.99    8.20
  -1   2  16    6.30    5.80
   0   2  16    8.30    5.40
   0   2  16   16.40    6.80
   1   2  16    7.50    5.90
   1   2  16   -1.70    5.70
   2   2  16    8.50    6.10
   2   2  16    8.10    6.80
   3   2  16   10.80    6.80
   3   2  16    8.80    7.40
   7  -2 -17   48.40   10.20
   7  -2 -17   35.10    8.60
   6  -2 -17   73.69   10.00
   6  -2 -17   81.89   11.60
   5  -2 -17   55.79    9.40
   4  -2 -17    1.80    5.30
   3  -2 -17   13.70    5.80
  -2   2  17   47.20    8.20
  -1   2  17   -2.10    5.30
   0   2  17   40.70    7.80
   0   2  17   29.20    8.00
   1   2  17   12.90    6.50
   1   2  17   14.60    7.60
   5  -2 -18    9.80    6.80
   4  -2 -18   -5.80    5.00
  -1   2  18    0.20    5.70
   0   2  18   53.79    9.90
   1   3 -18  173.18   12.70
   1   3 -18  150.38   13.80
   1   3 -18  152.98   14.10
  -1  -3  18  162.48   14.70
  -1  -3  18  149.49   13.60
  -1  -3  18  161.78   13.60
   2   3 -18    8.90    5.40
   2   3 -18   -2.70    4.70
  -2  -3  18   10.10    6.20
  -2  -3  18   12.80    6.60
   3   3 -18   -4.00    4.80
   3   3 -18    2.50    5.20
   3   3 -18   -4.20    5.20
  -3  -3  18   -5.90    5.40
  -3  -3  18   -0.80    7.30
  -3  -3  18    3.10    5.70
   4   3 -18   23.50    7.80
   4   3 -18   44.50    8.60
  -4  -3  18   33.40    7.70
  -4  -3  18   20.10    7.50
   5   3 -18  160.28   14.80
   5   3 -18  132.69   13.40
  -5  -3  18  157.98   14.50
  -1   3 -17   68.19   11.40
   1  -3  17   73.49   10.60
   1  -3  17   72.09   10.90
   1  -3  17   78.79   10.90
   0   3 -17   21.60    6.70
   0   3 -17    4.90    6.40
   0  -3  17   11.70    6.90
   0  -3  17   13.30    6.80
   0  -3  17   22.30    7.10
   1   3 -17   40.10    7.40
   1   3 -17   37.70    7.80
   1   3 -17   32.00    7.80
  -1  -3  17   52.59    9.20
  -1  -3  17   45.30    8.20
  -1  -3  17   37.50    7.90
   2   3 -17   79.09   10.00
   2   3 -17   68.69    8.90
   2   3 -17   69.89    9.50
   2   3 -17   75.09    9.90
  -2  -3  17   81.59   10.30
  -2  -3  17   75.19    9.30
  -2  -3  17   65.39    9.20
  -2  -3  17   61.19    9.20
   3   3 -17    4.50    5.30
   3   3 -17   -3.60    4.70
   3   3 -17    3.40    5.20
  -3  -3  17    0.00    5.50
  -3  -3  17   -3.00    5.10
  -3  -3  17    3.70    5.60
   4   3 -17  287.87   16.80
   4   3 -17  236.68   15.20
   4   3 -17  259.57   15.60
  -4  -3  17  229.88   15.10
  -4  -3  17  250.47   15.80
   5   3 -17   73.99   10.90
   5   3 -17   70.99    9.90
   5   3 -17   55.39    9.00
  -5  -3  17   65.19   10.30
   6   3 -17  116.19   12.20
   6   3 -17  154.38   14.60
   6   3 -17  151.58   15.00
  -6  -3  17  144.99   14.20
   7   3 -17   29.90    8.10
   7   3 -17   50.19   10.60
   7   3 -17   46.20    9.70
  -7  -3  17   39.20    9.30
  -3   3 -16   24.80    9.00
   3  -3  16   22.60    7.60
   3  -3  16   32.70    9.00
   3  -3  16   36.40    8.70
  -2   3 -16   17.20    8.50
   2  -3  16   18.30    7.90
   2  -3  16    8.50    6.50
   2  -3  16   15.90    6.90
  -1   3 -16   19.10    7.50
   1  -3  16    6.10    6.40
   1  -3  16   14.70    6.80
   1  -3  16    6.70    6.00
   0   3 -16    8.20    6.20
   0   3 -16   -1.70    4.80
   0  -3  16    1.10    5.60
   0  -3  16   -1.00    5.40
   0  -3  16    2.60    5.10
   1   3 -16   78.29    9.50
   1   3 -16   68.19    9.80
   1   3 -16   70.49    8.80
  -1  -3  16   61.89    8.70
  -1  -3  16   69.49    9.10
  -1  -3  16   78.89    9.90
  -1  -3  16   75.89    9.80
   2   3 -16   85.69    9.30
   2   3 -16   89.89   10.00
   2   3 -16  109.49   10.60
   2   3 -16   99.19   10.60
   2   3 -16  100.49   10.70
  -2  -3  16  118.29   10.70
  -2  -3  16  101.69   10.10
  -2  -3  16  119.89   11.30
  -2  -3  16   94.49   10.50
  -2  -3  16  104.69   10.70
   3   3 -16   12.40    5.60
   3   3 -16    9.70    5.60
   3   3 -16    8.60    4.80
   3   3 -16    8.30    5.30
  -3  -3  16   11.30    6.00
  -3  -3  16   13.80    5.80
  -3  -3  16    3.70    4.60
  -3  -3  16   11.60    5.70
   4   3 -16  202.38   13.80
   4   3 -16  230.18   14.40
   4   3 -16  201.28   13.90
  -4  -3  16  203.68   14.10
  -4  -3  16  197.28   13.80
   5   3 -16  195.58   14.50
   5   3 -16  194.38   14.10
   5   3 -16  172.78   12.90
  -5  -3  16  205.68   14.60
  -5  -3  16  178.88   13.60
   6   3 -16   11.60    6.20
   6   3 -16   12.30    6.60
   6   3 -16   11.60    6.70
  -6  -3  16   11.90    7.10
   7   3 -16    4.00    6.90
   7   3 -16   14.50    6.70
   7   3 -16    7.00    7.10
  -7  -3  16   13.80    7.30
   8   3 -16   18.90    7.70
   8   3 -16   14.80    7.50
   8   3 -16   29.00    9.20
  -8  -3  16   18.50    7.50
  -4   3 -15   36.80    9.80
   4  -3  15   58.79   10.00
   4  -3  15   41.60    9.20
   4  -3  15   41.10    9.90
  -3   3 -15   23.10    8.40
   3  -3  15   16.50    7.10
   3  -3  15   26.00    8.00
   3  -3  15   11.60    6.60
  -2   3 -15   21.10    8.20
   2  -3  15   30.70    8.20
   2  -3  15   26.70    7.30
   2  -3  15   32.10    7.90
  -1   3 -15   43.70    9.00
   1  -3  15   54.39    8.50
   1  -3  15   46.80    8.90
   1  -3  15   46.90    8.60
   0   3 -15   67.89    9.90
   0   3 -15   37.10    7.00
   0  -3  15   67.69    9.70
   0  -3  15   52.19    8.00
   0  -3  15   61.39    8.70
   0  -3  15   52.09    8.00
   1   3 -15  444.56   17.70
   1   3 -15  437.26   19.00
  -1  -3  15  424.06   16.70
  -1  -3  15  430.56   17.80
  -1  -3  15  478.35   19.00
  -1  -3  15  465.05   18.10
  -1  -3  15  454.35   19.00
   2   3 -15   33.40    6.70
   2   3 -15   45.80    7.00
   2   3 -15   34.80    6.80
   2   3 -15   34.70    6.90
  -2  -3  15   33.40    7.20
  -2  -3  15   39.90    7.20
  -2  -3  15   40.40    7.70
  -2  -3  15   27.30    6.40
  -2  -3  15   42.00    7.00
   3   3 -15   61.19    8.50
   3   3 -15   56.49    8.00
   3   3 -15   53.49    8.40
   3   3 -15   68.79    8.10
  -3  -3  15   55.79    7.30
  -3  -3  15   58.39    8.10
  -3  -3  15   79.39    9.10
  -3  -3  15   53.49    8.40
   4   3 -15   57.99    8.90
   4   3 -15   70.09    8.00
   4   3 -15   64.49    8.80
   4   3 -15   83.59   10.20
  -4  -3  15   70.19    9.20
  -4  -3  15   51.19    8.20
   5   3 -15  122.69   11.80
   5   3 -15   96.99   11.10
   5   3 -15   87.59   10.60
  -5  -3  15   92.19   10.50
  -5  -3  15  112.39   11.50
   6   3 -15   11.90    6.80
   6   3 -15   20.00    6.60
   6   3 -15   16.90    6.30
  -6  -3  15   12.60    6.20
   7   3 -15   18.30    7.50
   7   3 -15   15.70    7.60
   7   3 -15   19.90    6.90
  -7  -3  15   11.30    6.80
   8   3 -15  111.39   12.70
   8   3 -15   95.59   13.00
   8   3 -15  111.89   12.40
  -8  -3  15   98.09   12.00
  -5   3 -14   24.40    8.70
   5  -3  14   17.50    7.90
   5  -3  14   35.20    8.80
   5  -3  14   17.60    8.40
  -4   3 -14    5.60    7.50
   4  -3  14  -10.60    5.30
   4  -3  14   13.50    6.80
   4  -3  14   -4.60    6.40
  -3   3 -14  244.28   17.10
   3  -3  14  265.77   15.10
   3  -3  14  225.38   15.90
   3  -3  14  254.37   15.70
  -2   3 -14   70.59   10.20
   2  -3  14   79.69   10.00
   2  -3  14   73.19    9.50
   2  -3  14   78.29   10.40
  -1   3 -14   41.70    8.60
   1  -3  14   52.19    8.60
   1  -3  14   37.90    7.40
   1  -3  14   43.70    7.30
   1  -3  14   36.80    7.20
   0   3 -14   38.00    7.90
   0  -3  14   35.20    7.50
   0  -3  14   32.40    6.80
   0  -3  14   20.40    6.10
   0  -3  14   37.60    7.00
   1   3 -14  143.59   11.10
   1   3 -14  136.19   10.00
  -1  -3  14  144.09    9.90
  -1  -3  14  153.98   11.30
  -1  -3  14  148.19   10.90
  -1  -3  14  145.79   10.60
  -1  -3  14  148.69   11.30
   2   3 -14  105.89    9.40
   2   3 -14   86.29    9.30
   2   3 -14  106.19   10.00
   2   3 -14  100.69    9.90
  -2  -3  14   87.19    9.10
  -2  -3  14   82.59    9.00
  -2  -3  14   88.09    8.90
  -2  -3  14   78.39    8.20
  -2  -3  14   70.09    8.90
   3   3 -14    4.20    4.40
   3   3 -14    6.90    4.20
   3   3 -14    9.90    4.70
   3   3 -14   12.20    5.20
  -3  -3  14   10.20    5.40
  -3  -3  14   12.10    4.80
  -3  -3  14    1.70    4.70
  -3  -3  14    2.40    4.20
  -3  -3  14    5.00    5.00
   4   3 -14  104.19   10.50
   4   3 -14   95.69    8.60
   4   3 -14  106.19   10.40
  -4  -3  14  130.49   11.70
  -4  -3  14   94.79    9.90
   5   3 -14  108.69   10.90
   5   3 -14  124.99   12.10
   5   3 -14  122.49   12.10
  -5  -3  14  113.89   11.30
  -5  -3  14  129.29   11.80
   6   3 -14  115.89   11.70
   6   3 -14  106.99   11.00
   6   3 -14  102.29   10.80
  -6  -3  14  112.19   11.20
   7   3 -14   11.30    6.90
   7   3 -14   21.60    6.90
   7   3 -14   33.10    7.80
  -7  -3  14   27.70    7.90
   8   3 -14  144.79   14.20
   8   3 -14  145.09   14.40
   8   3 -14  140.79   13.70
  -8  -3  14  156.18   14.00
   9   3 -14   84.29   11.50
   9   3 -14   82.29   12.30
   9   3 -14   81.99   11.50
  -9  -3  14   81.19   11.30
  -5   3 -13   -2.50    6.30
   5  -3  13   -1.00    6.10
   5  -3  13   -1.50    6.30
   5  -3  13    4.60    6.40
  -4   3 -13  146.59   15.10
   4  -3  13  163.58   13.90
   4  -3  13  149.59   12.80
   4  -3  13  153.98   14.40
   3  -3  13   20.00    6.70
   3  -3  13   21.60    6.40
   3  -3  13   12.80    6.20
  -2   3 -13   84.79   10.60
   2  -3  13  114.19   10.70
   2  -3  13  105.99   11.40
   2  -3  13  107.79   10.70
   2  -3  13  103.19    9.60
  -1   3 -13   12.20    6.00
   1  -3  13    9.00    5.10
   1  -3  13    4.80    5.00
   1  -3  13    3.40    4.90
   1  -3  13   10.60    5.30
   0   3 -13  261.87   14.70
   0  -3  13  269.07   12.00
   0  -3  13  304.27   14.40
   0  -3  13  277.67   13.40
   0  -3  13  253.17   13.80
   0  -3  13  287.17   13.70
   1   3 -13   79.59    9.00
   1   3 -13   81.99    8.70
  -1  -3  13   88.29    9.20
  -1  -3  13   90.59    8.20
  -1  -3  13   77.89    8.30
  -1  -3  13   64.89    7.50
  -1  -3  13   78.29    8.50
   2   3 -13   48.60    6.90
   2   3 -13   50.99    6.50
   2   3 -13   49.30    7.00
  -2  -3  13   49.60    6.80
  -2  -3  13   51.99    7.40
  -2  -3  13   35.20    6.10
  -2  -3  13   36.80    6.50
  -2  -3  13   37.40    6.40
   3   3 -13   82.99    8.10
   3   3 -13   64.49    8.50
   3   3 -13   84.59    8.00
   3   3 -13   81.69    9.00
  -3  -3  13   75.19    8.40
  -3  -3  13   68.99    8.30
  -3  -3  13  102.39    9.60
  -3  -3  13   72.19    7.40
   4   3 -13  297.87   12.80
   4   3 -13  304.47   15.30
   4   3 -13  319.37   14.80
  -4  -3  13  301.27   15.10
  -4  -3  13  320.27   15.20
   5   3 -13  251.57   14.00
   5   3 -13  284.07   12.30
   5   3 -13  254.67   14.70
   5   3 -13  265.67   14.20
  -5  -3  13  277.07   14.40
  -5  -3  13  269.57   14.60
   6   3 -13   -0.40    5.10
   6   3 -13   -1.70    4.10
   6   3 -13    2.80    5.70
  -6  -3  13   -6.10    4.80
   7   3 -13   26.60    7.90
   7   3 -13   20.20    6.50
   7   3 -13   16.20    6.40
  -7  -3  13   20.30    6.30
   8   3 -13  242.48   16.80
   8   3 -13  229.08   15.30
   8   3 -13  273.47   16.50
  -8  -3  13  253.37   15.50
   9   3 -13   -4.00    6.50
   9   3 -13    4.20    6.80
   9   3 -13   11.90    7.20
  -9  -3  13    9.80    6.90
  -6   3 -12    7.00    7.70
   6  -3  12   11.70    7.40
   6  -3  12   -5.60    5.00
   6  -3  12    5.20    6.60
  -5   3 -12    4.20    7.00
   5  -3  12    4.60    5.40
   5  -3  12    0.90    5.40
   5  -3  12    4.70    6.40
  -4   3 -12   -0.10    5.90
   4  -3  12   16.50    6.90
   4  -3  12    1.60    5.60
   4  -3  12    5.80    6.10
  -3   3 -12  348.67   17.70
   3  -3  12  408.26   18.60
   3  -3  12  349.17   16.30
   3  -3  12  361.46   15.30
   3  -3  12  350.36   16.70
  -2   3 -12  221.58   14.20
   2  -3  12  209.48   12.70
   2  -3  12  186.38   13.00
   2  -3  12  211.68   12.80
   2  -3  12  200.98   11.70
  -1   3 -12   96.19   10.30
   1  -3  12  107.59    9.30
   1  -3  12  102.59    9.90
   1  -3  12  103.69    9.80
   1  -3  12  102.99    9.10
   0   3 -12  267.17   14.10
   0  -3  12  297.67   14.00
   0  -3  12  278.97   13.60
   0  -3  12  279.77   13.30
   0  -3  12  272.27   12.90
   0  -3  12  272.27   11.50
   1   3 -12  750.52   22.80
   1   3 -12  772.22   21.80
  -1  -3  12  767.02   22.40
  -1  -3  12  778.72   21.30
  -1  -3  12  808.82   23.20
  -1  -3  12  729.33   21.30
  -1  -3  12  773.62   22.40
   2   3 -12    0.40    3.60
   2   3 -12    6.10    3.90
   2   3 -12    1.40    3.30
  -2  -3  12   -2.60    3.50
  -2  -3  12   -1.50    4.10
  -2  -3  12    0.10    3.70
  -2  -3  12   -1.40    3.50
  -2  -3  12   -3.70    3.60
   3   3 -12    3.60    3.60
   3   3 -12    2.10    4.20
   3   3 -12    3.10    3.40
   3   3 -12    2.90    3.90
  -3  -3  12    1.60    3.80
  -3  -3  12   -2.00    3.90
  -3  -3  12    5.10    4.40
   4   3 -12   28.00    6.10
   4   3 -12   35.10    5.50
   4   3 -12   27.20    6.50
  -4  -3  12   33.60    6.70
  -4  -3  12   30.40    6.10
   5   3 -12  281.47   12.00
   5   3 -12  295.87   14.40
   5   3 -12  306.27   15.50
  -5  -3  12  316.27   14.50
  -5  -3  12  291.17   14.80
   6   3 -12   88.19   10.20
   6   3 -12   90.79   10.10
   6   3 -12  154.28   12.70
  -6  -3  12  126.79   11.00
   7   3 -12   55.29    9.20
   7   3 -12   57.39    8.70
   7   3 -12   60.49    8.60
  -7  -3  12   39.10    7.40
   8   3 -12   92.39   11.50
   8   3 -12  107.89   11.80
   8   3 -12   88.79   10.90
  -8  -3  12   83.99   10.50
   9   3 -12   96.89   11.70
   9   3 -12  105.39   12.50
   9   3 -12  102.89   12.10
  -9  -3  12   95.09   11.80
  10   3 -12   12.70    8.00
  10   3 -12    8.60    8.20
  10   3 -12   23.50    8.00
 -10  -3  12   14.30    6.90
  -7   3 -11   16.30    8.30
   7  -3  11   25.60    8.20
   7  -3  11   19.70    7.70
   7  -3  11   21.10    8.10
  -6   3 -11   41.90    9.60
   6  -3  11   31.70    8.10
   6  -3  11   42.40    8.80
   6  -3  11   45.30    8.80
  -5   3 -11   47.80    9.40
   5  -3  11   43.50    8.30
   5  -3  11   58.49    9.30
   5  -3  11   53.69    9.10
  -4   3 -11   17.20    6.90
   4  -3  11    4.20    4.60
   4  -3  11   25.80    6.80
   4  -3  11   11.40    6.10
   4  -3  11    8.80    4.90
  -3   3 -11  176.98   13.30
   3  -3  11  174.38   12.10
   3  -3  11  161.68   11.00
   3  -3  11  150.08   11.90
   3  -3  11  174.08   10.90
  -2   3 -11  273.37   15.00
   2  -3  11  286.47   14.50
   2  -3  11  284.97   13.90
   2  -3  11  260.67   13.10
   2  -3  11  271.47   12.60
  -1   3 -11   99.59    9.50
   1  -3  11  121.79    8.70
   1  -3  11   93.09    8.90
   1  -3  11   94.19    9.00
   1  -3  11   92.19    6.80
   1  -3  11   77.09    8.40
   0   3 -11  123.69   10.40
   0  -3  11   88.39    7.70
   0  -3  11   99.79    9.00
   0  -3  11  123.49    9.00
   0  -3  11  103.19    9.00
   0  -3  11  103.89    7.60
   1   3 -11   83.09    8.30
   1   3 -11   67.69    6.80
  -1  -3  11   66.99    6.90
  -1  -3  11   77.39    7.60
  -1  -3  11   75.69    8.10
  -1  -3  11   87.39    8.10
  -1  -3  11   74.29    7.50
   2   3 -11  594.64   18.10
   2   3 -11  580.04   18.90
   2   3 -11  634.54   17.90
  -2  -3  11  605.44   18.40
  -2  -3  11  621.24   19.30
  -2  -3  11  616.84   17.80
  -2  -3  11  594.64   19.10
  -2  -3  11  610.94   17.60
   3   3 -11  115.19    9.50
   3   3 -11  120.29    9.50
   3   3 -11  122.09    7.90
   3   3 -11  111.49    7.60
  -3  -3  11  118.79    8.90
  -3  -3  11  123.69    9.20
  -3  -3  11  120.69   10.00
   4   3 -11  376.56   15.30
   4   3 -11  392.36   15.80
   4   3 -11  377.96   13.10
   4   3 -11  359.96   12.10
  -4  -3  11  406.36   15.80
  -4  -3  11  380.86   15.50
   5   3 -11  287.27   14.10
   5   3 -11  282.57   11.40
   5   3 -11  302.77   14.10
  -5  -3  11  278.17   13.60
  -5  -3  11  279.47   13.50
   6   3 -11   66.19    6.60
   6   3 -11   72.39    9.10
   6   3 -11   48.80    7.60
   6   3 -11   60.19    8.20
  -6  -3  11   59.59    8.30
   7   3 -11   29.90    7.30
   7   3 -11   42.50    7.70
   7   3 -11   40.50    8.20
  -7  -3  11   38.90    7.70
   8   3 -11  344.77   17.60
   8   3 -11  358.36   18.10
   8   3 -11  389.36   19.20
  -8  -3  11  336.97   17.40
   9   3 -11    6.90    7.00
   9   3 -11   -2.80    5.50
   9   3 -11   -2.70    5.80
  -9  -3  11   -2.30    5.30
  10   3 -11   -3.40    5.40
  10   3 -11   -9.20    6.50
  10   3 -11   -5.00    6.20
 -10  -3  11    3.60    5.70
  -7   3 -10   56.09   10.40
   7  -3  10   34.20    8.50
   7  -3  10   40.50    8.90
   7  -3  10   55.69    9.50
  -6   3 -10  134.09   13.60
   6  -3  10  110.29   11.60
   6  -3  10  162.08   13.60
   6  -3  10  153.48   13.40
  -5   3 -10    7.10    6.10
   5  -3  10   -3.50    4.40
   5  -3  10    8.60    5.60
   5  -3  10    4.70    4.40
   5  -3  10   -1.30    5.70
  -4   3 -10  272.87   15.60
   4  -3  10  241.98   14.00
   4  -3  10  266.17   14.10
   4  -3  10  244.88   12.40
  -3   3 -10  181.78   12.80
   3  -3  10  185.88   10.50
   3  -3  10  188.08   12.30
   3  -3  10  168.88   11.00
   3  -3  10  187.68   11.80
  -2   3 -10    3.90    4.70
   2  -3  10    4.70    4.00
   2  -3  10    5.80    4.20
   2  -3  10    3.50    4.40
   2  -3  10   -2.80    3.50
   2  -3  10   -3.70    3.10
  -1   3 -10  251.87   12.90
   1  -3  10  251.17   12.10
   1  -3  10  265.57   12.70
   1  -3  10  246.28   11.60
   1  -3  10  246.58    9.80
   1  -3  10  237.78   11.30
   0   3 -10  165.58   10.20
   0  -3  10  159.98    8.40
   0  -3  10  152.68    9.60
   0  -3  10  143.99    9.50
   0  -3  10  147.49    9.20
   1   3 -10  162.38    9.40
   1   3 -10  136.89    8.30
  -1  -3  10  157.38    9.20
  -1  -3  10  143.09    9.00
  -1  -3  10  166.88    8.70
  -1  -3  10  155.28    9.00
  -1  -3  10  152.78    8.80
   2   3 -10  133.99    8.00
   2   3 -10  152.98    9.20
   2   3 -10  139.99    8.00
  -2  -3  10  130.59    7.90
  -2  -3  10  141.19    8.70
  -2  -3  10  130.89    8.90
  -2  -3  10  134.59    8.60
  -2  -3  10  147.89    8.40
   3   3 -10   17.30    4.70
   3   3 -10   13.10    3.70
   3   3 -10   14.50    3.70
   3   3 -10    5.50    4.20
  -3  -3  10   14.30    4.60
  -3  -3  10   11.90    4.60
  -3  -3  10   12.90    4.40
   4   3 -10  369.96   11.50
   4   3 -10  376.76   15.10
   4   3 -10  367.46   12.40
   4   3 -10  386.06   14.80
  -4  -3  10  393.16   14.90
  -4  -3  10  366.56   14.70
   5   3 -10  395.16   16.30
   5   3 -10  366.16   12.50
   5   3 -10  373.16   15.30
  -5  -3  10  401.86   15.90
  -5  -3  10  353.76   15.20
   6   3 -10    7.70    3.70
   6   3 -10   16.60    5.50
   6   3 -10    3.20    5.20
  -6  -3  10    5.30    4.90
   7   3 -10   63.89    9.30
   7   3 -10   72.89    9.10
   7   3 -10   58.99    8.10
  -7  -3  10   67.09    8.10
   8   3 -10   13.20    6.60
   8   3 -10   10.70    6.40
   8   3 -10    7.40    5.20
  -8  -3  10    3.40    5.20
   9   3 -10  216.78   15.50
   9   3 -10  203.48   14.20
   9   3 -10  194.28   14.20
  -9  -3  10  184.98   13.40
  10   3 -10   17.40    7.90
  10   3 -10   12.50    7.90
  10   3 -10    7.40    6.30
 -10  -3  10   21.00    7.00
  -8   3  -9   67.19   11.10
   8  -3   9   71.39   10.70
   8  -3   9   66.79   10.90
   8  -3   9   57.09    9.50
  -7   3  -9  108.19   12.60
   7  -3   9   87.59   11.30
   7  -3   9   84.69   10.30
   7  -3   9   88.69   11.40
  -6   3  -9    4.70    6.10
   6  -3   9    0.90    5.20
   6  -3   9    4.90    4.70
   6  -3   9   -7.70    4.60
   6  -3   9   10.50    6.10
  -5   3  -9   20.50    6.30
   5  -3   9   12.30    5.50
   5  -3   9   17.10    6.10
   5  -3   9   27.70    6.00
   5  -3   9   10.50    5.20
  -4   3  -9   33.80    7.50
   4  -3   9   26.70    6.50
   4  -3   9   18.20    5.70
   4  -3   9   26.20    5.60
   4  -3   9   18.80    5.30
  -3   3  -9  302.77   14.50
   3  -3   9  309.27   13.50
   3  -3   9  309.87   13.60
   3  -3   9  303.97   14.00
   3  -3   9  286.87   12.50
  -2   3  -9  201.08   11.90
   2  -3   9  214.38   10.90
   2  -3   9  206.28   10.70
   2  -3   9  200.68    8.00
   2  -3   9  191.78   10.00
   2  -3   9  207.88   11.50
  -1   3  -9   16.20    4.70
   1  -3   9   18.80    4.60
   1  -3   9   16.10    4.30
   1  -3   9   13.00    4.40
   1  -3   9   11.20    4.20
   1  -3   9   14.70    3.40
   0   3  -9  153.78    9.50
   0  -3   9  183.68    9.20
   0  -3   9  190.88    9.80
   0  -3   9  175.88    8.30
   0  -3   9  175.28    9.60
   0  -3   9  179.78    9.30
   1   3  -9  296.97   11.10
   1   3  -9  308.37   11.80
  -1  -3   9  293.37   11.10
  -1  -3   9  286.77   11.90
  -1  -3   9  289.47   11.80
  -1  -3   9  293.27   11.00
  -1  -3   9  294.17   11.30
   2   3  -9   81.19    6.10
   2   3  -9   84.99    6.80
   2   3  -9   72.79    7.00
  -2  -3   9   72.19    6.40
  -2  -3   9   71.59    6.90
  -2  -3   9   78.39    6.30
  -2  -3   9   74.69    6.10
  -2  -3   9   65.59    6.50
   3   3  -9  122.79    8.90
   3   3  -9   99.69    6.60
   3   3  -9  123.19    8.00
   3   3  -9  115.39    6.60
  -3  -3   9  109.09    8.10
  -3  -3   9  122.39    8.10
  -3  -3   9  109.09    7.60
   4   3  -9   84.99    7.50
   4   3  -9  114.89    9.50
   4   3  -9   85.69    5.30
   4   3  -9   93.89    6.50
  -4  -3   9   90.89    8.00
  -4  -3   9   91.09    8.50
   5   3  -9  151.18    9.60
   5   3  -9  171.98    8.40
  -5  -3   9  152.98    9.80
  -5  -3   9  162.58    9.90
   6   3  -9  199.48    9.60
   6   3  -9  203.48   12.40
   6   3  -9  178.38   11.50
  -6  -3   9  216.18   11.50
   7   3  -9   59.69    8.20
   7   3  -9   65.49    7.10
   7   3  -9   70.59    8.40
   7   3  -9   53.19    7.90
  -7  -3   9   61.79    7.70
   8   3  -9  280.17   15.90
   8   3  -9  262.07   15.20
   8   3  -9  264.57   15.00
  -8  -3   9  247.08   14.20
   9   3  -9   27.20    7.40
   9   3  -9   21.80    7.30
   9   3  -9   17.60    7.00
  -9  -3   9   14.40    6.00
  10   3  -9   16.50    7.70
  10   3  -9   16.40    7.80
  10   3  -9   12.70    6.60
 -10  -3   9   22.10    6.70
  11   3  -9    5.40    6.40
  11   3  -9   13.80    8.30
  11   3  -9    3.50    7.70
  -8   3  -8   15.90    7.50
   8  -3   8   15.70    7.10
   8  -3   8   22.50    7.10
   8  -3   8   16.30    7.10
  -7   3  -8  108.69   11.90
   7  -3   8  109.99   11.80
   7  -3   8   66.69    9.30
   7  -3   8   85.29    9.50
   7  -3   8   93.09   10.80
  -6   3  -8  427.06   19.30
   6  -3   8  397.06   16.50
   6  -3   8  414.36   17.80
   6  -3   8  390.16   17.50
   6  -3   8  394.26   17.20
  -5   3  -8    9.60    5.70
   5  -3   8    8.90    5.30
   5  -3   8   11.90    4.70
   5  -3   8    0.30    5.10
   5  -3   8    2.90    4.10
  -4   3  -8  182.18   12.20
   4  -3   8  182.98   11.40
   4  -3   8  183.68   11.00
   4  -3   8  201.58   10.60
   4  -3   8  170.68   10.90
  -3   3  -8  260.07   13.30
   3  -3   8  258.67   12.00
   3  -3   8  253.17    9.50
   3  -3   8  274.07   11.60
   3  -3   8  248.68   12.60
   3  -3   8  254.57   11.90
  -2   3  -8  157.98   10.20
   2  -3   8  157.78    8.70
   2  -3   8  149.09    6.70
   2  -3   8  165.18    9.60
   2  -3   8  143.29    8.60
   2  -3   8  137.89    9.30
  -1   3  -8   66.89    7.50
   1  -3   8   57.09    5.90
   1  -3   8   75.89    6.90
   1  -3   8   56.59    5.80
   1  -3   8   60.59    5.10
   1  -3   8   68.39    7.10
   0   3  -8   17.20    4.40
   0  -3   8    9.80    3.40
   0  -3   8   12.90    4.10
   0  -3   8   15.70    4.10
   0  -3   8   18.20    3.70
   0  -3   8   14.30    3.60
   1   3  -8  312.77   10.90
   1   3  -8  306.67   11.30
  -1  -3   8  285.57   11.20
  -1  -3   8  305.27   10.60
  -1  -3   8  319.07   11.10
  -1  -3   8  327.67   12.00
  -1  -3   8  335.37   11.30
   2   3  -8  704.73   18.90
   2   3  -8  672.03   17.20
   2   3  -8  723.13   17.40
  -2  -3   8  672.93   18.40
  -2  -3   8  708.13   18.40
  -2  -3   8  678.03   17.00
  -2  -3   8  723.03   17.10
  -2  -3   8  684.13   18.80
   3   3  -8    2.80    3.20
   3   3  -8   -0.40    2.40
   3   3  -8   -2.10    3.00
   3   3  -8   -2.60    1.90
  -3  -3   8    2.70    3.40
  -3  -3   8    8.20    3.60
  -3  -3   8   -1.80    2.70
   4   3  -8  356.26   13.40
   4   3  -8  339.47    9.50
   4   3  -8  347.67   11.40
   4   3  -8  354.96   13.70
  -4  -3   8  351.76   13.40
  -4  -3   8  345.87   12.90
   5   3  -8  252.57    9.90
   5   3  -8  260.97   11.70
   5   3  -8  261.27   12.60
  -5  -3   8  251.07   12.10
  -5  -3   8  253.57   11.60
   6   3  -8   13.10    4.00
   6   3  -8   12.60    4.70
   6   3  -8   12.30    5.40
  -6  -3   8   12.60    5.10
   7   3  -8   49.00    7.70
   7   3  -8   49.10    7.60
   7   3  -8   54.99    7.60
   7   3  -8   49.60    6.30
  -7  -3   8   72.99    8.40
   8   3  -8  164.38   12.00
   8   3  -8  145.89   11.40
   8   3  -8  153.98   15.00
   8   3  -8  160.98   12.60
  -8  -3   8  161.48   11.50
   9   3  -8   36.90    8.00
   9   3  -8   33.80    7.30
   9   3  -8   37.80    8.70
  -9  -3   8   23.70    6.20
  10   3  -8    5.20    6.30
  10   3  -8   13.20    7.40
  10   3  -8    5.60    5.90
 -10  -3   8    3.00    5.10
  11   3  -8   -1.80    6.90
  11   3  -8   -6.30    6.60
  11   3  -8    8.20    6.30
  -9   3  -7   48.20    9.60
   9  -3   7   49.30    9.30
   9  -3   7   69.69   10.80
   9  -3   7   36.90    8.40
  -8   3  -7   46.60    8.90
   8  -3   7   33.00    7.90
   8  -3   7   48.90    8.40
   8  -3   7   53.79    9.20
   8  -3   7   49.99    8.40
  -7   3  -7   28.40    7.50
   7  -3   7   34.60    7.10
   7  -3   7   16.20    6.40
   7  -3   7   40.50    8.20
   7  -3   7   32.80    6.70
  -6   3  -7  124.79   11.80
   6  -3   7  135.99   11.00
   6  -3   7  140.69   10.20
   6  -3   7  137.89   10.00
   6  -3   7  139.59   12.00
  -5   3  -7    7.90    5.10
   5  -3   7   19.10    5.40
   5  -3   7   19.30    5.50
   5  -3   7    7.20    4.20
   5  -3   7   24.30    6.10
  -4   3  -7  188.68   11.70
   4  -3   7  188.98   10.40
   4  -3   7  177.08   10.50
   4  -3   7  199.78   10.30
   4  -3   7  197.88   11.30
  -3   3  -7   19.30    4.80
   3  -3   7   19.00    4.70
   3  -3   7   17.90    2.90
   3  -3   7    8.20    3.90
   3  -3   7   22.50    4.70
   3  -3   7   17.50    4.70
  -2   3  -7   -1.90    3.80
   2  -3   7    8.10    3.50
   2  -3   7    9.40    2.50
   2  -3   7   11.80    4.20
   2  -3   7   12.00    3.80
   2  -3   7    9.60    3.70
  -1   3  -7  414.86   14.10
   1  -3   7  419.96   11.50
   1  -3   7  398.46   12.60
   1  -3   7  387.46   12.90
   1  -3   7  386.16   13.10
   1  -3   7  405.66   13.00
   0   3  -7  350.96   12.10
   0  -3   7  364.56   12.10
   0  -3   7  341.07   11.70
   0  -3   7  354.66   12.10
   0  -3   7  345.17   10.70
   0  -3   7  341.97   11.30
   1   3  -7  939.81   21.10
   1   3  -7  916.41   20.50
  -1  -3   7  937.51   21.90
  -1  -3   7  924.21   20.50
  -1  -3   7  900.01   20.50
  -1  -3   7  919.41   21.70
  -1  -3   7  908.21   20.70
   2   3  -7  100.39    5.80
   2   3  -7   97.59    6.50
   2   3  -7   88.29    5.70
  -2  -3   7   95.19    6.40
  -2  -3   7   93.59    5.80
  -2  -3   7   85.39    6.50
  -2  -3   7   92.09    6.90
   3   3  -7  127.89    5.90
   3   3  -7  133.19    7.90
   3   3  -7  141.99    8.20
   3   3  -7  131.89    6.60
  -3  -3   7  125.59    7.50
  -3  -3   7  126.59    7.70
   4   3  -7   83.39    4.40
   4   3  -7  100.69    7.50
   4   3  -7   94.59    8.00
   4   3  -7  104.99    6.00
  -4  -3   7   98.89    7.20
  -4  -3   7   96.69    7.00
   5   3  -7  573.94   15.50
   5   3  -7  540.85   11.30
   5   3  -7  558.44   17.60
   5   3  -7  550.84   17.90
  -5  -3   7  557.04   17.00
   6   3  -7   16.30    4.30
   6   3  -7   25.10    5.50
   6   3  -7   26.30    5.40
  -6  -3   7   21.30    5.10
   7   3  -7  168.08   11.00
   7   3  -7  169.38   11.60
   7   3  -7  192.18    9.70
   7   3  -7  180.98   11.40
  -7  -3   7  177.28   10.80
   8   3  -7   25.60    6.30
   8   3  -7   18.90    6.70
   8   3  -7   26.00    6.30
   8   3  -7   29.70    5.40
  -8  -3   7   14.30    5.30
   9   3  -7   69.29   10.40
   9   3  -7   68.89    9.40
   9   3  -7   73.39    9.20
  -9  -3   7   62.29    8.30
  10   3  -7   13.60    7.40
  10   3  -7   20.90    6.50
  10   3  -7   30.70    8.70
 -10  -3   7    9.50    5.30
  11   3  -7   15.40    8.20
  11   3  -7   38.10    9.80
  -9   3  -6   13.90    6.50
   9  -3   6    7.00    6.10
   9  -3   6   -3.10    5.20
   9  -3   6    1.60    6.30
  -8   3  -6    0.40    5.20
   8  -3   6    6.10    5.10
   8  -3   6    0.40    4.80
   8  -3   6    1.20    5.00
   8  -3   6    2.60    5.10
  -7   3  -6  130.29   12.00
   7  -3   6  104.29   10.10
   7  -3   6  144.99   11.80
   7  -3   6  136.59   12.00
   7  -3   6  131.69   10.50
  -6   3  -6   33.70    6.60
   6  -3   6   29.50    6.10
   6  -3   6   20.90    5.90
   6  -3   6   26.80    6.20
   6  -3   6   23.10    5.70
  -5   3  -6   -3.50    4.20
   5  -3   6    2.70    3.70
   5  -3   6    1.50    3.90
   5  -3   6    3.20    4.30
   5  -3   6   -0.10    4.00
  -4   3  -6  233.38   12.10
   4  -3   6  236.98   11.50
   4  -3   6  221.78   11.10
   4  -3   6  232.88   10.80
   4  -3   6  238.88   10.80
   4  -3   6  228.08    7.40
  -3   3  -6  413.66   15.20
   3  -3   6  416.96   10.80
   3  -3   6  449.46   14.10
   3  -3   6  418.26   13.70
  -2   3  -6  950.90   23.50
   2  -3   6  963.90   22.20
   2  -3   6  931.41   22.80
   2  -3   6  952.70   22.80
   2  -3   6  971.40   19.60
   2  -3   6  969.90   22.20
  -1   3  -6   43.90    5.50
   1  -3   6   55.79    5.70
   1  -3   6   46.20    4.80
   1  -3   6   49.40    5.10
   1  -3   6   46.70    4.10
   1  -3   6   55.39    5.60
   0   3  -6   97.09    6.50
   0  -3   6   84.99    5.70
   0  -3   6   88.79    6.30
   0  -3   6   82.39    5.40
   0  -3   6   89.59    5.90
   0  -3   6   84.89    6.20
   1   3  -6  455.95   12.30
   1   3  -6  459.85   12.50
  -1  -3   6  435.06   12.90
  -1  -3   6  429.96   12.00
  -1  -3   6  442.16   12.20
  -1  -3   6  459.35   12.70
  -1  -3   6  469.15   13.50
   2   3  -6   43.10    4.30
   2   3  -6   44.30    5.00
   2   3  -6   40.30    3.90
  -2  -3   6   41.40    4.80
  -2  -3   6   42.20    5.00
  -2  -3   6   44.20    5.00
   3   3  -6  157.28    7.90
   3   3  -6  150.38    8.40
   3   3  -6  153.38    6.80
   3   3  -6  156.18    5.90
  -3  -3   6  159.48    8.20
  -3  -3   6  162.18    7.90
   4   3  -6  120.29    4.80
   4   3  -6  117.39    7.90
   4   3  -6  120.89    8.10
   4   3  -6  118.89    6.50
  -4  -3   6  129.09    8.00
  -4  -3   6  133.39    7.80
   5   3  -6   84.29    3.40
   5   3  -6  104.29    6.80
   5   3  -6   98.59    8.40
   5   3  -6  101.69    8.50
  -5  -3   6   93.39    7.30
   6   3  -6  902.41   21.40
   6   3  -6  852.61   23.80
   6   3  -6  871.81   24.00
  -6  -3   6  888.81   23.10
   7   3  -6   26.10    5.60
   7   3  -6   26.10    6.30
   7   3  -6   36.10    6.20
   7   3  -6   34.90    5.20
  -7  -3   6   34.60    5.80
   8   3  -6  293.17   15.00
   8   3  -6  282.77   14.70
   8   3  -6  286.97   12.10
   8   3  -6  288.87   13.90
  -8  -3   6  269.27   13.00
   9   3  -6   10.50    6.10
   9   3  -6   -2.40    6.20
   9   3  -6    3.50    6.20
   9   3  -6    2.80    4.70
  -9  -3   6    5.80    4.60
  10   3  -6    7.60    6.50
  10   3  -6    6.60    6.90
  10   3  -6   -3.00    4.40
 -10  -3   6   -4.80    4.00
  11   3  -6   26.00    8.80
  11   3  -6   53.29   10.20
   9  -3   5    1.00    5.20
   9  -3   5   -1.10    6.90
   9  -3   5    9.90    6.00
   9  -3   5   -5.40    5.50
  -8   3  -5    1.40    5.30
   8  -3   5    5.20    5.80
   8  -3   5    4.20    5.00
   8  -3   5   20.80    6.20
   8  -3   5    7.20    5.30
  -7   3  -5   26.40    6.10
   7  -3   5   14.60    5.50
   7  -3   5   27.30    6.30
   7  -3   5   40.30    7.00
   7  -3   5   23.70    6.00
  -6   3  -5  126.29   10.70
   6  -3   5  115.59   10.20
   6  -3   5  136.79    9.40
   6  -3   5  106.29    9.40
   6  -3   5  116.39    9.20
  -5   3  -5   47.10    6.80
   5  -3   5   46.00    6.80
   5  -3   5   39.60    6.00
   5  -3   5   44.60    6.30
   5  -3   5   39.50    6.00
  -4   3  -5  118.89    8.30
   4  -3   5  114.69    7.90
   4  -3   5  113.39    7.80
   4  -3   5  124.19    8.40
   4  -3   5  116.39    7.40
   4  -3   5  116.69    5.40
  -3   3  -5   23.70    5.00
   3  -3   5   14.50    3.80
   3  -3   5   19.40    3.90
   3  -3   5   21.70    4.30
   3  -3   5   20.80    4.30
   3  -3   5   19.10    2.80
  -2   3  -5   27.40    4.40
   2  -3   5   21.90    3.90
   2  -3   5   16.30    3.60
   2  -3   5   16.50    3.60
   2  -3   5   16.20    3.50
   2  -3   5   21.00    2.90
  -1   3  -5   38.70    4.70
   1  -3   5   40.40    3.80
   1  -3   5   45.40    4.80
   1  -3   5   44.70    4.90
   1  -3   5   32.20    3.80
   1  -3   5   40.00    4.60
   0   3  -5  580.44   14.60
   0  -3   5  539.55   14.30
   0  -3   5  565.54   13.70
   0  -3   5  572.34   13.50
   0  -3   5  550.74   13.90
   0  -3   5  555.34   14.50
   1   3  -5   47.30    4.10
   1   3  -5   42.80    3.80
  -1  -3   5   52.69    4.90
  -1  -3   5   56.59    4.40
  -1  -3   5   49.10    4.60
  -1  -3   5   42.10    4.50
   2   3  -5  110.89    5.20
   2   3  -5  107.99    6.30
   2   3  -5  123.99    5.80
  -2  -3   5  116.39    6.50
  -2  -3   5  129.49    6.90
  -2  -3   5  110.89    6.40
   3   3  -5   94.29    6.60
   3   3  -5  115.79    6.90
   3   3  -5  102.59    5.50
   3   3  -5  104.19    4.60
  -3  -3   5  115.49    6.60
   4   3  -5  323.37   10.50
   4   3  -5  318.67    8.00
   4   3  -5  355.06   12.20
   4   3  -5  340.37   11.90
  -4  -3   5  324.17   11.40
  -4  -3   5  334.77   11.60
   5   3  -5  392.16   12.10
   5   3  -5  378.86   13.60
   5   3  -5  380.96   13.50
   5   3  -5  370.26    8.30
  -5  -3   5  389.46   13.00
   6   3  -5    3.00    3.20
   6   3  -5    2.50    3.60
   6   3  -5    3.70    4.40
  -6  -3   5    3.00    3.40
   7   3  -5   12.70    4.60
   7   3  -5   26.20    6.40
   7   3  -5   20.70    5.50
   7   3  -5   23.60    4.70
  -7  -3   5   24.90    5.10
   8   3  -5  137.29   11.50
   8   3  -5  134.69    8.70
   8   3  -5  106.99   10.20
   8   3  -5  131.29    9.70
  -8  -3   5  145.09    9.70
   9   3  -5   46.60    6.40
   9   3  -5   53.49    8.40
   9   3  -5   62.59    8.00
   9   3  -5   45.90    8.70
  -9  -3   5   54.79    7.40
  10   3  -5    3.90    6.40
  10   3  -5    0.50    5.90
  11   3  -5   -2.70    7.10
  11   3  -5   -0.70    6.90
  10  -3   4   21.70    6.90
  10  -3   4   19.90    7.70
  10  -3   4   19.10    7.00
   9  -3   4    8.80    5.90
   9  -3   4   13.20    5.60
   9  -3   4   20.70    6.60
  -8   3  -4   -2.90    4.20
   8  -3   4   -4.10    4.70
   8  -3   4   -0.20    4.90
   8  -3   4    1.60    4.30
   8  -3   4   -1.30    4.20
  -7   3  -4   51.69    7.30
   7  -3   4   59.29    8.20
   7  -3   4   70.99    8.10
   7  -3   4   48.30    6.80
   7  -3   4   56.09    7.50
  -6   3  -4  199.18   11.20
   6  -3   4  223.98   10.80
   6  -3   4  194.28   10.70
   6  -3   4  182.58   11.50
   6  -3   4  195.98   11.20
  -5   3  -4   10.30    4.50
   5  -3   4   11.60    2.60
   5  -3   4   13.50    4.00
   5  -3   4   12.70    4.10
   5  -3   4    7.80    4.00
   5  -3   4    6.10    4.00
  -4   3  -4   59.39    6.40
   4  -3   4   60.79    5.70
   4  -3   4   64.99    4.40
   4  -3   4   70.99    7.10
   4  -3   4   74.89    6.90
   4  -3   4   68.19    6.70
  -3   3  -4  163.38    8.40
   3  -3   4  151.98    5.90
   3  -3   4  136.09    7.00
   3  -3   4  163.48    8.20
   3  -3   4  150.58    8.00
   3  -3   4  160.88    8.10
  -2   3  -4  276.97   10.50
   2  -3   4  297.47   10.00
   2  -3   4  287.97    9.60
   2  -3   4  267.47    8.10
   2  -3   4  282.57   10.10
   2  -3   4  271.17    9.80
  -1   3  -4   69.09    5.80
   1  -3   4   67.59    5.30
   1  -3   4   57.09    4.70
   1  -3   4   58.69    4.10
   1  -3   4   60.19    5.00
   1  -3   4   49.20    4.40
   0   3  -4   68.59    4.90
   0   3  -4   76.59    5.00
   0  -3   4   68.19    4.70
   0  -3   4   83.79    5.10
   0  -3   4   69.19    5.20
   0  -3   4   69.29    5.20
   0  -3   4   64.19    4.80
   1   3  -4  785.32   16.30
   1   3  -4  771.32   16.30
  -1  -3   4  741.43   17.10
  -1  -3   4  769.82   16.70
  -1  -3   4  785.52   16.30
  -1  -3   4  750.72   17.00
   2   3  -4   43.20    3.50
   2   3  -4   45.40    4.60
   2   3  -4   51.09    4.10
  -2  -3   4   37.70    4.10
  -2  -3   4   39.90    4.30
  -2  -3   4   44.10    4.50
   3   3  -4  120.79    5.90
   3   3  -4  121.79    6.90
   3   3  -4  120.29    7.00
   3   3  -4  116.89    4.80
  -3  -3   4  125.89    6.70
  -3  -3   4  132.19    7.00
   4   3  -4   13.90    3.90
   4   3  -4   14.60    3.80
   4   3  -4   10.90    3.30
   4   3  -4    7.20    1.90
  -4  -3   4    9.20    3.10
  -4  -3   4   10.50    3.30
   5   3  -4  446.66   14.60
   5   3  -4  457.75   13.40
   5   3  -4  470.35   15.10
   5   3  -4  424.86    9.70
  -5  -3   4  459.05   13.70
   6   3  -4   22.80    4.60
   6   3  -4   34.20    4.90
   6   3  -4   33.70    2.90
   6   3  -4   49.00    6.90
  -6  -3   4   29.80    4.70
   7   3  -4   11.00    4.20
   7   3  -4   11.10    4.50
   7   3  -4   15.60    4.20
   7   3  -4    5.30    4.60
  -7  -3   4    8.60    3.90
   8   3  -4   12.70    4.40
   8   3  -4    3.80    4.10
   8   3  -4    6.50    5.90
   8   3  -4    9.80    5.10
  -8  -3   4   11.40    4.30
   9   3  -4   91.29    8.90
   9   3  -4   82.19    8.20
   9   3  -4  108.59   11.20
   9   3  -4  112.79   11.70
  -9  -3   4   96.09    8.70
  10   3  -4   21.90    7.70
  10   3  -4    8.00    6.80
  11   3  -4   23.40    8.40
  11   3  -4   11.50    7.80
  10  -3   3    1.90    5.10
  10  -3   3    8.60    6.10
  10  -3   3    2.70    6.30
   9  -3   3    9.30    5.10
   9  -3   3    1.90    5.60
   9  -3   3   -2.00    5.10
  -8   3  -3    1.90    4.40
   8  -3   3    3.10    4.20
   8  -3   3    2.30    5.10
   8  -3   3   -5.60    4.90
   8  -3   3    1.20    4.40
  -7   3  -3   29.20    5.70
   7  -3   3   29.60    6.80
   7  -3   3   32.70    6.70
   7  -3   3   21.10    5.10
   7  -3   3   28.20    5.60
  -6   3  -3   11.40    4.40
   6  -3   3   20.70    4.60
   6  -3   3    7.40    3.80
   6  -3   3   12.90    5.10
   6  -3   3    9.80    4.50
  -5   3  -3  151.68    9.00
   5  -3   3  155.18    8.80
   5  -3   3  170.98    9.50
   5  -3   3  159.68    9.40
   5  -3   3  142.69    7.70
   5  -3   3  157.68    6.90
  -4   3  -3   27.80    4.60
   4  -3   3   33.90    5.10
   4  -3   3   24.30    4.20
   4  -3   3   31.60    3.60
   4  -3   3   30.00    4.10
   4  -3   3   20.90    4.40
  -3   3  -3 1208.78   25.90
   3  -3   3 1185.58   22.90
   3  -3   3 1194.78   25.30
   3  -3   3 1231.88   25.70
   3  -3   3 1206.48   25.50
   3  -3   3 1198.18   24.50
  -2   3  -3  377.76   11.30
   2  -3   3  382.26   11.00
   2  -3   3  370.86   10.90
   2  -3   3  371.26   10.40
   2  -3   3  362.96   10.70
   2  -3   3  374.26    9.70
   1  -3   3  885.61   18.10
   1  -3   3  890.11   17.60
   1  -3   3  896.91   18.70
   1  -3   3  871.01   18.70
   1  -3   3  883.31   18.60
   0   3  -3  571.24   13.20
   0   3  -3  560.84   12.50
   0  -3   3  553.34   12.40
   0  -3   3  569.04   12.70
   0  -3   3  551.74   12.90
   0  -3   3  563.14   13.20
   1   3  -3  377.56    9.60
   1   3  -3  372.26    9.30
   1   3  -3  366.66    9.90
  -1  -3   3  374.96   10.30
  -1  -3   3  353.76    9.80
  -1  -3   3  353.06    9.70
   2   3  -3  833.12   16.10
   2   3  -3  811.22   17.80
   2   3  -3  851.11   17.10
  -2  -3   3  814.82   17.80
  -2  -3   3  827.62   17.70
   3   3  -3   98.49    6.10
   3   3  -3  100.19    4.50
   3   3  -3  100.59    5.70
  -3  -3   3  106.19    6.10
  -3  -3   3  109.89    6.00
   4   3  -3   54.19    3.50
   4   3  -3   64.09    6.00
   4   3  -3   62.59    5.30
   4   3  -3   56.89    5.50
  -4  -3   3   57.49    5.10
   5   3  -3  363.46   12.50
   5   3  -3  367.46   13.00
   5   3  -3  344.07   11.40
   5   3  -3  351.76    9.00
  -5  -3   3  373.36   11.60
   6   3  -3   62.09    6.50
   6   3  -3   82.69    4.50
   6   3  -3   85.59    7.90
   6   3  -3   70.89    6.30
  -6  -3   3   86.89    6.20
   7   3  -3   46.80    5.80
   7   3  -3   44.30    7.00
   7   3  -3   46.10    6.60
   7   3  -3   42.40    5.70
  -7  -3   3   39.50    5.30
   8   3  -3  148.19   10.90
   8   3  -3  143.19   12.00
   8   3  -3  127.39    8.90
   8   3  -3  104.89    8.40
  -8  -3   3  119.39    8.30
   9   3  -3   -0.30    5.20
   9   3  -3    0.40    5.90
   9   3  -3   -0.20    3.90
  10   3  -3   13.50    5.30
  10   3  -3    4.80    6.20
  10   3  -3    0.30    5.60
  11   3  -3   28.70    8.80
  11   3  -3   35.60    8.50
  10  -3   2   21.00    7.40
  10  -3   2   12.80    6.70
   9  -3   2    4.90    5.80
   9  -3   2    7.90    4.70
   9  -3   2    5.50    5.90
  -8   3  -2   49.30    6.90
   8  -3   2   40.80    7.60
   8  -3   2   80.19    9.60
   8  -3   2   69.29    7.60
  -7   3  -2   -0.20    3.80
   7  -3   2   -2.60    3.20
   7  -3   2    0.20    3.40
   7  -3   2   -5.70    4.60
   7  -3   2    5.20    4.30
  -6   3  -2  628.64   18.20
   6  -3   2  607.24   16.10
   6  -3   2  606.04   19.20
   6  -3   2  629.24   17.30
   6  -3   2  620.94   17.50
   6  -3   2  605.84   18.90
  -5   3  -2    1.10    3.00
   5  -3   2    6.20    3.70
   5  -3   2    0.60    3.00
   5  -3   2    2.20    3.70
   5  -3   2    2.80    2.90
   5  -3   2    3.60    2.80
  -4   3  -2  186.98    8.50
   4  -3   2  181.38    8.20
   4  -3   2  175.68    7.50
   4  -3   2  175.98    8.90
   4  -3   2  188.68    8.80
   4  -3   2  201.88    7.90
  -3   3  -2   69.89    5.60
   3  -3   2   63.09    5.80
   3  -3   2   76.39    5.40
   3  -3   2   73.49    5.20
   3  -3   2   82.39    5.90
   3  -3   2   84.99    5.10
  -2   3  -2   -1.60    2.40
   2  -3   2    3.50    2.60
   2  -3   2    6.40    2.60
   2  -3   2    3.20    2.30
   2  -3   2    1.70    2.10
   2  -3   2    1.80    2.30
  -1   3  -2  589.34   13.80
   1  -3   2  613.34   12.90
   1  -3   2  625.84   13.20
   1  -3   2  627.04   13.60
   1  -3   2  590.74   13.70
   0   3  -2   67.79    4.10
   0   3  -2   60.59    4.10
   0  -3   2   61.69    4.20
   0  -3   2   55.59    4.20
   0  -3   2   55.89    3.90
   0  -3   2   53.39    3.90
   1   3  -2  151.18    5.50
   1   3  -2  152.18    5.40
   1   3  -2  145.99    5.90
  -1  -3   2  147.69    6.00
  -1  -3   2  148.59    6.00
   2   3  -2  607.74   13.40
   2   3  -2  588.54   12.60
   2   3  -2  602.94   13.90
  -2  -3   2  616.44   13.60
  -2  -3   2  602.54   13.60
   3   3  -2    7.70    2.00
   3   3  -2   10.20    2.90
   3   3  -2    6.90    2.60
   3   3  -2    7.40    2.80
  -3  -3   2    7.90    2.60
  -3  -3   2    8.50    2.70
   4   3  -2  213.58    8.50
   4   3  -2  211.48    6.80
   4   3  -2  217.98    9.20
   4   3  -2  222.08    8.70
  -4  -3   2  213.58    7.90
   5   3  -2  151.38    8.80
   5   3  -2  151.58    6.00
   5   3  -2  146.39    7.90
   5   3  -2  169.48    8.00
  -5  -3   2  161.48    7.10
   6   3  -2    4.70    3.00
   6   3  -2   13.00    4.00
   6   3  -2    6.50    3.30
   6   3  -2    7.70    2.40
   6   3  -2   10.90    4.60
  -6  -3   2    3.60    2.70
   7   3  -2  111.79    9.20
   7   3  -2  104.29    8.20
   7   3  -2   94.79    7.10
   7   3  -2  100.89    9.50
  -7  -3   2   88.59    6.70
   8   3  -2   35.10    6.60
   8   3  -2   38.30    7.00
   8   3  -2   28.80    5.50
   8   3  -2   31.60    5.20
  -8  -3   2   37.70    5.20
   9   3  -2   15.80    5.20
   9   3  -2   29.00    6.90
   9   3  -2   35.10    7.20
  10   3  -2   11.60    5.30
  10   3  -2    8.00    6.60
  10   3  -2   18.00    6.60
  11   3  -2    3.30    6.90
  11   3  -2    6.10    7.90
  10  -3   1    7.80    7.20
  10  -3   1    0.90    5.60
   9  -3   1   82.69    8.30
   9  -3   1   74.59    9.90
   9  -3   1   90.89   10.80
   8  -3   1   19.20    6.80
   8  -3   1   16.60    5.50
   8  -3   1   25.20    5.10
  -7   3  -1    7.30    4.00
   7  -3   1   15.10    4.10
   7  -3   1   10.10    6.00
   7  -3   1   22.70    5.40
   7  -3   1    5.60    4.40
  -6   3  -1   14.00    4.00
   6  -3   1   13.50    3.70
   6  -3   1    8.60    3.80
   6  -3   1   17.20    4.70
   6  -3   1   23.30    5.50
   6  -3   1   11.50    3.70
  -5   3  -1  159.38    8.00
   5  -3   1  160.28    7.40
   5  -3   1  154.98    8.40
   5  -3   1  154.78    7.70
   5  -3   1  173.48    9.30
   5  -3   1  162.28    7.70
  -4   3  -1   54.79    5.20
   4  -3   1   51.39    4.70
   4  -3   1   40.10    5.10
   4  -3   1   44.70    5.10
   4  -3   1   45.30    4.50
   4  -3   1   49.90    4.40
  -3   3  -1  121.99    6.20
   3  -3   1  133.09    5.60
   3  -3   1  118.99    6.00
   3  -3   1  116.79    6.70
   3  -3   1  133.79    6.30
  -2   3  -1  277.47    8.60
   2  -3   1  254.17    8.50
   2  -3   1  289.47    7.60
   2  -3   1  264.97    8.20
   2  -3   1  277.97    8.30
  -1   3  -1 1088.59   19.50
  -1   3  -1 1076.89   20.60
   1  -3   1 1053.69   19.80
   1  -3   1 1057.69   20.10
   1  -3   1 1060.19   20.40
   1  -3   1 1108.49   19.60
   0   3  -1  806.12   15.90
   0  -3   1  808.72   15.20
   0  -3   1  791.22   15.50
   0  -3   1  789.92   15.70
   1   3  -1 2974.20   49.20
   1   3  -1 3009.00   49.20
   1   3  -1 2982.20   49.20
  -1  -3   1 2992.10   49.10
  -1  -3   1 2985.70   49.30
   2   3  -1  760.22   16.00
   2   3  -1  758.22   15.50
   2   3  -1  757.22   15.80
   2   3  -1  743.63   15.20
  -2  -3   1  778.12   15.50
  -2  -3   1  763.22   15.50
   3   3  -1    4.50    3.00
   3   3  -1    6.30    2.20
   3   3  -1    5.10    2.40
   3   3  -1    7.80    3.10
  -3  -3   1    3.40    2.10
   4   3  -1   10.60    3.60
   4   3  -1    7.90    2.40
   4   3  -1    4.20    2.90
   4   3  -1    4.60    2.70
  -4  -3   1    5.90    2.30
   5   3  -1  136.89    7.40
   5   3  -1  150.08    7.80
   5   3  -1  148.39    8.80
   5   3  -1  148.29    6.50
  -5  -3   1  159.58    6.80
   6   3  -1  111.49    6.50
   6   3  -1  122.39    8.40
   6   3  -1  103.19    7.70
   6   3  -1  112.89    6.20
   6   3  -1  103.19    7.30
  -6  -3   1  101.39    6.00
   7   3  -1   12.90    3.30
   7   3  -1    7.70    3.30
   7   3  -1    3.60    4.50
   7   3  -1    6.60    3.90
   7   3  -1   10.50    4.50
  -7  -3   1    8.50    3.10
   8   3  -1   -1.70    3.90
   8   3  -1   -3.40    4.50
   8   3  -1    8.90    5.80
   9   3  -1   52.29    7.40
   9   3  -1   55.79    8.80
   9   3  -1   69.59    9.00
  10   3  -1   55.09    9.50
  10   3  -1   56.39    8.80
  10   3  -1   60.89    8.20
  11   3  -1    3.60    5.40
  11   3  -1    2.50    6.00
  11  -3   0   30.80    8.50
  11  -3   0   25.20    8.40
  10  -3   0   -1.40    6.80
  10  -3   0    7.80    6.20
   9  -3   0    3.90    5.90
   9  -3   0   10.90    6.00
   9  -3   0    8.70    7.00
   8  -3   0  127.79   11.50
   8  -3   0  111.29    8.20
   8  -3   0  132.09   11.50
  -7   3   0   45.90    5.60
   7  -3   0   50.09    5.70
   7  -3   0   38.30    5.60
   7  -3   0   45.80    8.00
   7  -3   0   34.80    6.00
  -6   3   0  112.49    7.00
   6  -3   0  120.09    6.80
   6  -3   0  117.89    8.40
   6  -3   0  123.29    9.00
   6  -3   0  113.69    7.30
  -5   3   0   12.70    3.20
   5  -3   0   11.70    4.20
   5  -3   0    7.30    3.20
   5  -3   0   15.30    3.60
   5  -3   0   14.30    3.00
  -4   3   0   19.30    3.20
   4  -3   0   23.00    3.60
   4  -3   0   15.80    3.50
   4  -3   0   21.40    4.70
   4  -3   0   21.00    2.90
  -3   3   0   84.39    4.90
   3  -3   0   90.19    5.40
   3  -3   0   86.39    4.40
   3  -3   0   97.09    6.10
   3  -3   0   89.79    5.40
  -2   3   0  101.19    5.30
   2  -3   0  107.79    6.10
   2  -3   0  113.29    4.30
   2  -3   0  108.69    4.90
   2  -3   0  103.69    5.50
  -1   3   0  837.62   16.40
  -1   3   0  819.12   15.10
   1  -3   0  847.82   15.40
   1  -3   0  832.82   15.00
   0   3   0    3.40    1.70
   0   3   0    0.90    2.20
   0  -3   0    1.90    1.70
   0  -3   0   -2.10    1.40
   0  -3   0   -1.80    2.00
   1   3   0  859.91   16.90
   1   3   0  875.61   16.60
   1   3   0  828.82   15.90
  -1  -3   0  865.81   16.20
  -1  -3   0  849.32   15.60
   2   3   0  104.39    5.20
   2   3   0  113.69    5.20
   2   3   0  108.09    5.60
   2   3   0  105.09    4.40
  -2  -3   0  105.59    4.60
  -2  -3   0  108.09    4.40
   3   3   0   87.89    4.60
   3   3   0   86.89    4.90
   3   3   0   93.09    5.80
   3   3   0   97.59    5.90
  -3  -3   0   88.99    4.30
   4   3   0   22.90    3.40
   4   3   0   19.30    3.20
   4   3   0   16.50    3.80
   4   3   0   14.60    3.50
  -4  -3   0   23.10    2.90
   5   3   0   10.90    4.20
   5   3   0   14.90    3.50
   5   3   0   20.70    3.40
   5   3   0   13.10    3.80
  -5  -3   0   11.20    2.50
   6   3   0  143.29    8.00
   6   3   0  125.39    7.00
   6   3   0  126.19    6.40
   6   3   0  119.89    7.60
   6   3   0  130.89    8.80
  -6  -3   0  121.59    6.10
   7   3   0   40.50    5.90
   7   3   0   50.59    7.30
   7   3   0   45.60    5.40
   7   3   0   41.50    6.20
  -7  -3   0   53.49    7.10
   8   3   0  117.69    9.90
   8   3   0  110.69    9.30
   8   3   0  108.89   10.40
   9   3   0    1.50    5.70
   9   3   0   -0.60    4.40
   9   3   0   -1.90    5.60
  10   3   0    9.60    5.30
  10   3   0    7.30    6.20
  11   3   0   16.90    6.70
  11   3   0   24.30    8.60
  11  -3  -1   24.10    8.00
  11  -3  -1   10.40    8.60
  10  -3  -1   52.99    8.80
  10  -3  -1   50.09   10.10
   9  -3  -1   65.29   10.50
   9  -3  -1   52.59    7.90
   8  -3  -1    4.00    4.30
   8  -3  -1    4.70    3.60
   8  -3  -1   12.60    6.30
   8  -3  -1    6.60    4.80
  -7   3   1   10.70    3.40
   7  -3  -1   10.20    5.30
   7  -3  -1    8.40    3.30
   7  -3  -1    8.20    3.90
   7  -3  -1   12.30    4.70
  -6   3   1  104.09    6.20
   6  -3  -1  107.39    7.40
   6  -3  -1  103.39    7.90
   6  -3  -1  104.89    5.90
   6  -3  -1  117.59    9.70
  -5   3   1  142.49    6.50
   5  -3  -1  154.58    6.30
   5  -3  -1  150.48    7.60
   5  -3  -1  152.78    8.20
  -4   3   1    8.20    2.50
   4  -3  -1    7.40    3.10
   4  -3  -1    8.90    3.50
   4  -3  -1    6.40    2.00
   4  -3  -1    6.60    2.90
  -3   3   1    3.00    2.10
   3  -3  -1    4.00    2.80
   3  -3  -1    7.70    2.80
   3  -3  -1    3.90    2.30
   3  -3  -1    4.40    1.60
  -2   3   1  742.93   15.00
   2  -3  -1  745.83   15.90
   2  -3  -1  721.93   14.40
   2  -3  -1  750.42   13.30
  -1   3   1 2836.52   47.10
  -1   3   1 2839.12   45.40
   1  -3  -1 2820.32   45.40
   1  -3  -1 2877.81   46.90
   1  -3  -1 2895.21   47.60
   0   3   1  792.72   14.70
   0   3   1  780.52   13.60
   0  -3  -1  813.02   14.30
   0  -3  -1  817.12   15.70
   0  -3  -1  796.72   13.60
   1   3   1 1074.59   19.00
   1   3   1 1063.79   20.50
   1   3   1 1080.39   20.00
  -1  -3  -1 1059.39   18.00
  -1  -3  -1 1092.79   19.30
   2   3   1  276.37    8.00
   2   3   1  264.07    8.40
   2   3   1  272.47    6.60
   2   3   1  285.67    8.50
  -2  -3  -1  268.47    6.90
   3   3   1  132.29    6.50
   3   3   1  123.49    5.10
   3   3   1  121.89    6.10
   3   3   1  124.49    6.10
  -3  -3  -1  127.09    4.60
   4   3   1   55.69    5.40
   4   3   1   45.80    4.10
   4   3   1   49.40    4.90
   4   3   1   45.40    5.30
  -4  -3  -1   46.50    3.30
   5   3   1  160.28    8.10
   5   3   1  152.98    8.40
   5   3   1  175.68    8.10
   5   3   1  153.58    7.40
   5   3   1  143.59    5.90
  -5  -3  -1  163.08    5.80
   6   3   1    9.30    3.90
   6   3   1   15.20    4.20
   6   3   1   11.60    4.30
   6   3   1   12.90    2.70
   6   3   1   15.90    3.80
  -6  -3  -1   15.70    2.70
   7   3   1   11.50    4.70
   7   3   1    6.20    3.80
   7   3   1   11.40    4.50
   7   3   1   13.20    5.30
   8   3   1   15.50    6.00
   8   3   1   19.10    5.80
   8   3   1   20.40    6.80
   9   3   1   72.29    8.40
   9   3   1   71.39    9.50
   9   3   1   82.39   10.20
  10   3   1    5.10    5.20
  10   3   1    0.70    5.90
  11  -3  -2    6.80    8.60
  11  -3  -2   18.60    7.10
  10  -3  -2   12.80    8.40
  10  -3  -2   12.70    6.00
   9  -3  -2   42.60    7.60
   9  -3  -2   38.90    9.00
   8  -3  -2   32.20    5.40
   8  -3  -2   48.20    8.80
   8  -3  -2   38.70    5.90
   8  -3  -2   38.00    6.80
   7  -3  -2   94.49    7.70
   7  -3  -2   99.79    6.10
   7  -3  -2  101.89    8.90
   7  -3  -2   92.69    9.20
  -6   3   2    9.60    2.80
   6  -3  -2    6.40    4.80
   6  -3  -2    6.30    3.30
   6  -3  -2    6.90    3.50
   6  -3  -2    5.40    2.50
  -5   3   2  162.78    6.30
   5  -3  -2  146.79    8.50
   5  -3  -2  156.08    5.80
   5  -3  -2  153.68    7.60
   5  -3  -2  158.88    8.00
  -4   3   2  210.38    6.80
   4  -3  -2  218.18    8.50
   4  -3  -2  198.48    5.90
   4  -3  -2  201.38    8.00
  -3   3   2    8.00    2.10
   3  -3  -2    5.50    2.40
   3  -3  -2    6.70    2.60
   3  -3  -2    9.60    1.50
   3  -3  -2    6.10    2.80
  -2   3   2  572.74   10.00
  -2   3   2  587.84   12.30
   2  -3  -2  605.74   13.40
   2  -3  -2  581.94   13.50
   2  -3  -2  581.84   11.60
  -1   3   2  138.89    5.50
  -1   3   2  135.29    3.70
   1  -3  -2  132.19    3.20
   1  -3  -2  143.09    5.10
   1  -3  -2  137.29    5.50
   0   3   2   54.99    2.00
   0   3   2   56.89    4.40
   0   3   2   59.79    3.40
   0  -3  -2   58.09    2.70
   0  -3  -2   71.49    4.20
   1   3   2  604.34   13.70
   1   3   2  610.64   13.00
   1   3   2  601.04   11.90
  -1  -3  -2  613.34   12.00
   2   3   2    1.70    1.20
   2   3   2    4.40    2.80
   2   3   2    1.00    2.30
   2   3   2    1.90    2.20
  -2  -3  -2    1.10    1.40
   3   3   2   71.79    4.00
   3   3   2   73.09    5.60
   3   3   2   77.79    5.60
   3   3   2   71.19    5.40
  -3  -3  -2   66.89    3.10
   4   3   2  187.18    7.00
   4   3   2  189.58    8.30
   4   3   2  194.68    8.70
   4   3   2  185.58    8.50
  -4  -3  -2  172.28    5.10
   5   3   2    0.90    2.90
   5   3   2   -0.50    3.10
   5   3   2    2.00    1.60
   5   3   2   -2.20    2.70
   5   3   2    3.90    3.60
  -5  -3  -2    2.30    1.50
   6   3   2  581.94   16.70
   6   3   2  609.04   17.90
   6   3   2  615.74   17.40
   6   3   2  604.74   18.40
   7   3   2    0.00    4.20
   7   3   2    5.40    4.30
   7   3   2    3.50    4.70
   7   3   2    0.10    3.50
   8   3   2   47.10    6.70
   8   3   2   55.39    8.50
   8   3   2   61.89    7.70
   8   3   2   45.20    7.30
   9   3   2   -3.10    5.40
   9   3   2   -0.50    4.70
  10   3   2    2.90    5.80
  10   3   2    5.90    5.50
  11  -3  -3   44.90    8.70
  11  -3  -3   33.90   10.70
  10  -3  -3    3.50    5.60
  10  -3  -3    6.50    7.90
   9  -3  -3   -1.20    4.30
   9  -3  -3    2.80    5.40
   9  -3  -3    7.10    6.10
   8  -3  -3  123.09    9.10
   8  -3  -3  128.29   10.10
   8  -3  -3  131.99   12.00
   7  -3  -3   43.20    6.50
   7  -3  -3   41.10    5.70
   7  -3  -3   50.79    4.70
   7  -3  -3   40.50    7.00
  -6   3   3   70.99    4.50
   6  -3  -3   89.29    7.10
   6  -3  -3   67.09    7.00
   6  -3  -3   72.99    4.50
   6  -3  -3   67.59    6.70
  -5   3   3  353.86    9.10
   5  -3  -3  364.06   11.70
   5  -3  -3  350.26   12.10
   5  -3  -3  358.16   13.00
   5  -3  -3  347.07    8.60
  -4   3   3   67.99    3.90
   4  -3  -3   59.69    4.90
   4  -3  -3   52.89    2.70
   4  -3  -3   57.59    5.20
   4  -3  -3   61.99    5.60
  -3   3   3   94.19    4.50
   3  -3  -3  110.59    5.10
   3  -3  -3  105.69    6.30
   3  -3  -3  112.89    6.40
  -2   3   3  817.02   15.90
   2  -3  -3  770.42   17.10
   2  -3  -3  804.72   16.70
   2  -3  -3  814.92   14.70
  -1   3   3  350.36    7.10
  -1   3   3  354.26    9.10
   1  -3  -3  361.96    9.50
   1  -3  -3  344.77    8.20
   0   3   3  535.05   12.50
   0   3   3  540.15    9.40
   0   3   3  536.75   11.10
   0  -3  -3  535.45   11.70
   0  -3  -3  528.95    9.60
   1   3   3  904.01   17.90
   1   3   3  885.21   18.90
   1   3   3  889.31   16.50
  -1  -3  -3  889.71   16.40
   2   3   3  361.06   10.90
   2   3   3  363.66    7.30
   2   3   3  370.66   10.60
   2   3   3  366.86    9.70
  -2  -3  -3  368.66    7.60
   3   3   3 1194.48   24.10
   3   3   3 1159.18   21.30
   3   3   3 1190.18   24.70
   3   3   3 1205.48   25.30
  -3  -3  -3 1151.98   19.60
   4   3   3   27.90    4.50
   4   3   3   24.30    1.80
   4   3   3   25.90    4.60
   4   3   3   29.80    4.50
   4   3   3   26.20    3.50
  -4  -3  -3   27.90    1.80
   5   3   3  155.58    8.60
   5   3   3  152.68    8.60
   5   3   3  151.38    7.50
   5   3   3  149.59    8.90
   6   3   3    7.60    4.00
   6   3   3   18.20    4.60
   6   3   3   -0.60    3.90
   6   3   3   10.90    4.40
   7   3   3   30.40    5.80
   7   3   3   16.30    5.50
   7   3   3   34.30    6.40
   7   3   3   28.40    6.00
   8   3   3    2.60    4.60
   8   3   3    3.00    4.30
   8   3   3    7.20    5.50
   9   3   3   14.10    6.40
   9   3   3    3.20    4.70
  10   3   3   10.10    6.40
  10   3   3   -1.70    6.10
  11  -3  -4   20.20    9.60
  11  -3  -4   16.70    7.20
  10  -3  -4    9.20    6.00
  10  -3  -4    3.70    7.60
   9  -3  -4   99.59   11.50
   9  -3  -4   90.89    9.10
   9  -3  -4   80.49    8.70
   8  -3  -4   10.90    5.70
   8  -3  -4    6.50    4.50
   8  -3  -4    6.80    4.80
   7  -3  -4    4.10    4.00
   7  -3  -4   21.20    5.00
   7  -3  -4   12.50    5.20
  -6   3   4   28.60    4.60
   6  -3  -4   24.80    5.70
   6  -3  -4   32.60    5.40
   6  -3  -4   36.20    3.20
   6  -3  -4   23.70    4.70
  -5   3   4  449.16   10.10
   5  -3  -4  454.75   14.90
   5  -3  -4  436.96    9.30
   5  -3  -4  470.75   14.50
   5  -3  -4  445.66   13.10
  -4   3   4    6.50    2.00
   4  -3  -4    7.10    2.80
   4  -3  -4   10.80    3.70
   4  -3  -4    9.70    3.30
   4  -3  -4    8.00    1.00
  -3   3   4  108.29    4.70
   3  -3  -4  119.69    6.60
   3  -3  -4  119.59    5.10
   3  -3  -4  127.39    6.60
  -2   3   4   41.40    3.40
   2  -3  -4   33.10    3.50
   2  -3  -4   34.30    2.60
   2  -3  -4   48.20    4.60
  -1   3   4  759.42   13.60
  -1   3   4  752.12   15.80
   1  -3  -4  734.23   12.50
   1  -3  -4  749.42   14.50
   1  -3  -4  738.63   15.90
   0   3   4   74.19    4.90
   0   3   4   73.19    2.90
   0   3   4   71.39    4.10
   0  -3  -4   72.49    2.80
   0  -3  -4   75.99    4.10
   1   3   4   68.29    5.00
   1   3   4   58.99    4.10
   1   3   4   60.59    3.70
  -1  -3  -4   57.79    3.60
   2   3   4  289.37    9.40
   2   3   4  270.97    5.70
   2   3   4  279.17    8.40
   2   3   4  262.07    9.80
  -2  -3  -4  262.57    6.00
   3   3   4  169.58    7.50
   3   3   4  161.38    8.00
   3   3   4  151.88    5.20
   3   3   4  147.49    7.70
   4   3   4   54.99    5.80
   4   3   4   65.59    6.00
   4   3   4   67.09    4.50
   4   3   4   77.09    6.60
   5   3   4    8.90    3.20
   5   3   4    9.30    4.10
   5   3   4   11.70    4.50
   5   3   4   21.40    5.10
   6   3   4  178.48   10.90
   6   3   4  178.18   10.60
   6   3   4  185.48    9.00
   6   3   4  174.98   10.40
   7   3   4   62.09    8.30
   7   3   4   68.29    8.20
   7   3   4   57.69    7.60
   8   3   4    5.20    4.90
   8   3   4    6.30    5.00
   8   3   4    6.70    5.00
   9   3   4    6.30    5.80
   9   3   4   13.90    6.10
  10   3   4   35.60    8.70
  10   3   4   19.00    7.00
  11  -3  -5    3.40    5.90
  11  -3  -5  -13.10    7.40
  10  -3  -5   -1.40    7.30
  10  -3  -5    3.10    5.20
  10  -3  -5    5.00    5.50
   9  -3  -5   49.80    8.50
   9  -3  -5   43.90    7.60
   9  -3  -5   37.90    6.90
   8  -3  -5  123.29   11.10
   8  -3  -5  103.89    9.30
   8  -3  -5  152.28   10.20
   7  -3  -5   26.00    6.40
   7  -3  -5   18.70    4.80
   7  -3  -5   17.60    5.20
   6  -3  -5    2.10    3.60
   6  -3  -5   -1.00    4.10
   6  -3  -5    2.60    1.70
   6  -3  -5    3.40    3.40
  -5   3   5  370.06    8.30
   5  -3  -5  381.16   13.30
   5  -3  -5  354.36   12.80
   5  -3  -5  356.06    7.20
   5  -3  -5  365.56   11.60
  -4   3   5  309.97    7.80
   4  -3  -5  338.87   11.50
   4  -3  -5  306.27   11.40
   4  -3  -5  323.27    9.60
  -3   3   5  104.79    4.70
   3  -3  -5  115.79    6.30
   3  -3  -5   96.19    6.30
   3  -3  -5  111.09    4.90
  -2   3   5  111.59    3.20
  -2   3   5  108.89    5.20
   2  -3  -5  111.99    4.00
   2  -3  -5  108.49    6.00
   2  -3  -5  117.89    5.50
  -1   3   5   49.50    4.30
  -1   3   5   49.80    3.10
  -1   3   5   48.70    2.60
   1  -3  -5   49.60    4.30
   1  -3  -5   44.20    2.50
   1  -3  -5   41.80    3.20
   0   3   5  530.75   13.80
   0   3   5  557.44   11.00
   0   3   5  534.55   12.20
   0  -3  -5  543.85   10.50
   0  -3  -5  562.24   12.40
   1   3   5   42.40    4.90
   1   3   5   39.20    1.90
   1   3   5   42.10    3.40
   1   3   5   36.90    3.90
  -1  -3  -5   42.20    2.00
  -1  -3  -5   41.60    3.30
   2   3   5   25.20    3.50
   2   3   5   22.50    4.20
   2   3   5   18.70    3.50
   2   3   5   23.40    1.90
  -2  -3  -5   21.30    2.10
   3   3   5   17.80    3.60
   3   3   5   17.20    4.00
   3   3   5   22.20    2.40
   3   3   5   17.30    3.70
   4   3   5  125.59    5.60
   4   3   5  120.69    7.70
   4   3   5  128.89    8.60
   4   3   5  114.99    7.70
   5   3   5   43.70    4.40
   5   3   5   48.90    6.50
   5   3   5   45.90    6.50
   5   3   5   46.40    6.40
   6   3   5  107.79    9.40
   6   3   5  125.09    9.80
   6   3   5   94.99    8.80
   7   3   5   34.10    6.70
   7   3   5   19.30    6.00
   7   3   5   28.50    6.60
   8   3   5    3.70    5.30
   8   3   5    7.40    5.40
   8   3   5   -3.50    4.70
   9   3   5   -2.90    5.50
   9   3   5   -3.00    5.40
  11  -3  -6   57.89    9.50
  11  -3  -6    9.90    8.30
  10  -3  -6    2.90    5.30
  10  -3  -6   -0.80    5.30
  10  -3  -6  -12.10    6.20
   9  -3  -6    2.80    5.40
   9  -3  -6    6.90    5.20
   9  -3  -6    7.20    5.20
   8  -3  -6  265.77   15.00
   8  -3  -6  284.57   14.00
   8  -3  -6  241.98   12.60
   7  -3  -6   23.60    6.30
   7  -3  -6   35.00    5.80
   7  -3  -6   28.20    5.60
   6  -3  -6  818.32   22.70
   6  -3  -6  827.42   20.60
   6  -3  -6  841.22   22.80
  -5   3   6   88.59    3.60
   5  -3  -6  102.49    7.50
   5  -3  -6   91.29    6.40
   5  -3  -6  102.59    7.50
  -4   3   6  120.69    4.80
   4  -3  -6  126.69    6.10
   4  -3  -6  117.69    7.80
   4  -3  -6  124.99    7.60
  -3   3   6  152.28    5.80
   3  -3  -6  163.58    7.40
   3  -3  -6  173.78    8.50
   3  -3  -6  152.78    5.80
  -2   3   6   42.50    3.90
  -2   3   6   37.90    2.60
   2  -3  -6   37.20    4.40
   2  -3  -6   41.90    3.80
   2  -3  -6   40.70    3.00
  -1   3   6  444.46    9.40
  -1   3   6  448.36   10.10
  -1   3   6  420.66   11.90
   1  -3  -6  435.86   11.90
   1  -3  -6  425.46    9.40
   1  -3  -6  435.06   10.40
   0   3   6   89.29    4.20
   0   3   6   84.59    4.90
   0   3   6   87.89    6.10
   0  -3  -6   86.19    4.80
   0  -3  -6   79.59    3.60
   1   3   6   45.20    3.80
   1   3   6   33.60    4.70
   1   3   6   45.60    4.40
   1   3   6   49.30    2.50
  -1  -3  -6   49.80    3.50
  -1  -3  -6   46.10    2.50
   2   3   6  917.91   22.40
   2   3   6  905.71   21.00
   2   3   6  919.61   16.50
   2   3   6  965.90   20.20
  -2  -3  -6  909.41   16.60
   3   3   6  437.46   13.10
   3   3   6  412.96    9.80
   3   3   6  433.46   14.80
   3   3   6  452.75   14.10
   4   3   6  249.28   11.20
   4   3   6  224.08    7.40
   4   3   6  235.68   10.50
   4   3   6  229.18   11.50
   5   3   6   -1.20    3.40
   5   3   6    5.30    4.10
   5   3   6   -1.80    3.80
   6   3   6   32.90    6.40
   6   3   6   20.40    5.30
   6   3   6   33.60    6.60
   7   3   6  111.49   10.90
   7   3   6  130.59   11.40
   7   3   6  130.39   11.80
   8   3   6    2.80    5.30
   8   3   6    3.20    5.60
   8   3   6   -0.70    4.70
   9   3   6   11.40    6.50
   9   3   6    2.60    5.90
   9   3   6   13.50    6.20
  11  -3  -7   25.70    7.40
  11  -3  -7   24.60    9.90
  11  -3  -7   22.20    7.70
  10  -3  -7    1.40    6.20
  10  -3  -7   14.60    6.30
  10  -3  -7   12.10    6.20
   9  -3  -7   71.29    9.40
   9  -3  -7   53.09    7.90
   9  -3  -7   61.69    9.50
   8  -3  -7   23.70    6.50
   8  -3  -7   28.20    7.40
   8  -3  -7   19.60    5.60
   7  -3  -7  165.48   11.10
   7  -3  -7  172.98    9.90
   7  -3  -7  178.98   11.90
   6  -3  -7   24.50    5.90
   6  -3  -7   30.10    5.50
   6  -3  -7   29.50    4.80
  -5   3   7  499.85   13.80
   5  -3  -7  525.35   16.50
   5  -3  -7  562.34   17.60
   5  -3  -7  556.34   14.70
  -4   3   7   89.19    4.40
   4  -3  -7   96.59    7.90
   4  -3  -7  100.89    7.10
   4  -3  -7   89.49    5.30
  -3   3   7  126.19    5.70
   3  -3  -7  131.39    7.90
   3  -3  -7  123.19    5.30
   3  -3  -7  120.79    6.70
   3  -3  -7  122.59    3.70
  -2   3   7   91.79    5.60
  -2   3   7   89.29    4.00
   2  -3  -7  101.19    5.70
   2  -3  -7   89.39    6.30
   2  -3  -7   93.99    4.40
  -1   3   7  888.01   18.00
  -1   3   7  899.31   17.40
  -1   3   7  922.51   20.70
   1  -3  -7  911.61   20.00
   1  -3  -7  884.21   18.20
   0   3   7  332.67    9.00
   0   3   7  330.97   11.60
   0   3   7  325.37    8.20
   0   3   7  357.16   10.20
   0  -3  -7  345.17    8.40
   0  -3  -7  338.77    9.90
   1   3   7  383.26    8.60
   1   3   7  393.36   11.90
   1   3   7  411.16   13.30
   1   3   7  407.26   10.90
  -1  -3  -7  371.56    9.70
   2   3   7    4.90    2.70
   2   3   7   11.10    3.70
   2   3   7    7.80    1.70
   2   3   7    8.00    3.90
  -2  -3  -7    3.60    1.80
   3   3   7   13.00    3.70
   3   3   7   13.80    3.90
   3   3   7   21.10    5.10
   3   3   7   17.10    2.40
   4   3   7  183.78    9.60
   4   3   7  189.38   10.80
   4   3   7  178.58   10.20
   5   3   7    7.70    4.30
   5   3   7    6.40    4.30
   5   3   7   13.70    5.30
   6   3   7  149.29   10.70
   6   3   7  144.89   11.10
   6   3   7  156.88   11.80
   7   3   7   22.30    6.40
   7   3   7   32.50    7.40
   7   3   7   26.30    7.00
   8   3   7   49.40    8.70
   8   3   7   37.00    8.00
   8   3   7   39.50    7.80
   9   3   7   42.50    8.90
   9   3   7   70.69   10.30
   9   3   7   48.00    9.20
  11  -3  -8   13.10    6.70
  11  -3  -8    2.80    7.80
  11  -3  -8    7.20    6.60
  10  -3  -8    4.10    5.90
  10  -3  -8    1.40    5.30
  10  -3  -8   -4.90    6.10
   9  -3  -8   38.20    7.10
   9  -3  -8   26.20    7.10
   9  -3  -8   28.60    7.60
   8  -3  -8  130.39   11.70
   8  -3  -8  129.89   10.20
   8  -3  -8  145.89   11.60
   7  -3  -8   49.60    7.30
   7  -3  -8   53.49    7.70
   7  -3  -8   66.59    7.10
   6  -3  -8   11.80    4.90
   6  -3  -8   15.30    5.30
   6  -3  -8    6.40    3.80
   5  -3  -8  230.98    9.40
   5  -3  -8  250.17   12.00
   5  -3  -8  256.57   11.60
  -4   3   8  337.77    9.40
   4  -3  -8  337.97   10.20
   4  -3  -8  320.77   13.00
   4  -3  -8  352.16   12.50
  -3   3   8   -0.50    2.10
  -3   3   8    1.10    1.40
   3  -3  -8    1.40    2.00
   3  -3  -8    2.10    1.50
   3  -3  -8    0.90    2.60
   3  -3  -8   -0.80    3.10
  -2   3   8  674.83   16.70
  -2   3   8  672.53   14.30
   2  -3  -8  661.13   14.50
   2  -3  -8  699.23   16.40
   2  -3  -8  678.33   17.60
  -1   3   8  315.87    9.30
  -1   3   8  318.77   11.30
  -1   3   8  308.87    8.80
   1  -3  -8  303.97    9.10
   1  -3  -8  306.97   10.40
   0   3   8   16.20    2.50
   0   3   8   11.80    3.00
   0   3   8   15.70    2.90
   0   3   8   11.40    3.70
   0  -3  -8   12.00    2.90
   0  -3  -8   18.10    2.60
   1   3   8   58.49    5.50
   1   3   8   61.99    5.10
   1   3   8   57.69    6.40
   1   3   8   62.09    3.50
  -1  -3  -8   60.49    4.20
  -1  -3  -8   52.89    3.50
   2   3   8  158.68    8.30
   2   3   8  151.58    9.20
   2   3   8  135.79    7.40
   2   3   8  136.29    5.00
  -2  -3  -8  137.09    5.10
   3   3   8  270.57   11.10
   3   3   8  277.77   12.70
   3   3   8  277.37   11.70
   4   3   8  164.88   11.40
   4   3   8  195.48   10.30
   4   3   8  175.48   10.60
   5   3   8    5.80    5.20
   5   3   8    6.50    5.30
   5   3   8    0.60    4.00
   6   3   8  399.46   17.00
   6   3   8  384.36   17.20
   6   3   8  415.76   18.40
   7   3   8   76.09    9.60
   7   3   8  108.49   11.50
   7   3   8   90.39   10.80
   8   3   8   15.90    6.50
   8   3   8   14.10    6.80
   8   3   8    4.80    6.10
  11  -3  -9    3.00    6.50
  11  -3  -9   -1.00    7.40
  11  -3  -9   16.00    6.80
  10  -3  -9   13.50    6.30
  10  -3  -9    5.10    7.10
  10  -3  -9   10.90    6.80
   9  -3  -9   18.20    7.70
   9  -3  -9   21.50    6.20
   9  -3  -9   22.70    7.50
   8  -3  -9  223.38   12.30
   8  -3  -9  278.77   15.20
   8  -3  -9  245.88   14.80
   7  -3  -9   49.50    7.60
   7  -3  -9   66.69    8.30
   7  -3  -9   75.39    7.60
   6  -3  -9  211.88   10.00
   6  -3  -9  209.18   11.80
   6  -3  -9  208.08   11.90
   5  -3  -9  157.58    7.90
   5  -3  -9  159.38    9.80
   5  -3  -9  163.48   10.10
  -4   3   9   96.09    5.50
   4  -3  -9   88.29    6.90
   4  -3  -9   89.09    5.70
   4  -3  -9   85.39    7.80
  -3   3   9  108.99    4.70
  -3   3   9  114.09    6.40
   3  -3  -9  107.19    5.70
   3  -3  -9  111.49    4.70
   3  -3  -9  108.29    6.90
   3  -3  -9  109.79    7.90
  -2   3   9   73.79    4.80
  -2   3   9   88.09    6.40
  -2   3   9   76.39    4.80
   2  -3  -9   80.99    5.00
   2  -3  -9   87.49    6.60
   2  -3  -9   74.79    5.50
  -1   3   9  283.17   11.20
  -1   3   9  281.67    8.90
  -1   3   9  274.77    9.20
   1  -3  -9  282.17    9.10
   1  -3  -9  273.87   10.30
   0   3   9  170.38    9.40
   0   3   9  166.58    7.90
   0   3   9  175.88    7.20
   0   3   9  168.98    6.40
   0  -3  -9  164.28    6.40
   0  -3  -9  163.98    7.50
   1   3   9   16.40    3.90
   1   3   9   14.70    2.40
   1   3   9    8.10    3.80
   1   3   9   15.60    3.50
  -1  -3  -9   13.50    2.70
  -1  -3  -9   13.70    2.50
   2   3   9  199.78   11.20
   2   3   9  196.78    8.90
   2   3   9  191.98    9.90
   3   3   9  289.77   12.00
   3   3   9  299.17   13.10
   3   3   9  269.17   13.30
   4   3   9   30.30    6.50
   4   3   9   31.60    5.60
   4   3   9   14.10    5.20
   5   3   9   23.50    5.90
   5   3   9   27.60    7.10
   5   3   9   21.80    5.80
   6   3   9    7.40    5.10
   6   3   9   13.60    5.90
   6   3   9    3.60    5.70
   7   3   9   77.09   10.40
   7   3   9   73.49    9.80
   7   3   9   93.89   10.60
   8   3   9   81.69   11.60
   8   3   9   55.19    9.50
   8   3   9   46.80    9.10
  10  -3 -10   19.30    8.10
  10  -3 -10    7.00    6.90
  10  -3 -10   25.10    7.80
   9  -3 -10  197.48   12.80
   9  -3 -10  199.78   14.40
   9  -3 -10  176.68   13.80
   8  -3 -10    4.80    5.40
   8  -3 -10    1.90    5.00
   8  -3 -10   -3.50    4.10
   7  -3 -10   64.99    7.20
   7  -3 -10   75.99    9.70
   7  -3 -10   85.59    9.60
   6  -3 -10    5.00    4.50
   6  -3 -10    3.40    4.10
   6  -3 -10    5.40    3.70
   5  -3 -10  396.16   12.70
   5  -3 -10  386.66   14.90
   5  -3 -10  375.16   15.70
  -4   3  10  378.56   11.30
   4  -3 -10  382.16   13.70
   4  -3 -10  367.86   11.60
   4  -3 -10  377.66   14.90
  -3   3  10   15.70    3.60
  -3   3  10    8.40    2.40
   3  -3 -10    6.80    4.00
   3  -3 -10   10.10    2.50
   3  -3 -10    7.60    2.80
   3  -3 -10   12.40    3.60
  -2   3  10  116.69    6.10
  -2   3  10  126.59    6.20
  -2   3  10  128.39    7.70
   2  -3 -10  133.79    7.20
   2  -3 -10  137.19    8.40
   2  -3 -10  139.59    6.60
  -1   3  10  158.18    9.00
  -1   3  10  140.09    7.20
  -1   3  10  149.69    7.00
   1  -3 -10  146.09    8.00
   1  -3 -10  141.89    6.90
   0   3  10  147.59    7.30
   0   3  10  161.08    8.20
   0   3  10  153.08    6.50
   0   3  10  154.08    9.60
   0  -3 -10  153.68    7.50
   0  -3 -10  143.39    6.40
   1   3  10  245.58   11.80
   1   3  10  211.88   10.20
   1   3  10  223.78    9.40
  -1  -3 -10  238.78    8.50
   2   3  10    4.20    3.50
   2   3  10   -1.40    3.50
   2   3  10    3.30    4.00
   3   3  10  184.78   10.00
   3   3  10  191.08   11.90
   3   3  10  177.78   10.90
   4   3  10  266.37   12.80
   4   3  10  262.97   15.00
   4   3  10  262.07   13.20
   5   3  10    4.40    5.80
   5   3  10    2.80    5.10
   5   3  10    0.00    4.30
   6   3  10  135.99   12.00
   6   3  10  143.89   13.00
   6   3  10  155.48   14.10
   7   3  10   40.70    8.80
   7   3  10   45.10    9.10
   7   3  10   38.80    7.90
  10  -3 -11   -9.00    6.70
  10  -3 -11   -7.00    5.70
   9  -3 -11    9.20    6.90
   9  -3 -11    1.50    6.30
   8  -3 -11  344.87   17.20
   8  -3 -11  337.87   17.50
   7  -3 -11   33.40    7.20
   7  -3 -11   27.80    7.00
   7  -3 -11   23.40    5.30
   6  -3 -11   62.49    8.70
   6  -3 -11   54.69    7.80
   6  -3 -11   49.90    6.10
   5  -3 -11  278.97   10.80
   5  -3 -11  274.67   13.00
   5  -3 -11  280.67   13.70
  -4   3  11  406.46   12.50
   4  -3 -11  390.26   14.50
   4  -3 -11  427.46   16.20
   4  -3 -11  381.06   12.30
  -3   3  11  114.99    7.50
   3  -3 -11  122.99    7.90
   3  -3 -11  108.19    6.00
   3  -3 -11  125.19    6.80
   3  -3 -11  106.19    8.50
  -2   3  11  575.44   15.20
  -2   3  11  595.84   17.70
  -2   3  11  616.54   15.50
   2  -3 -11  625.64   15.80
   2  -3 -11  625.84   16.70
   2  -3 -11  603.34   18.10
  -1   3  11   72.59    7.40
  -1   3  11   69.59    5.80
  -1   3  11   75.99    6.40
   1  -3 -11   78.79    6.90
   1  -3 -11   77.69    5.70
   0   3  11  112.19    6.90
   0   3  11  102.59    8.90
   0   3  11  112.79    7.80
   0  -3 -11   93.39    6.60
   0  -3 -11   95.19    9.30
   1   3  11   90.29    7.10
   1   3  11   91.39    9.20
   1   3  11  105.99    8.60
   2   3  11  242.68   13.70
   2   3  11  249.18   11.20
   2   3  11  260.37   12.30
   3   3  11  158.08   12.20
   3   3  11  155.28   10.90
   3   3  11  154.38    9.80
   4   3  11   14.50    6.40
   4   3  11   12.70    5.60
   4   3  11   13.40    5.20
   5   3  11   36.40    7.70
   5   3  11   41.60    7.50
   5   3  11   59.09    8.80
   6   3  11   34.50    8.00
   6   3  11   39.10    8.30
   6   3  11   36.70    7.80
   7   3  11   23.60    8.50
   7   3  11   15.20    7.00
   7   3  11    8.70    6.40
  10  -3 -12    3.40    7.20
  10  -3 -12   11.70    7.70
   9  -3 -12   60.49   10.10
   9  -3 -12   97.49   12.10
   8  -3 -12   79.09   10.20
   8  -3 -12   94.79   11.40
   7  -3 -12   93.89   10.60
   7  -3 -12   73.19   10.20
   6  -3 -12  102.59   10.90
   6  -3 -12  106.09   10.10
   5  -3 -12  297.97   15.00
   5  -3 -12  286.07   13.40
   4  -3 -12   38.50    6.70
   4  -3 -12   27.90    5.50
  -3   3  12    1.70    3.50
   3  -3 -12   -2.30    3.60
   3  -3 -12    3.00    3.20
  -2   3  12   -1.30    3.50
  -2   3  12   -0.60    2.50
   2  -3 -12   -1.80    3.50
   2  -3 -12   -3.50    2.60
   2  -3 -12    0.60    3.40
  -1   3  12  766.82   19.70
  -1   3  12  754.22   22.20
   1  -3 -12  805.02   20.90
   1  -3 -12  732.83   18.80
   0   3  12  272.97   11.80
   0   3  12  278.67   13.70
   0   3  12  276.87   10.90
   0  -3 -12  268.77   10.90
   1   3  12   95.39    8.60
   1   3  12  104.99    8.00
   1   3  12  100.79    9.60
   2   3  12  196.68   11.50
   2   3  12  196.98   13.30
   2   3  12  197.98   10.70
   3   3  12  380.96   15.30
   3   3  12  336.87   15.20
   3   3  12  333.27   17.20
   4   3  12    4.60    5.30
   4   3  12   -4.80    5.40
   4   3  12    1.20    4.50
   5   3  12   13.60    6.00
   5   3  12    7.10    6.40
   5   3  12   13.70    6.10
   6   3  12   -3.00    5.80
   6   3  12    9.30    7.20
   6   3  12    4.60    5.80
   9  -3 -13   -0.90    5.90
   9  -3 -13   -2.10    6.40
   8  -3 -13  233.48   16.10
   8  -3 -13  240.68   15.10
   7  -3 -13   24.20    7.60
   7  -3 -13   23.10    6.70
   6  -3 -13   -2.30    4.20
   6  -3 -13    8.30    5.50
   5  -3 -13  259.77   13.10
   5  -3 -13  254.97   14.50
   4  -3 -13  314.77   13.50
   4  -3 -13  298.57   14.80
  -3   3  13   79.69    7.60
   3  -3 -13   76.79    7.40
   3  -3 -13   73.79    8.10
  -2   3  13   41.70    5.60
  -2   3  13   37.90    6.20
   2  -3 -13   50.19    6.70
   2  -3 -13   37.50    5.30
  -1   3  13   77.09    7.10
  -1   3  13   85.39    9.10
   1  -3 -13   78.29    7.70
   0   3  13  265.07   12.30
   0   3  13  279.77   14.50
   1   3  13   14.30    4.90
   1   3  13    1.00    5.10
   2   3  13  109.69   10.20
   2   3  13   96.29   10.40
   3   3  13   20.10    6.30
   3   3  13   20.30    7.20
   4   3  13  152.28   12.90
   4   3  13  135.79   13.30
   5   3  13   -6.30    5.60
   5   3  13   -0.70    6.40
   9  -3 -14   80.69   12.20
   9  -3 -14   71.29   11.50
   8  -3 -14  143.79   13.70
   8  -3 -14  181.68   16.00
   7  -3 -14   24.80    7.10
   7  -3 -14   19.20    7.80
   6  -3 -14  114.09   11.00
   6  -3 -14  112.49   11.50
   5  -3 -14  107.09   10.20
   5  -3 -14  126.69   12.20
   4  -3 -14  111.99   10.60
   4  -3 -14  104.39    9.40
  -3   3  14    7.80    4.40
   3  -3 -14   14.50    5.10
   3  -3 -14    4.90    3.90
  -2   3  14   76.59    8.50
   2  -3 -14   79.89    8.40
  -1   3  14  138.09   10.70
  -1   3  14  131.19    9.00
   1  -3 -14  127.39    9.10
   0   3  14   34.90    6.30
   0   3  14   29.50    7.00
   1   3  14   47.50    8.40
   1   3  14   47.90    7.50
   2   3  14   77.19   10.40
   2   3  14   78.99    9.30
   3   3  14  253.57   16.10
   3   3  14  253.67   14.80
   4   3  14    5.90    5.70
   4   3  14   -6.70    5.20
   5   3  14   20.00    7.80
   5   3  14   20.20    8.30
   8  -3 -15   97.49   12.40
   8  -3 -15   74.99   10.80
   7  -3 -15   10.60    7.40
   7  -3 -15    3.40    5.80
   6  -3 -15   30.50    7.20
   6  -3 -15   22.10    7.40
   5  -3 -15   88.19    9.60
   5  -3 -15   87.59   10.10
   4  -3 -15   60.19    8.00
   4  -3 -15   62.89    8.80
   3  -3 -15   53.69    8.00
  -2   3  15   21.80    6.00
   2  -3 -15   35.30    6.80
  -1   3  15  446.96   18.60
   0   3  15   55.59    7.70
   0   3  15   56.99    8.70
   1   3  15   33.00    7.70
   1   3  15   42.80    7.50
   2   3  15   26.20    7.30
   2   3  15   25.70    8.00
   3   3  15   13.10    7.10
   3   3  15    5.90    6.50
   4   3  15   67.19   10.60
   4   3  15   33.60    9.00
   8  -3 -16   18.50    8.10
   8  -3 -16   10.10    7.40
   7  -3 -16    9.00    7.10
   7  -3 -16    8.30    6.40
   6  -3 -16   19.40    6.60
   6  -3 -16    4.00    6.40
   5  -3 -16  173.58   12.30
   5  -3 -16  174.18   13.80
   4  -3 -16  203.28   13.80
   3  -3 -16   13.20    5.60
  -2   3  16   84.49    9.70
  -1   3  16   80.19   10.00
   0   3  16    2.00    5.50
   0   3  16    1.20    4.70
   1   3  16   19.90    6.40
   1   3  16   16.30    6.90
   2   3  16   11.80    6.50
   2   3  16   21.00    7.00
   3   3  16   33.90    8.20
   3   3  16   32.60    9.00
   7  -3 -17   36.80    8.40
   7  -3 -17   31.80    9.00
   6  -3 -17  139.59   14.00
   5  -3 -17   73.69   10.40
   4  -3 -17  252.57   15.30
   3  -3 -17    2.60    5.10
  -2   3  17   71.49    9.50
  -1   3  17   36.30    7.80
   0   3  17   19.80    7.30
   1   3  17   75.99    9.70
   1   3  17   72.49   11.00
   5  -3 -18  187.68   14.80
   4  -3 -18   46.50    8.70
  -1   3  18  141.49   13.70
   1   4 -18   -1.40    5.40
   1   4 -18    7.00    5.30
   1   4 -18    0.60    6.00
  -1  -4  18    4.80    6.20
  -1  -4  18    8.60    6.60
  -1  -4  18   -2.40    5.50
   2   4 -18   38.10    8.50
   2   4 -18   30.00    7.10
   2   4 -18   32.70    8.00
  -2  -4  18   17.90    6.70
  -2  -4  18   19.30    7.40
  -2  -4  18   28.30    7.60
   3   4 -18    8.90    6.10
   3   4 -18   11.90    6.60
   3   4 -18   15.00    6.30
  -3  -4  18   16.40    7.10
  -3  -4  18   23.50    7.40
  -3  -4  18    6.50    6.50
   4   4 -18   83.39   10.90
   4   4 -18   59.89   10.00
  -4  -4  18   59.49   10.00
  -4  -4  18   65.69   10.30
   5   4 -18   -0.50    5.80
   5   4 -18   11.60    7.00
  -5  -4  18    0.50    6.30
  -1   4 -17   18.90    8.20
  -1   4 -17   19.10    7.30
   1  -4  17   25.80    8.00
   1  -4  17   18.50    8.10
   1  -4  17   20.60    7.60
   0   4 -17   23.30    6.90
   0   4 -17   15.60    7.60
   0  -4  17   23.90    7.40
   0  -4  17   30.60    8.50
   0  -4  17   18.50    7.50
   1   4 -17   11.30    5.80
   1   4 -17    0.20    5.40
   1   4 -17   11.60    6.20
  -1  -4  17    2.80    5.20
  -1  -4  17    4.30    5.90
  -1  -4  17   -0.10    5.50
  -1  -4  17   10.30    6.10
   2   4 -17    2.10    5.30
   2   4 -17   16.40    6.20
   2   4 -17   10.60    6.00
   2   4 -17   18.60    6.90
   2   4 -17    4.50    4.90
  -2  -4  17    2.50    5.40
  -2  -4  17    4.90    5.50
  -2  -4  17   15.90    6.60
  -2  -4  17    6.30    7.40
   3   4 -17   15.50    6.50
   3   4 -17   19.60    5.90
   3   4 -17   18.60    6.30
   3   4 -17   11.30    6.10
  -3  -4  17   11.90    6.50
  -3  -4  17   17.60    6.90
  -3  -4  17   24.50    7.00
   4   4 -17   52.89    9.50
   4   4 -17   58.79    9.80
   4   4 -17   64.09   10.00
  -4  -4  17   52.19    9.00
  -4  -4  17   54.29    9.50
   5   4 -17   -0.30    5.80
   5   4 -17   -5.60    5.20
   5   4 -17    1.70    5.40
  -5  -4  17   -3.20    5.80
  -5  -4  17    2.60    6.30
   6   4 -17   -3.30    6.20
   6   4 -17   16.60    7.40
   6   4 -17   18.20    7.10
  -6  -4  17   18.90    7.20
  -2   4 -16   45.80   10.00
   2  -4  16   43.20    9.60
   2  -4  16   26.60    8.10
   2  -4  16   30.40    8.10
  -1   4 -16   15.80    7.60
  -1   4 -16   26.20    7.40
   1  -4  16   16.40    7.00
   1  -4  16   28.30    8.10
   1  -4  16   31.40    7.70
   0   4 -16    1.00    5.10
   0   4 -16   -6.20    5.20
   0  -4  16    4.80    5.40
   0  -4  16    1.10    5.30
   0  -4  16    1.10    5.70
   0  -4  16   -2.80    5.70
   1   4 -16   -0.20    4.90
   1   4 -16   -2.70    4.10
   1   4 -16   -4.10    4.70
  -1  -4  16   -6.90    4.60
  -1  -4  16    1.60    4.90
  -1  -4  16   -6.10    5.20
  -1  -4  16    0.30    4.80
   2   4 -16    2.60    4.90
   2   4 -16    3.20    4.70
   2   4 -16    8.30    5.30
   2   4 -16    7.80    5.60
  -2  -4  16    7.30    5.50
  -2  -4  16   13.50    5.70
  -2  -4  16   11.30    6.00
  -2  -4  16    8.10    5.70
   3   4 -16   58.19    8.00
   3   4 -16   88.79   10.50
   3   4 -16   74.19    9.80
  -3  -4  16   85.59   10.50
  -3  -4  16   83.19   10.30
  -3  -4  16   75.79    9.50
   4   4 -16   48.10    8.40
   4   4 -16   60.19    9.80
   4   4 -16   46.50    8.30
   4   4 -16   46.90    8.50
  -4  -4  16   51.49    8.90
  -4  -4  16   45.70    8.20
   5   4 -16   55.39   10.00
   5   4 -16   59.99   10.00
   5   4 -16   49.50    8.60
  -5  -4  16   60.19    9.80
  -5  -4  16   48.10    9.10
   6   4 -16    2.50    5.70
   6   4 -16    8.70    6.20
   6   4 -16   14.40    7.20
  -6  -4  16    8.10    6.80
   7   4 -16   15.80    7.20
   7   4 -16   17.00    7.70
   7   4 -16   10.80    7.00
  -7  -4  16   11.30    7.00
  -3   4 -15   22.70    8.40
   3  -4  15   13.30    7.30
   3  -4  15   33.10    8.20
   3  -4  15   22.50    7.60
  -2   4 -15   47.90   10.00
   2  -4  15   44.00    9.10
   2  -4  15   45.20    8.90
   2  -4  15   40.50    8.10
  -1   4 -15   49.20    9.40
   1  -4  15   48.40    8.10
   1  -4  15   52.49    8.10
   1  -4  15   39.10    8.80
   1  -4  15   59.69    9.10
   0   4 -15  121.89   11.40
   0  -4  15  134.09   12.60
   0  -4  15  105.59   11.20
   0  -4  15  100.59   10.50
   0  -4  15  134.99   11.90
   1   4 -15    1.10    4.40
   1   4 -15   -2.80    4.80
  -1  -4  15    4.90    5.10
  -1  -4  15    4.50    5.30
  -1  -4  15    5.00    5.20
  -1  -4  15    0.40    5.10
  -1  -4  15   -4.50    4.30
   2   4 -15   71.69    8.50
   2   4 -15   79.89    9.40
   2   4 -15   71.39    9.10
  -2  -4  15   61.59    8.30
  -2  -4  15   77.59    9.70
  -2  -4  15   89.49   10.30
  -2  -4  15   72.19    9.00
   3   4 -15   44.30    7.00
   3   4 -15   51.09    8.20
   3   4 -15   39.80    7.60
  -3  -4  15   42.40    8.00
  -3  -4  15   44.10    7.70
  -3  -4  15   58.39    8.50
   4   4 -15   16.40    6.00
   4   4 -15   22.40    6.70
   4   4 -15   11.90    4.90
  -4  -4  15    8.40    6.00
  -4  -4  15   15.70    5.80
   5   4 -15    5.70    5.80
   5   4 -15    2.60    6.00
   5   4 -15   -1.30    5.00
  -5  -4  15    5.60    5.40
  -5  -4  15    4.40    5.80
   6   4 -15   -0.20    5.60
   6   4 -15    6.10    6.00
   6   4 -15    1.60    5.60
  -6  -4  15   12.10    6.10
   7   4 -15    3.70    6.30
   7   4 -15    2.40    6.00
   7   4 -15   24.20    8.30
  -7  -4  15    3.50    5.90
   8   4 -15    6.40    7.10
   8   4 -15    6.70    7.50
   8   4 -15   13.80    7.20
  -8  -4  15   16.40    7.70
  -4   4 -14   24.90    9.00
   4  -4  14   20.30    7.60
   4  -4  14   38.70    9.10
   4  -4  14   31.90    8.90
  -3   4 -14   54.29    9.80
   3  -4  14   52.99    8.70
   3  -4  14   50.59    9.10
   3  -4  14   67.49    9.90
  -2   4 -14   14.30    7.20
   2  -4  14   15.40    6.70
   2  -4  14   14.40    6.60
   2  -4  14    7.30    5.20
   2  -4  14   16.40    6.10
  -1   4 -14   43.70    8.70
   1  -4  14   42.10    7.70
   1  -4  14   38.50    7.80
   1  -4  14   26.70    6.80
   1  -4  14   26.20    6.90
   0   4 -14   44.30    7.70
   0   4 -14   58.09    8.40
   0  -4  14   61.49    8.80
   0  -4  14   60.59    8.40
   0  -4  14   52.09    8.00
   0  -4  14   55.49    8.40
   1   4 -14    8.30    5.10
   1   4 -14    5.40    4.60
  -1  -4  14    9.70    4.90
  -1  -4  14    3.10    4.60
  -1  -4  14    2.10    4.70
  -1  -4  14   12.80    5.70
  -1  -4  14    2.50    4.90
   2   4 -14   35.10    6.10
   2   4 -14   40.70    7.10
   2   4 -14   51.39    7.60
  -2  -4  14   62.49    8.70
  -2  -4  14   45.50    7.20
  -2  -4  14   48.20    7.20
  -2  -4  14   51.89    7.80
  -2  -4  14   56.89    7.80
   3   4 -14    1.60    4.60
   3   4 -14    3.00    4.30
   3   4 -14    1.20    3.80
   3   4 -14    1.70    3.90
  -3  -4  14   -4.10    3.80
  -3  -4  14   -0.90    4.10
  -3  -4  14    3.00    4.90
   4   4 -14    8.20    5.70
   4   4 -14   17.20    5.80
   4   4 -14   19.60    5.20
  -4  -4  14   21.60    6.90
  -4  -4  14   10.40    5.60
   5   4 -14    6.50    5.00
   5   4 -14   11.20    4.50
   5   4 -14   13.30    6.50
  -5  -4  14    3.40    5.60
  -5  -4  14    3.60    4.90
   6   4 -14   63.89    9.80
   6   4 -14   66.49    9.60
   6   4 -14   47.80    8.70
  -6  -4  14   60.69    8.80
   7   4 -14   15.40    7.40
   7   4 -14   24.20    7.90
   7   4 -14   23.80    7.50
  -7  -4  14   18.60    7.30
   8   4 -14    7.30    7.20
   8   4 -14   -1.10    6.00
   8   4 -14   -1.40    6.00
  -8  -4  14    4.00    6.50
   9   4 -14   35.10    9.70
   9   4 -14   25.50    9.10
   9   4 -14   37.60   10.00
  -9  -4  14   48.30   10.00
  -5   4 -13   49.10   10.20
   5  -4  13   67.69   10.50
   5  -4  13   71.09   10.80
   5  -4  13   46.60    9.90
  -4   4 -13   26.20    8.80
   4  -4  13   17.10    6.40
   4  -4  13   27.40    7.60
   4  -4  13   27.50    8.40
  -3   4 -13    6.10    6.80
   3  -4  13   18.20    5.90
   3  -4  13   11.40    6.20
   3  -4  13   -0.50    5.10
   3  -4  13    4.70    6.40
  -2   4 -13   23.90    7.40
   2  -4  13   16.70    5.70
   2  -4  13   19.90    6.80
   2  -4  13   14.00    5.60
   2  -4  13   14.10    6.00
  -1   4 -13   77.89   10.00
   1  -4  13   76.49    8.80
   1  -4  13   68.09    8.80
   1  -4  13   66.19    8.20
   1  -4  13   71.09    9.40
   0   4 -13    0.60    4.30
   0   4 -13    0.70    4.70
   0  -4  13   -2.50    3.60
   0  -4  13   -6.80    4.10
   0  -4  13   -3.20    4.10
   0  -4  13    4.80    4.90
   0  -4  13   -2.50    3.90
   1   4 -13    1.70    4.30
   1   4 -13   -0.30    4.10
  -1  -4  13    1.00    4.60
  -1  -4  13   -5.60    3.40
  -1  -4  13    0.70    4.30
  -1  -4  13    8.00    5.10
  -1  -4  13    5.10    5.00
   2   4 -13   -3.30    3.60
   2   4 -13   -6.00    3.60
   2   4 -13    1.20    3.70
  -2  -4  13    3.20    4.90
  -2  -4  13    1.70    4.40
  -2  -4  13    0.70    4.10
  -2  -4  13   -4.00    4.10
  -2  -4  13    0.80    4.00
   3   4 -13  342.97   14.20
   3   4 -13  355.56   16.40
   3   4 -13  372.26   14.70
   3   4 -13  392.86   16.70
  -3  -4  13  344.87   15.00
  -3  -4  13  369.76   16.30
  -3  -4  13  354.36   16.00
   4   4 -13    0.10    4.30
   4   4 -13    1.60    4.60
   4   4 -13    0.10    3.70
  -4  -4  13    2.20    5.10
  -4  -4  13   -4.50    4.70
   5   4 -13   36.20    7.60
   5   4 -13   22.40    6.50
   5   4 -13   21.70    5.10
  -5  -4  13   30.10    7.00
  -5  -4  13   26.60    7.00
   6   4 -13    0.50    5.10
   6   4 -13    1.20    4.90
  -6  -4  13   -4.90    4.50
   7   4 -13   50.99    8.90
   7   4 -13   51.59    9.00
   7   4 -13   49.99    9.60
  -7  -4  13   58.39    8.90
   8   4 -13   44.80    9.20
   8   4 -13   35.00    8.90
   8   4 -13   33.80    8.30
  -8  -4  13   47.00    9.10
   9   4 -13   11.00    7.40
   9   4 -13   -0.50    7.10
   9   4 -13    9.40    7.10
  -9  -4  13   -4.40    5.50
  -6   4 -12   14.20    8.20
   6  -4  12   16.30    7.70
   6  -4  12   13.00    6.60
   6  -4  12   15.90    7.80
  -5   4 -12   55.49   10.60
   5  -4  12   35.10    8.80
   5  -4  12   52.99    9.80
   5  -4  12   44.10    8.40
  -4   4 -12  206.78   15.60
   4  -4  12  155.98   13.40
   4  -4  12  173.98   14.70
   4  -4  12  173.68   11.90
   4  -4  12  189.68   12.80
  -3   4 -12   -0.20    5.60
   3  -4  12   -1.30    5.10
   3  -4  12   -2.00    5.30
   3  -4  12   -3.20    4.30
   3  -4  12    2.00    4.70
  -2   4 -12   44.30    8.00
   2  -4  12   58.29    8.50
   2  -4  12   46.20    7.40
   2  -4  12   36.80    7.30
   2  -4  12   44.20    7.60
  -1   4 -12  112.69   11.30
   1  -4  12  116.99   11.00
   1  -4  12  132.59   11.10
   1  -4  12  106.39    9.40
   1  -4  12  101.69    9.30
   1  -4  12  129.39    8.40
   0   4 -12  115.99   10.50
   0   4 -12  100.49    9.40
   0  -4  12  126.69   10.50
   0  -4  12  105.09    8.30
   0  -4  12   96.69    9.80
   0  -4  12  113.89   10.10
   0  -4  12  133.49   10.30
   1   4 -12  140.39   10.10
   1   4 -12  147.09    9.70
  -1  -4  12  120.09    8.90
  -1  -4  12  143.29   10.20
  -1  -4  12  149.19   10.80
  -1  -4  12  139.99   10.20
  -1  -4  12  132.99    9.70
   2   4 -12   12.60    4.80
   2   4 -12   17.90    4.70
   2   4 -12   19.60    5.00
  -2  -4  12   23.10    6.00
  -2  -4  12   10.20    4.80
  -2  -4  12   16.00    5.00
  -2  -4  12   12.50    5.20
   3   4 -12   14.00    5.20
   3   4 -12   15.30    4.40
   3   4 -12   11.20    5.30
   3   4 -12   11.30    4.30
  -3  -4  12   10.40    4.90
  -3  -4  12   11.00    5.30
  -3  -4  12   17.60    4.90
   4   4 -12  186.18   10.30
   4   4 -12  191.58   11.80
   4   4 -12  179.38   11.90
  -4  -4  12  192.68   11.90
  -4  -4  12  166.88   11.20
   5   4 -12   49.80    7.40
   5   4 -12   58.89    8.50
   5   4 -12   47.30    6.20
  -5  -4  12   54.29    7.80
  -5  -4  12   53.99    8.40
   6   4 -12  111.49   11.00
   6   4 -12   93.59    8.30
   6   4 -12   72.39    9.20
  -6  -4  12   90.29    9.70
   7   4 -12    3.70    5.60
   7   4 -12   -2.50    4.20
   7   4 -12    0.00    5.80
  -7  -4  12    4.70    5.60
   8   4 -12   23.90    7.70
   8   4 -12   15.10    6.70
   8   4 -12   18.00    7.00
  -8  -4  12   23.70    7.40
   9   4 -12  -10.20    6.00
   9   4 -12    4.60    6.70
   9   4 -12   -1.00    5.40
  -9  -4  12    1.90    5.50
  10   4 -12   10.40    7.20
  10   4 -12    5.20    7.70
  10   4 -12   10.50    8.10
 -10  -4  12   -4.00    5.90
  -7   4 -11   75.39   11.30
   7  -4  11   77.09   11.20
   7  -4  11   97.19   12.80
   7  -4  11   62.99   11.00
  -6   4 -11   -9.20    5.90
   6  -4  11    4.10    6.10
   6  -4  11   -3.30    5.50
   6  -4  11   -9.10    5.50
  -5   4 -11   77.89   11.30
   5  -4  11   76.19    9.80
   5  -4  11   71.29   10.10
   5  -4  11   90.99   11.30
   5  -4  11   91.99   10.00
  -4   4 -11   -2.90    5.30
   4  -4  11   12.30    5.30
   4  -4  11   -0.90    4.40
   4  -4  11    2.80    5.60
   4  -4  11    3.60    5.80
  -3   4 -11  106.69   11.40
   3  -4  11  104.39    9.80
   3  -4  11  104.19    9.60
   3  -4  11  103.09   10.80
   3  -4  11   90.99    9.50
  -2   4 -11  526.85   20.70
   2  -4  11  516.05   18.30
   2  -4  11  532.85   18.50
   2  -4  11  554.14   20.20
   2  -4  11  535.05   19.50
  -1   4 -11  215.68   12.90
   1  -4  11  237.98   12.50
   1  -4  11  224.18   12.00
   1  -4  11  229.18   10.20
   1  -4  11  230.88   12.70
   1  -4  11  205.38   11.60
   0   4 -11  173.18   11.10
   0   4 -11  180.58   10.60
   0  -4  11  179.68   11.10
   0  -4  11  174.48   10.90
   0  -4  11  171.28   10.50
   0  -4  11  176.58    9.60
   0  -4  11  176.68   10.80
   1   4 -11   37.10    6.10
   1   4 -11   25.40    4.80
  -1  -4  11   35.60    5.90
  -1  -4  11   22.70    4.90
  -1  -4  11   29.20    5.90
  -1  -4  11   45.10    7.10
  -1  -4  11   37.50    6.00
   2   4 -11    5.80    4.40
   2   4 -11    1.80    3.70
   2   4 -11   12.50    4.10
  -2  -4  11    6.60    4.10
  -2  -4  11    7.60    4.20
  -2  -4  11    4.40    4.30
  -2  -4  11   14.50    4.30
   3   4 -11  383.96   16.00
   3   4 -11  389.66   15.80
   3   4 -11  410.56   14.00
   3   4 -11  382.76   14.00
  -3  -4  11  396.16   15.50
  -3  -4  11  389.56   15.30
  -3  -4  11  418.36   16.20
   4   4 -11   31.60    6.20
   4   4 -11   28.30    4.40
   4   4 -11   19.50    5.60
   4   4 -11   28.40    5.20
  -4  -4  11   29.60    5.80
  -4  -4  11   28.10    6.30
   5   4 -11   18.60    6.10
   5   4 -11   33.00    5.10
   5   4 -11   40.00    7.00
  -5  -4  11   31.50    6.70
  -5  -4  11   22.60    6.30
   6   4 -11    5.00    5.50
   6   4 -11    3.60    3.70
   6   4 -11    8.80    5.50
  -6  -4  11    6.50    5.20
   7   4 -11  165.38   14.20
   7   4 -11  167.88   12.70
   7   4 -11  167.18   12.70
  -7  -4  11  156.88   13.00
   8   4 -11   36.20    8.30
   8   4 -11   49.30    9.20
   8   4 -11   45.80    8.80
  -8  -4  11   62.29    9.30
   9   4 -11   11.10    7.10
   9   4 -11   -2.70    6.30
   9   4 -11   -8.70    5.30
  -9  -4  11    1.20    5.50
  10   4 -11    2.80    7.60
  10   4 -11   -0.70    6.70
  10   4 -11   11.90    7.00
 -10  -4  11    8.20    6.60
  -7   4 -10    8.60    7.10
   7  -4  10    6.00    5.90
   7  -4  10    5.10    7.00
   7  -4  10    4.10    6.60
  -6   4 -10   52.09    9.80
   6  -4  10   55.39    8.50
   6  -4  10   67.39   10.30
   6  -4  10   50.69    8.90
   6  -4  10   38.30    8.40
  -5   4 -10  176.08   14.00
   5  -4  10  195.28   14.10
   5  -4  10  190.08   13.70
   5  -4  10  182.48   12.20
   5  -4  10  189.88   12.40
  -4   4 -10  190.88   13.90
   4  -4  10  207.68   12.70
   4  -4  10  213.98   12.50
   4  -4  10  216.88   13.90
   4  -4  10  206.48   12.00
  -3   4 -10  190.48   13.10
   3  -4  10  206.18   12.00
   3  -4  10  185.18   12.20
   3  -4  10  168.68   12.10
   3  -4  10  198.98   11.50
  -2   4 -10    4.80    4.50
   2  -4  10    1.00    3.60
   2  -4  10    5.10    3.20
   2  -4  10    0.60    3.90
   2  -4  10    4.60    4.40
   2  -4  10   -4.40    3.30
  -1   4 -10   54.99    7.50
   1  -4  10   56.39    7.10
   1  -4  10   45.20    6.40
   1  -4  10   44.20    5.30
   1  -4  10   52.39    6.70
   1  -4  10   40.60    6.30
   0   4 -10  543.35   18.20
   0  -4  10  517.15   17.30
   0  -4  10  533.35   15.90
   0  -4  10  538.05   17.50
   0  -4  10  518.95   17.10
   0  -4  10  529.25   16.80
   1   4 -10   33.80    5.50
   1   4 -10   39.60    5.60
  -1  -4  10   39.50    6.00
  -1  -4  10   32.80    5.20
  -1  -4  10   43.40    6.50
  -1  -4  10   35.10    5.70
  -1  -4  10   32.40    5.20
   2   4 -10    0.60    3.10
   2   4 -10    2.20    3.10
   2   4 -10    0.80    3.20
  -2  -4  10    8.80    4.30
  -2  -4  10    0.60    3.40
  -2  -4  10    1.60    3.20
  -2  -4  10    7.20    3.70
   3   4 -10   10.80    3.60
   3   4 -10   14.70    4.10
   3   4 -10   12.90    4.60
  -3  -4  10   10.80    4.80
  -3  -4  10    5.70    4.50
  -3  -4  10   16.30    4.60
   4   4 -10  429.76   14.00
   4   4 -10  392.56   15.40
   4   4 -10  422.86   16.50
   4   4 -10  406.06   12.50
  -4  -4  10  434.96   16.30
  -4  -4  10  436.16   15.80
   5   4 -10   99.79    9.60
   5   4 -10  126.99   10.50
   5   4 -10  124.29    8.00
  -5  -4  10  123.79   10.30
  -5  -4  10   98.49    9.40
   6   4 -10   72.89    7.30
   6   4 -10   51.39    7.70
   6   4 -10   60.19    7.90
  -6  -4  10   48.00    7.30
   7   4 -10  179.98   13.10
   7   4 -10  139.29   12.00
   7   4 -10  144.49    9.80
  -7  -4  10  147.19   10.90
   8   4 -10  108.69   11.70
   8   4 -10   83.79   10.30
   8   4 -10  107.09   11.30
  -8  -4  10  108.09   10.90
   9   4 -10   -9.30    6.10
   9   4 -10    3.60    5.60
   9   4 -10    9.10    6.50
  -9  -4  10    1.40    5.60
  10   4 -10   27.10    8.70
  10   4 -10   40.60    8.80
  10   4 -10   25.90    9.00
 -10  -4  10   35.00    8.30
  -8   4  -9   39.40    9.40
   8  -4   9   47.00    9.90
   8  -4   9   57.09   10.20
   8  -4   9   24.20    7.90
  -7   4  -9   63.89   10.20
   7  -4   9   81.29   10.10
   7  -4   9   89.89   11.20
   7  -4   9  103.89   15.70
   7  -4   9   78.99   10.50
  -6   4  -9    3.40    6.40
   6  -4   9    3.00    5.50
   6  -4   9    9.20    6.00
   6  -4   9   -3.50    4.10
   6  -4   9    7.20    6.10
  -5   4  -9   77.49   10.30
   5  -4   9   86.79    9.10
   5  -4   9   61.39    8.00
   5  -4   9   76.89    9.70
   5  -4   9   94.79   10.50
  -4   4  -9    6.00    5.70
   4  -4   9    4.40    5.00
   4  -4   9   17.30    6.00
   4  -4   9    5.90    4.40
   4  -4   9    9.30    4.70
  -3   4  -9   61.39    8.50
   3  -4   9   56.59    7.00
   3  -4   9   74.69    8.50
   3  -4   9   54.89    6.80
   3  -4   9   62.29    8.10
  -2   4  -9   73.59    8.50
   2  -4   9   69.79    7.20
   2  -4   9   69.69    7.90
   2  -4   9   81.69    6.10
   2  -4   9   77.89    8.20
   2  -4   9   83.49    7.70
  -1   4  -9   24.10    5.80
   1  -4   9   14.00    4.60
   1  -4   9   18.70    4.60
   1  -4   9   14.10    4.70
   1  -4   9   20.70    4.00
   1  -4   9   22.10    5.00
   0   4  -9    3.20    3.60
   0  -4   9    0.70    3.70
   0  -4   9    1.10    3.50
   0  -4   9    0.60    2.90
   0  -4   9    2.50    3.90
   0  -4   9    0.80    3.20
   1   4  -9  320.47   11.90
   1   4  -9  326.77   12.70
  -1  -4   9  352.06   12.70
  -1  -4   9  336.97   12.30
  -1  -4   9  337.07   13.10
  -1  -4   9  351.36   12.50
  -1  -4   9  350.76   13.60
   2   4  -9  196.58   10.10
   2   4  -9  225.58    9.70
   2   4  -9  217.38    9.60
  -2  -4   9  217.38   10.50
  -2  -4   9  232.88    9.80
  -2  -4   9  208.48   10.20
  -2  -4   9  206.78   10.70
   3   4  -9  470.95   14.40
   3   4  -9  491.05   16.50
   3   4  -9  501.35   14.10
  -3  -4   9  460.85   16.30
  -3  -4   9  496.45   16.10
  -3  -4   9  469.65   16.20
   4   4  -9  117.39    9.10
   4   4  -9  114.79    6.30
   4   4  -9  104.79    7.10
   4   4  -9  113.89    8.90
  -4  -4   9  122.39    8.90
  -4  -4   9  131.59    9.40
   5   4  -9    9.90    4.50
   5   4  -9   12.70    4.90
   5   4  -9    9.20    3.70
  -5  -4   9   11.70    4.50
  -5  -4   9    4.90    4.60
   6   4  -9   11.40    4.10
   6   4  -9    9.00    4.90
   6   4  -9   16.50    5.70
  -6  -4   9    6.20    4.30
   7   4  -9  335.37   15.60
   7   4  -9  332.47   16.60
   7   4  -9  290.17   12.90
  -7  -4   9  314.07   14.90
   8   4  -9   16.40    6.30
   8   4  -9   33.20    8.00
   8   4  -9   22.80    7.20
  -8  -4   9   24.00    6.70
   9   4  -9   36.90    8.90
   9   4  -9   26.00    7.70
   9   4  -9   20.30    6.80
  -9  -4   9   37.40    7.80
  10   4  -9   -5.50    6.20
  10   4  -9    9.70    7.80
  10   4  -9   -1.10    5.30
 -10  -4   9    1.40    5.20
  11   4  -9   76.19   10.80
  11   4  -9   81.49   12.60
 -11  -4   9   67.79    9.90
  -8   4  -8  200.28   15.50
   8  -4   8  206.08   15.20
   8  -4   8  207.48   15.30
   8  -4   8  185.38   14.20
  -7   4  -8   37.10    8.40
   7  -4   8   31.60    7.40
   7  -4   8   28.70    7.80
   7  -4   8   38.70    7.40
   7  -4   8   54.29    8.60
  -6   4  -8    5.00    6.10
   6  -4   8   13.60    5.50
   6  -4   8   19.70    6.30
   6  -4   8   18.90    6.80
   6  -4   8    5.00    5.50
  -5   4  -8   23.10    6.60
   5  -4   8   25.20    5.90
   5  -4   8   19.70    5.40
   5  -4   8   18.20    6.20
   5  -4   8   15.30    5.90
  -4   4  -8  195.28   12.60
   4  -4   8  211.08   11.70
   4  -4   8  231.78   12.60
   4  -4   8  225.68   12.70
   4  -4   8  219.38   11.60
  -3   4  -8   14.60    5.50
   3  -4   8   20.00    5.40
   3  -4   8   16.10    4.90
   3  -4   8   20.80    5.10
   3  -4   8   18.90    4.90
   3  -4   8   27.30    3.80
  -2   4  -8   -2.10    3.50
   2  -4   8    2.10    3.90
   2  -4   8   -0.80    2.40
   2  -4   8    1.10    3.50
   2  -4   8   -2.20    3.20
   2  -4   8    4.00    3.60
  -1   4  -8    5.90    4.00
   1  -4   8   -2.50    2.70
   1  -4   8   -1.20    2.50
   1  -4   8    1.90    3.20
   1  -4   8    2.00    3.60
   1  -4   8    6.40    3.80
   0   4  -8  256.97   11.00
   0   4  -8  265.97   10.80
   0  -4   8  274.77   11.00
   0  -4   8  269.77   11.20
   0  -4   8  254.37   11.10
   0  -4   8  260.07   11.30
   0  -4   8  270.47   10.10
   1   4  -8    4.60    3.30
   1   4  -8    7.40    3.40
  -1  -4   8    4.40    3.70
  -1  -4   8    8.90    3.40
  -1  -4   8    7.50    3.60
  -1  -4   8    5.70    3.90
   2   4  -8   23.90    3.90
   2   4  -8   26.00    4.90
   2   4  -8   32.30    4.60
  -2  -4   8   12.10    3.80
  -2  -4   8   15.10    4.00
  -2  -4   8   13.40    3.60
  -2  -4   8   19.60    4.40
   3   4  -8   28.60    4.90
   3   4  -8   39.10    4.60
   3   4  -8   30.80    4.00
  -3  -4   8   48.30    6.10
  -3  -4   8   30.70    4.90
  -3  -4   8   25.40    4.70
   4   4  -8 1100.09   22.40
   4   4  -8 1116.79   27.20
   4   4  -8 1101.69   27.60
   4   4  -8 1126.59   24.80
  -4  -4   8 1090.09   26.60
  -4  -4   8 1065.39   26.90
   5   4  -8  714.73   21.50
   5   4  -8  699.23   20.90
   5   4  -8  700.43   18.40
  -5  -4   8  681.73   20.20
  -5  -4   8  679.33   20.70
   6   4  -8  130.19    8.50
   6   4  -8  134.69   10.50
   6   4  -8  135.09   10.40
  -6  -4   8  126.99    9.70
   7   4  -8   24.40    6.60
   7   4  -8   13.40    5.50
   7   4  -8   21.20    5.10
  -7  -4   8   10.00    5.00
   8   4  -8   61.09    7.30
   8   4  -8   44.40    7.90
   8   4  -8   64.19    9.00
   8   4  -8   56.79    8.70
  -8  -4   8   56.49    8.20
   9   4  -8   65.79    9.30
   9   4  -8   83.69   10.70
   9   4  -8   69.19   10.00
  -9  -4   8   66.59    8.80
  10   4  -8   27.10    7.70
  10   4  -8   28.50    7.30
  10   4  -8   20.50    8.40
 -10  -4   8   18.30    6.40
  11   4  -8   25.90    9.00
  11   4  -8   13.90    7.50
  11   4  -8   18.60    8.80
 -11  -4   8    9.20    6.80
  -9   4  -7   11.10    6.80
   9  -4   7    9.40    6.60
   9  -4   7    5.30    7.10
  -8   4  -7   -0.40    5.70
   8  -4   7    1.70    5.10
   8  -4   7    1.90    5.20
   8  -4   7    4.40    6.40
   8  -4   7   -5.10    5.20
  -7   4  -7  172.68   13.30
   7  -4   7  176.78   12.50
   7  -4   7  189.88   13.40
   7  -4   7  157.98   13.60
   7  -4   7  172.68   12.30
  -6   4  -7   34.10    7.40
   6  -4   7   25.60    6.90
   6  -4   7   32.10    6.70
   6  -4   7   35.30    6.90
   6  -4   7   44.50    7.40
  -5   4  -7  143.99   11.30
   5  -4   7  136.09   10.60
   5  -4   7  148.99   10.10
   5  -4   7  150.88   11.30
   5  -4   7  133.29   10.00
  -4   4  -7   74.79    8.40
   4  -4   7   64.19    7.30
   4  -4   7   78.29    8.00
   4  -4   7   85.69    8.50
   4  -4   7   67.09    7.90
  -3   4  -7  123.69    9.50
   3  -4   7  125.49    9.10
   3  -4   7  120.19    6.30
   3  -4   7  120.49    9.00
   3  -4   7  120.99    8.50
   3  -4   7  115.79    8.20
  -2   4  -7   80.09    7.90
   2  -4   7   78.59    5.40
   2  -4   7   70.39    6.30
   2  -4   7   81.09    7.20
   2  -4   7   54.09    6.20
   2  -4   7   96.19    8.30
  -1   4  -7  358.06   13.10
   1  -4   7  358.26   11.10
   1  -4   7  342.27   12.00
   1  -4   7  334.57   12.50
   1  -4   7  340.67   12.20
   1  -4   7  316.87   12.00
   0   4  -7  282.17   10.30
   0   4  -7  270.57   11.00
   0  -4   7  264.47    9.90
   0  -4   7  281.47   10.30
   0  -4   7  257.07   10.50
   0  -4   7  261.07   10.50
   0  -4   7  268.87   10.90
   1   4  -7  412.86   12.50
   1   4  -7  398.76   12.70
  -1  -4   7  428.16   13.70
  -1  -4   7  395.46   12.40
  -1  -4   7  414.76   13.70
  -1  -4   7  392.26   12.30
   2   4  -7  309.67   10.30
   2   4  -7  309.17   11.80
   2   4  -7  297.07   10.40
  -2  -4   7  327.17   11.90
  -2  -4   7  286.17   11.00
  -2  -4   7  305.87   11.90
   3   4  -7   46.70    4.40
   3   4  -7   39.20    5.70
   3   4  -7   52.19    5.20
  -3  -4   7   49.00    6.10
  -3  -4   7   51.29    5.90
   4   4  -7    3.40    2.10
   4   4  -7   10.10    4.00
   4   4  -7    5.50    2.90
   4   4  -7   -0.30    3.30
  -4  -4   7    2.90    3.30
  -4  -4   7    6.60    3.50
   5   4  -7   20.30    5.30
   5   4  -7   21.10    5.10
   5   4  -7   19.30    4.20
   5   4  -7   19.10    2.90
  -5  -4   7   25.80    5.50
  -5  -4   7   21.70    5.00
   6   4  -7   49.20    6.60
   6   4  -7   35.20    5.40
   6   4  -7   45.10    6.90
  -6  -4   7   29.50    5.40
   7   4  -7  586.94   20.80
   7   4  -7  568.24   20.40
   7   4  -7  586.44   18.00
  -7  -4   7  577.54   19.10
   8   4  -7   -0.10    4.20
   8   4  -7   -3.20    4.70
   8   4  -7    3.90    4.10
   8   4  -7    9.30    6.20
  -8  -4   7   -3.70    4.10
   9   4  -7   44.80    8.90
   9   4  -7   47.10    8.70
   9   4  -7   54.79    8.40
  -9  -4   7   50.09    7.50
  10   4  -7   58.39   10.20
  10   4  -7   53.59    9.30
  10   4  -7   82.59   10.00
 -10  -4   7   68.39    9.10
  11   4  -7   50.59   10.60
  11   4  -7   40.60    9.30
  -9   4  -6    2.00    6.10
   9  -4   6    7.20    5.90
   9  -4   6   -3.00    5.30
   9  -4   6    2.40    5.90
  -8   4  -6  243.98   15.20
   8  -4   6  250.27   15.80
   8  -4   6  243.78   14.40
   8  -4   6  253.67   14.80
   8  -4   6  251.97   14.90
  -7   4  -6  165.68   12.40
   7  -4   6  161.88   11.40
   7  -4   6  138.99   12.00
   7  -4   6  165.68   13.60
   7  -4   6  178.98   12.50
  -6   4  -6    0.80    4.70
   6  -4   6    5.50    4.60
   6  -4   6    2.60    4.40
   6  -4   6   -1.20    4.80
   6  -4   6    0.40    4.20
  -5   4  -6  158.58   11.10
   5  -4   6  153.28   10.50
   5  -4   6  168.28   11.00
   5  -4   6  157.08   10.20
   5  -4   6  157.58   10.10
  -4   4  -6 1450.55   34.00
   4  -4   6 1419.86   32.90
   4  -4   6 1444.76   33.20
   4  -4   6 1435.56   32.30
   4  -4   6 1391.66   27.50
   4  -4   6 1420.66   31.90
  -3   4  -6    3.00    4.10
   3  -4   6    2.80    3.40
   3  -4   6    2.50    2.30
   3  -4   6    4.70    3.30
   3  -4   6    3.20    3.70
   3  -4   6    0.10    2.80
  -2   4  -6    5.20    3.90
   2  -4   6   -1.20    3.00
   2  -4   6    3.80    3.20
   2  -4   6    2.70    2.40
   2  -4   6   10.20    3.70
   2  -4   6    2.80    3.30
  -1   4  -6   46.70    5.50
   1  -4   6   46.90    5.40
   1  -4   6   52.49    4.80
   1  -4   6   48.30    5.50
   1  -4   6   52.09    5.30
   1  -4   6   60.59    6.20
   0   4  -6  707.13   17.30
   0   4  -6  715.63   18.20
   0  -4   6  684.93   17.90
   0  -4   6  718.63   16.90
   0  -4   6  695.23   17.50
   0  -4   6  716.63   17.20
   0  -4   6  678.33   17.70
   1   4  -6   98.49    6.20
   1   4  -6  118.49    6.60
  -1  -4   6  106.99    6.40
  -1  -4   6   95.79    6.10
  -1  -4   6  107.19    6.70
  -1  -4   6  101.49    7.00
   2   4  -6  288.17   10.70
   2   4  -6  283.87    9.60
   2   4  -6  295.27    9.50
  -2  -4   6  305.27   11.20
  -2  -4   6  278.87   10.50
  -2  -4   6  296.27   10.60
   3   4  -6   30.00    4.80
   3   4  -6   20.90    3.50
   3   4  -6   27.40    3.40
  -3  -4   6   23.50    4.40
  -3  -4   6   26.90    4.80
   4   4  -6  504.95   15.70
   4   4  -6  525.55   16.40
   4   4  -6  522.75   14.40
   4   4  -6  499.15   12.10
  -4  -4   6  515.05   15.60
  -4  -4   6  525.95   16.20
   5   4  -6  173.38   10.00
   5   4  -6  188.08   10.00
   5   4  -6  158.78    5.90
   5   4  -6  186.88    8.90
  -5  -4   6  167.18    9.30
  -5  -4   6  174.38    9.50
   6   4  -6   63.49    7.80
   6   4  -6   53.09    6.10
   6   4  -6   42.90    6.30
  -6  -4   6   46.40    5.90
   7   4  -6  149.59   11.30
   7   4  -6  160.08   10.70
   7   4  -6  157.98    9.40
  -7  -4   6  156.78   10.00
   8   4  -6   56.89    8.30
   8   4  -6   44.90    7.00
   8   4  -6   62.89    8.90
   8   4  -6   59.09    7.10
  -8  -4   6   53.99    7.40
   9   4  -6   77.69    9.00
   9   4  -6   73.39    9.80
   9   4  -6   83.79    8.40
   9   4  -6   80.69   10.00
  -9  -4   6   76.49    8.60
  10   4  -6    1.50    5.90
  10   4  -6    8.30    6.30
  10   4  -6    6.60    5.40
 -10  -4   6    7.00    4.90
  11   4  -6    5.00    7.30
  11   4  -6    5.70    7.90
   9  -4   5   23.90    7.20
   9  -4   5    5.60    5.90
   9  -4   5    8.10    6.80
  -8   4  -5   53.09    8.70
   8  -4   5   51.59    7.90
   8  -4   5   39.80    7.80
   8  -4   5   52.19    8.40
   8  -4   5   40.00    7.20
  -7   4  -5  711.63   23.50
   7  -4   5  717.33   23.00
   7  -4   5  706.93   24.00
   7  -4   5  691.53   22.00
   7  -4   5  721.03   23.30
  -6   4  -5   15.60    5.50
   6  -4   5   22.90    5.50
   6  -4   5   19.90    5.80
   6  -4   5   21.20    5.60
   6  -4   5   18.20    5.80
  -5   4  -5  214.98   11.80
   5  -4   5  236.58   11.60
   5  -4   5  221.88   11.40
   5  -4   5  223.68   11.60
   5  -4   5  209.88   10.40
  -4   4  -5  195.48   10.50
   4  -4   5  214.18   10.70
   4  -4   5  225.68   10.90
   4  -4   5  229.08    8.10
   4  -4   5  228.88   10.40
   4  -4   5  214.88   10.70
  -3   4  -5  919.61   23.80
   3  -4   5  952.30   20.10
   3  -4   5  974.20   23.20
   3  -4   5  962.60   23.40
   3  -4   5  979.50   22.70
   3  -4   5  950.00   23.40
  -2   4  -5   59.89    6.20
   2  -4   5   46.90    5.50
   2  -4   5   60.89    4.80
   2  -4   5   49.30    5.50
   2  -4   5   56.19    6.00
   2  -4   5   51.39    5.30
  -1   4  -5 1481.75   30.40
   1  -4   5 1449.26   29.70
   1  -4   5 1435.46   29.60
   1  -4   5 1481.35   29.10
   1  -4   5 1431.96   29.60
   1  -4   5 1466.15   28.20
   0   4  -5  358.36   11.30
   0   4  -5  369.16   11.00
   0  -4   5  365.46   11.60
   0  -4   5  370.46   11.70
   0  -4   5  370.66   11.00
   0  -4   5  337.47   10.60
   1   4  -5  686.63   16.10
   1   4  -5  674.03   16.10
  -1  -4   5  707.13   17.40
  -1  -4   5  664.43   16.70
  -1  -4   5  688.93   16.50
  -1  -4   5  684.43   15.90
   2   4  -5  245.08    8.50
   2   4  -5  247.18    8.20
   2   4  -5  238.08    9.50
  -2  -4   5  226.08    9.00
  -2  -4   5  250.17    9.40
  -2  -4   5  236.58    9.60
   3   4  -5  706.03   16.80
   3   4  -5  702.73   18.30
   3   4  -5  725.43   18.20
   3   4  -5  711.73   15.40
  -3  -4   5  695.23   17.60
  -3  -4   5  727.93   18.20
   4   4  -5   11.40    4.10
   4   4  -5   13.90    2.70
   4   4  -5   17.40    3.60
   4   4  -5   16.90    4.00
  -4  -4   5   11.10    3.80
  -4  -4   5    7.90    3.70
   5   4  -5    2.90    1.90
   5   4  -5   -3.60    3.00
   5   4  -5    2.60    3.90
   5   4  -5    1.20    3.50
  -5  -4   5    1.90    2.90
   6   4  -5   -2.00    3.50
   6   4  -5   -1.80    3.50
   6   4  -5    2.50    4.50
  -6  -4   5    2.80    3.20
   7   4  -5  569.94   19.30
   7   4  -5  536.85   19.10
   7   4  -5  545.45   17.10
  -7  -4   5  565.84   17.60
   8   4  -5    6.80    4.20
   8   4  -5   -2.20    4.90
   8   4  -5    9.70    4.70
   8   4  -5    5.90    5.00
  -8  -4   5    7.10    4.40
   9   4  -5   10.60    6.20
   9   4  -5    2.00    6.00
   9   4  -5    9.10    4.50
   9   4  -5    9.30    5.00
  -9  -4   5    1.40    4.30
  10   4  -5   -0.20    6.40
  10   4  -5    3.60    6.20
  11   4  -5  117.69   13.40
  11   4  -5  113.89   13.20
  10  -4   4   73.69   11.90
  10  -4   4   75.89   11.60
  10  -4   4   72.59   10.40
   9  -4   4   62.19    9.40
   9  -4   4   61.49    8.60
   9  -4   4   76.09   10.10
  -8   4  -4  230.38   13.50
   8  -4   4  251.77   14.50
   8  -4   4  229.48   12.70
   8  -4   4  251.87   15.00
  -7   4  -4   88.59    9.40
   7  -4   4  118.69    9.50
   7  -4   4  125.39   10.00
   7  -4   4  124.99   11.00
   7  -4   4  127.19   11.20
  -6   4  -4   29.20    6.20
   6  -4   4   19.60    4.90
   6  -4   4   32.50    6.30
   6  -4   4   22.40    5.40
   6  -4   4   20.50    5.00
  -5   4  -4  100.49    8.90
   5  -4   4   99.49    7.90
   5  -4   4   78.49    7.90
   5  -4   4   85.29    5.60
   5  -4   4   90.39    7.30
   5  -4   4   75.99    7.40
  -4   4  -4 1972.90   40.60
   4  -4   4 1949.51   36.10
   4  -4   4 1996.90   40.00
   4  -4   4 1981.40   38.90
   4  -4   4 1977.30   40.10
   4  -4   4 1961.50   39.90
  -3   4  -4  392.36   13.20
   3  -4   4  368.46   10.70
   3  -4   4  383.96   12.80
   3  -4   4  397.26   12.80
   3  -4   4  386.06   12.70
   3  -4   4  372.96   12.00
  -2   4  -4  102.49    6.70
   2  -4   4   98.09    6.30
   2  -4   4  106.19    6.70
   2  -4   4   94.69    5.70
   2  -4   4  102.79    6.40
   2  -4   4   97.29    5.50
  -1   4  -4   75.09    6.00
   1  -4   4   74.89    5.40
   1  -4   4   77.09    5.70
   1  -4   4   72.09    5.00
   1  -4   4   75.79    5.90
   0   4  -4 1508.25   29.50
   0   4  -4 1507.85   28.80
   0  -4   4 1548.25   28.80
   0  -4   4 1528.85   29.00
   0  -4   4 1519.45   29.70
   0  -4   4 1522.95   29.50
   1   4  -4  439.06   11.60
   1   4  -4  433.36   11.50
  -1  -4   4  441.46   12.10
  -1  -4   4  449.26   12.20
  -1  -4   4  447.56   12.60
   2   4  -4   31.60    3.80
   2   4  -4   23.80    3.20
   2   4  -4   29.00    3.90
  -2  -4   4   26.70    3.80
  -2  -4   4   21.90    3.50
  -2  -4   4   28.20    4.30
   3   4  -4  256.77    7.80
   3   4  -4  224.28    9.20
   3   4  -4  240.88    9.40
   3   4  -4  257.27    8.90
  -3  -4   4  248.58    9.60
  -3  -4   4  242.48    9.10
   4   4  -4 1829.12   36.50
   4   4  -4 1869.91   35.40
   4   4  -4 1812.82   32.50
   4   4  -4 1775.62   36.40
  -4  -4   4 1831.82   35.90
  -4  -4   4 1882.11   36.40
   5   4  -4    7.10    3.60
   5   4  -4   -1.30    3.60
   5   4  -4    4.80    2.00
   5   4  -4    6.90    3.90
  -5  -4   4   11.40    3.50
   6   4  -4  291.67    8.40
   6   4  -4  295.47   12.60
   6   4  -4  297.47   13.20
   6   4  -4  304.67   11.70
  -6  -4   4  277.97   11.40
   7   4  -4   39.10    6.20
   7   4  -4   53.09    7.80
   7   4  -4   37.40    5.80
  -7  -4   4   46.60    6.00
   8   4  -4  283.97   13.00
   8   4  -4  264.47   12.40
   8   4  -4  256.07   13.50
   8   4  -4  253.47   14.60
  -8  -4   4  266.17   12.20
   9   4  -4   -1.10    5.20
   9   4  -4    1.20    4.40
   9   4  -4    9.90    6.50
   9   4  -4    5.40    4.40
  -9  -4   4   -1.30    3.80
  10   4  -4   21.70    7.60
  10   4  -4   20.90    8.00
  10   4  -4   23.20    5.90
  11   4  -4    3.30    7.30
  11   4  -4   14.90    8.10
  10  -4   3   21.30    8.30
  10  -4   3   42.70    8.40
   9  -4   3    9.80    6.00
   9  -4   3   10.60    6.50
   9  -4   3    7.70    5.20
  -8   4  -3   19.90    5.60
   8  -4   3   16.60    6.40
   8  -4   3   40.30    7.80
   8  -4   3   14.80    5.20
  -7   4  -3  880.31   24.70
   7  -4   3  861.51   25.50
   7  -4   3  841.82   23.10
   7  -4   3  882.01   25.70
  -6   4  -3   -0.10    3.70
   6  -4   3    8.70    3.70
   6  -4   3   -0.30    4.20
   6  -4   3    8.50    3.50
   6  -4   3    3.30    3.60
   6  -4   3    2.60    4.30
  -5   4  -3  314.47   13.00
   5  -4   3  318.97   13.10
   5  -4   3  308.87   12.20
   5  -4   3  330.07   11.80
   5  -4   3  325.87   10.60
   5  -4   3  318.37   13.00
  -4   4  -3   29.80    4.70
   4  -4   3   28.40    4.80
   4  -4   3   26.90    4.80
   4  -4   3   27.60    4.80
   4  -4   3   25.70    3.70
   4  -4   3   24.30    4.00
  -3   4  -3  583.24   16.20
   3  -4   3  565.64   15.60
   3  -4   3  562.94   14.00
   3  -4   3  578.34   16.00
   3  -4   3  592.94   14.90
   3  -4   3  586.04   15.70
  -2   4  -3  278.47    9.90
   2  -4   3  279.67    8.90
   2  -4   3  263.07    9.90
   2  -4   3  282.77    9.70
   2  -4   3  273.87    8.90
  -1   4  -3  353.86   10.90
   1  -4   3  370.16   10.90
   1  -4   3  371.16   10.20
   1  -4   3  376.06   11.10
   1  -4   3  377.76   10.20
   0   4  -3 1633.54   30.90
   0   4  -3 1648.83   30.20
   0  -4   3 1664.93   30.70
   0  -4   3 1674.33   30.90
   0  -4   3 1684.33   30.30
   0  -4   3 1662.13   31.20
   1   4  -3 1550.24   28.80
   1   4  -3 1553.84   29.30
   1   4  -3 1581.24   28.90
  -1  -4   3 1578.04   29.40
  -1  -4   3 1559.84   29.30
  -1  -4   3 1523.75   29.60
   2   4  -3   49.10    4.00
   2   4  -3   55.39    4.90
   2   4  -3   52.89    4.40
  -2  -4   3   44.40    4.30
  -2  -4   3   46.00    4.30
   3   4  -3 1724.93   32.90
   3   4  -3 1621.34   30.30
   3   4  -3 1689.03   32.60
   3   4  -3 1721.53   32.10
  -3  -4   3 1706.33   32.10
  -3  -4   3 1639.74   32.20
   4   4  -3  117.89    7.50
   4   4  -3  104.59    6.70
   4   4  -3  118.79    7.10
   4   4  -3  102.99    5.20
  -4  -4   3  107.09    6.60
  -4  -4   3  111.79    6.50
   5   4  -3  570.34   16.40
   5   4  -3  588.74   16.10
   5   4  -3  578.04   13.40
   5   4  -3  569.94   16.90
  -5  -4   3  585.74   15.70
   6   4  -3   -1.90    3.20
   6   4  -3    0.80    3.30
   6   4  -3    1.50    3.80
   6   4  -3    0.00    2.00
  -6  -4   3    2.00    2.90
   7   4  -3  675.43   19.10
   7   4  -3  620.64   20.40
   7   4  -3  664.03   20.00
   7   4  -3  649.74   18.50
  -7  -4   3  630.54   18.10
   8   4  -3  201.98   12.10
   8   4  -3  193.48   13.20
   8   4  -3  198.68   11.30
   8   4  -3  187.28   10.50
  -8  -4   3  208.08   10.40
   9   4  -3   28.90    7.20
   9   4  -3   32.00    7.90
   9   4  -3   23.70    5.80
  10   4  -3   50.09    9.60
  10   4  -3   60.39    9.20
  10   4  -3   46.60    7.40
  11   4  -3  281.37   18.00
  11   4  -3  299.47   18.80
  10  -4   2   33.70    8.40
  10  -4   2   29.70    8.20
   9  -4   2   13.50    6.80
   9  -4   2    3.00    5.00
   9  -4   2    4.80    4.70
  -8   4  -2  199.58   11.90
   8  -4   2  196.78   10.90
   8  -4   2  211.68   13.30
   8  -4   2  199.88   13.30
  -7   4  -2    2.90    4.10
   7  -4   2    1.70    4.60
   7  -4   2    1.30    5.00
   7  -4   2    2.70    3.70
  -6   4  -2  119.19    8.70
   6  -4   2  136.99   10.00
   6  -4   2  124.19    7.70
   6  -4   2  117.89    8.20
   6  -4   2  125.49    9.20
  -5   4  -2  244.28   10.70
   5  -4   2  250.87    9.80
   5  -4   2  251.57   11.10
   5  -4   2  263.27   11.90
   5  -4   2  253.87    9.90
  -4   4  -2 1453.05   30.60
   4  -4   2 1482.65   28.90
   4  -4   2 1483.05   31.50
   4  -4   2 1482.95   29.20
   4  -4   2 1464.85   30.80
  -3   4  -2  756.12   18.40
   3  -4   2  751.02   17.20
   3  -4   2  774.12   17.10
   3  -4   2  754.72   18.00
   3  -4   2  785.42   18.90
  -2   4  -2   21.50    3.50
   2  -4   2   27.20    3.20
   2  -4   2   23.00    3.70
   2  -4   2   30.00    3.90
   2  -4   2   24.80    3.60
  -1   4  -2   21.20    3.60
  -1   4  -2   17.60    2.70
   1  -4   2   29.30    3.40
   1  -4   2   22.00    3.50
   1  -4   2   26.70    3.40
   1  -4   2   22.40    3.10
   0   4  -2 2983.50   50.79
   0   4  -2 2956.10   49.90
   0  -4   2 2970.70   50.69
   0  -4   2 3051.39   50.29
   0  -4   2 2951.30   50.49
   1   4  -2   17.60    2.90
   1   4  -2   19.50    2.80
   1   4  -2   15.30    2.70
  -1  -4   2   21.10    3.30
  -1  -4   2   20.80    3.30
  -1  -4   2   21.20    3.20
   2   4  -2 1242.68   24.30
   2   4  -2 1272.17   24.10
   2   4  -2 1221.78   23.40
  -2  -4   2 1194.68   23.90
  -2  -4   2 1213.18   24.00
   3   4  -2  139.09    6.00
   3   4  -2  151.88    7.20
   3   4  -2  140.59    6.60
   3   4  -2  129.99    6.70
  -3  -4   2  140.99    6.60
  -3  -4   2  137.99    6.50
   4   4  -2 2582.44   45.60
   4   4  -2 2610.44   47.60
   4   4  -2 2650.53   47.90
   4   4  -2 2733.63   49.00
  -4  -4   2 2684.03   47.20
   5   4  -2  707.03   19.30
   5   4  -2  688.83   18.00
   5   4  -2  685.73   15.90
   5   4  -2  708.33   18.20
  -5  -4   2  716.23   17.30
   6   4  -2  219.78   10.20
   6   4  -2  206.88    9.80
   6   4  -2  205.88    8.00
   6   4  -2  198.68   10.60
  -6  -4   2  209.78    9.00
   7   4  -2  477.35   17.40
   7   4  -2  445.36   14.60
   7   4  -2  464.45   15.80
   7   4  -2  461.25   16.00
  -7  -4   2  477.45   14.40
   8   4  -2  605.94   21.40
   8   4  -2  600.14   20.00
   8   4  -2  576.24   19.10
  -8  -4   2  577.94   17.30
   9   4  -2    9.00    5.80
   9   4  -2   22.80    6.00
   9   4  -2    5.00    6.20
  10   4  -2   29.90    6.60
  10   4  -2   40.30    9.00
  10   4  -2   40.00    8.40
  11   4  -2   16.30    7.40
  11   4  -2   12.50    6.30
  10  -4   1   -5.30    6.10
  10  -4   1   18.50    6.90
   9  -4   1    8.40    5.90
   9  -4   1   15.70    6.70
   8  -4   1    0.70    3.50
   8  -4   1   -4.10    4.50
   8  -4   1    5.00    5.50
  -7   4  -1  367.46   13.90
   7  -4   1  371.66   15.50
   7  -4   1  362.56   13.10
   7  -4   1  361.16   13.60
   7  -4   1  369.46   15.80
  -6   4  -1   27.40    5.00
   6  -4   1   33.70    5.60
   6  -4   1    9.40    5.30
   6  -4   1   19.80    4.00
   6  -4   1   32.30    5.90
  -5   4  -1  266.97   10.40
   5  -4   1  239.28   11.10
   5  -4   1  272.57   11.10
   5  -4   1  258.57   10.30
   5  -4   1  253.07    9.30
  -4   4  -1   92.89    6.30
   4  -4   1   81.99    6.30
   4  -4   1   99.89    5.50
   4  -4   1   92.79    6.60
   4  -4   1   72.59    6.70
  -3   4  -1 1525.75   30.00
   3  -4   1 1504.65   30.50
   3  -4   1 1571.54   29.70
   3  -4   1 1560.34   28.40
   3  -4   1 1515.15   29.70
  -2   4  -1  200.78    7.60
   2  -4   1  207.38    7.80
   2  -4   1  205.68    6.70
   2  -4   1  183.38    7.00
   2  -4   1  206.78    8.00
  -1   4  -1  449.95   10.40
  -1   4  -1  437.46   11.40
   1  -4   1  459.45   11.50
   1  -4   1  473.75   10.80
   1  -4   1  453.75   10.40
   1  -4   1  428.16   11.10
   0   4  -1  263.47    8.20
   0   4  -1  277.77    7.70
   0  -4   1  269.27    7.90
   0  -4   1  264.47    8.30
   0  -4   1  274.37    7.50
   1   4  -1  258.27    7.50
   1   4  -1  235.38    7.40
   1   4  -1  230.08    7.50
  -1  -4   1  246.68    7.40
  -1  -4   1  221.98    7.60
  -1  -4   1  238.38    7.40
   2   4  -1  170.88    6.70
   2   4  -1  167.28    6.60
   2   4  -1  163.38    6.50
  -2  -4   1  170.28    6.20
  -2  -4   1  169.58    6.60
   3   4  -1  992.00   20.60
   3   4  -1 1011.00   21.30
   3   4  -1 1051.69   21.70
   3   4  -1 1017.20   20.60
  -3  -4   1  993.90   20.50
  -3  -4   1 1018.00   20.50
   4   4  -1  474.15   13.80
   4   4  -1  416.56   12.60
   4   4  -1  450.55   12.40
   4   4  -1  438.26   11.80
  -4  -4   1  447.76   11.90
   5   4  -1  793.12   19.80
   5   4  -1  804.92   19.20
   5   4  -1  783.52   18.00
   5   4  -1  788.22   20.60
  -5  -4   1  787.92   17.90
   6   4  -1   19.30    4.70
   6   4  -1   15.40    5.20
   6   4  -1   20.50    4.30
   6   4  -1   15.20    3.30
  -6  -4   1   12.20    3.20
   7   4  -1  396.06   12.70
   7   4  -1  406.86   14.90
   7   4  -1  399.66   12.70
   7   4  -1  377.66   14.40
   7   4  -1  384.76   16.10
  -7  -4   1  398.16   12.60
   8   4  -1   56.19    8.00
   8   4  -1   67.79    7.80
   8   4  -1   57.29    7.60
   9   4  -1    3.30    4.70
   9   4  -1    4.60    5.50
   9   4  -1    1.50    5.40
  10   4  -1   16.80    6.10
  10   4  -1    3.40    6.90
  10   4  -1   18.40    7.40
  11   4  -1  231.88   16.90
  11   4  -1  215.88   14.50
  10  -4   0   14.80    6.40
  10  -4   0   22.50    8.40
   9  -4   0   15.60    7.50
   9  -4   0   22.50    6.60
   8  -4   0  438.26   14.80
   8  -4   0  442.36   17.80
   8  -4   0  461.85   19.40
  -7   4   0   11.00    3.90
   7  -4   0    7.20    4.60
   7  -4   0    6.90    3.40
   7  -4   0    2.80    5.70
   7  -4   0    8.60    4.70
  -6   4   0  134.09    7.70
   6  -4   0  119.59    8.30
   6  -4   0  120.49    9.20
   6  -4   0  123.69    6.90
   6  -4   0  132.29    8.80
  -5   4   0   18.10    3.70
   5  -4   0   17.20    4.30
   5  -4   0   24.70    4.40
   5  -4   0   16.50    4.50
   5  -4   0   16.50    3.10
  -4   4   0 1019.30   22.00
   4  -4   0  977.00   22.00
   4  -4   0  986.00   22.20
   4  -4   0 1049.79   20.50
   4  -4   0 1037.70   23.70
  -3   4   0  651.23   15.20
   3  -4   0  628.94   14.90
   3  -4   0  631.44   16.20
   3  -4   0  652.33   13.70
   3  -4   0  633.04   15.50
  -2   4   0  108.79    5.70
  -2   4   0  104.99    4.50
   2  -4   0  107.79    4.50
   2  -4   0  108.69    5.80
   2  -4   0  109.49    5.10
   2  -4   0  109.69    6.00
  -1   4   0   25.80    2.60
  -1   4   0   17.00    2.90
   1  -4   0   22.20    3.30
   1  -4   0   25.30    2.60
   1  -4   0   20.70    3.30
   0   4   0 9999.00  167.28
   0   4   0 9895.41  167.28
   0  -4   0 9818.52  157.78
   0  -4   0 9685.03  161.38
   0  -4   0 9611.84  159.78
   1   4   0   28.10    3.70
   1   4   0   27.60    2.80
   1   4   0   25.10    3.20
  -1  -4   0   26.10    3.00
  -1  -4   0   21.60    2.60
   2   4   0  100.49    4.60
   2   4   0  110.19    5.30
   2   4   0  108.19    5.90
   2   4   0  105.49    5.60
  -2  -4   0  107.89    5.00
  -2  -4   0  108.59    4.60
   3   4   0  669.73   15.70
   3   4   0  649.74   15.80
   3   4   0  649.43   14.20
   3   4   0  637.44   15.20
  -3  -4   0  650.43   14.20
   4   4   0 1000.10   22.70
   4   4   0 1024.00   21.20
   4   4   0 1013.90   23.00
   4   4   0 1045.90   21.80
  -4  -4   0 1015.90   20.40
   5   4   0   16.20    4.20
   5   4   0   14.50    3.50
   5   4   0   11.20    3.90
   5   4   0   11.90    3.20
  -5  -4   0   17.30    2.90
   6   4   0  129.99    9.40
   6   4   0  139.89    8.70
   6   4   0  135.49    7.50
   6   4   0  143.19    8.20
  -6  -4   0  129.69    6.40
   7   4   0    4.90    4.30
   7   4   0    5.20    4.20
   7   4   0   11.20    4.70
   7   4   0    1.80    3.30
   8   4   0  458.65   17.20
   8   4   0  481.55   19.00
   8   4   0  439.36   16.40
   9   4   0   22.80    6.50
   9   4   0   25.90    6.50
   9   4   0   29.60    7.00
  10   4   0   25.30    7.60
  10   4   0   26.40    6.70
  11  -4  -1  220.98   15.20
  11  -4  -1  222.88   17.40
  10  -4  -1   11.90    5.90
  10  -4  -1   14.00    8.20
   9  -4  -1   20.10    6.50
   9  -4  -1   13.50    7.60
   8  -4  -1   62.69    7.50
   8  -4  -1   62.09    8.40
   8  -4  -1   57.59    9.30
   8  -4  -1   60.69    7.10
  -7   4   1  415.26   13.30
   7  -4  -1  416.36   14.60
   7  -4  -1  413.06   17.20
   7  -4  -1  406.76   12.50
   7  -4  -1  380.56   15.20
  -6   4   1   17.60    3.70
   6  -4  -1   15.90    3.20
   6  -4  -1   11.90    4.90
   6  -4  -1   19.10    4.40
   6  -4  -1   16.10    4.40
  -5   4   1  760.02   17.90
   5  -4  -1  785.82   16.90
   5  -4  -1  776.52   20.80
   5  -4  -1  825.32   19.80
   5  -4  -1  768.12   19.30
  -4   4   1  421.56   11.60
   4  -4  -1  436.16   10.40
   4  -4  -1  450.05   12.50
   4  -4  -1  444.46   14.10
   4  -4  -1  413.86   12.60
  -3   4   1  975.70   20.00
   3  -4  -1  967.30   21.00
   3  -4  -1  956.90   21.30
   3  -4  -1  966.90   19.70
   3  -4  -1 1003.40   18.00
  -2   4   1  157.38    6.30
  -2   4   1  163.78    4.90
   2  -4  -1  165.78    7.00
   2  -4  -1  159.38    7.00
   2  -4  -1  162.18    5.50
   2  -4  -1  164.38    4.80
  -1   4   1  239.68    6.10
  -1   4   1  249.08    7.90
   1  -4  -1  232.18    5.90
   1  -4  -1  231.98    7.30
   1  -4  -1  243.08    8.30
   0   4   1  268.97    6.20
   0   4   1  265.67    7.20
   0  -4  -1  267.97    8.30
   0  -4  -1  265.77    6.80
   0  -4  -1  267.97    6.20
   1   4   1  427.66   11.30
   1   4   1  475.35   11.00
   1   4   1  449.86    9.80
  -1  -4  -1  453.25   10.70
  -1  -4  -1  444.36    9.30
   2   4   1  201.18    6.90
   2   4   1  195.08    5.60
   2   4   1  200.38    7.70
   2   4   1  196.68    7.50
  -2  -4  -1  191.18    5.40
  -2  -4  -1  207.78    6.40
   3   4   1 1557.94   29.80
   3   4   1 1509.85   27.30
   3   4   1 1508.35   29.80
   3   4   1 1544.45   29.50
  -3  -4  -1 1557.34   27.50
   4   4   1   92.29    6.00
   4   4   1   83.09    6.60
   4   4   1   93.29    5.10
   4   4   1   82.49    6.10
  -4  -4  -1   86.69    4.50
   5   4   1  247.58   10.60
   5   4   1  257.97   10.30
   5   4   1  262.07   10.50
   5   4   1  251.87    9.20
  -5  -4  -1  247.68    7.70
   6   4   1   20.90    4.90
   6   4   1   20.20    4.20
   6   4   1   24.10    4.60
   6   4   1   32.20    6.00
   6   4   1   29.60    3.50
  -6  -4  -1   30.60    3.40
   7   4   1  358.46   13.50
   7   4   1  374.86   15.80
   7   4   1  373.16   14.50
   7   4   1  350.76   13.10
   8   4   1   -6.80    4.70
   8   4   1    3.20    4.50
   8   4   1   -3.40    4.50
   9   4   1    8.00    5.20
   9   4   1   12.10    5.90
  10   4   1    5.20    5.40
  10   4   1   10.00    6.60
  11  -4  -2   20.20    7.60
  11  -4  -2   10.70    8.90
  10  -4  -2   32.00    9.40
  10  -4  -2   36.70    7.70
   9  -4  -2   14.50    7.70
   9  -4  -2   10.40    6.10
   9  -4  -2   12.80    5.50
   8  -4  -2  675.73   23.30
   8  -4  -2  585.84   19.20
   8  -4  -2  623.14   20.50
   7  -4  -2  471.25   15.90
   7  -4  -2  462.65   18.00
   7  -4  -2  455.45   16.20
   7  -4  -2  468.85   12.90
  -6   4   2  205.08    8.20
   6  -4  -2  207.78   10.00
   6  -4  -2  204.18    7.40
   6  -4  -2  198.28   11.30
   6  -4  -2  204.18    9.90
  -5   4   2  677.03   15.70
   5  -4  -2  672.73   14.30
   5  -4  -2  675.53   18.90
   5  -4  -2  672.13   17.30
   5  -4  -2  685.93   18.10
  -4   4   2 2562.34   44.70
   4  -4  -2 2547.75   42.40
   4  -4  -2 2617.84   47.80
   4  -4  -2 2527.55   47.00
   4  -4  -2 2606.34   45.60
  -3   4   2  128.49    5.80
   3  -4  -2  130.69    5.60
   3  -4  -2  134.69    6.90
   3  -4  -2  134.69    7.10
   3  -4  -2  137.09    4.10
  -2   4   2 1200.58   22.80
  -2   4   2 1191.98   19.90
   2  -4  -2 1178.68   20.80
   2  -4  -2 1176.58   23.10
   2  -4  -2 1162.48   23.60
  -1   4   2   19.90    3.10
  -1   4   2   21.40    2.10
   1  -4  -2   21.20    1.60
   1  -4  -2   26.40    3.10
   1  -4  -2   20.40    3.30
   0   4   2 2901.81   50.19
   0   4   2 2914.31   46.50
   0   4   2 2993.80   48.60
   0  -4  -2 2944.51   47.50
   0  -4  -2 3025.40   49.70
   1   4   2   21.10    3.00
   1   4   2   23.60    2.40
   1   4   2   20.10    3.20
  -1  -4  -2   26.20    3.00
  -1  -4  -2   23.20    1.80
   2   4   2   22.90    3.70
   2   4   2   28.90    3.30
   2   4   2   29.30    2.10
   2   4   2   22.60    3.40
  -2  -4  -2   28.40    2.80
   3   4   2  763.02   18.00
   3   4   2  767.72   18.20
   3   4   2  736.73   14.60
   3   4   2  737.93   17.20
  -3  -4  -2  756.72   14.80
   4   4   2 1448.85   29.90
   4   4   2 1439.06   29.80
   4   4   2 1460.55   30.20
   4   4   2 1396.56   26.80
  -4  -4  -2 1501.35   25.80
   5   4   2  245.98   10.90
   5   4   2  247.58    8.90
   5   4   2  241.98   10.50
   5   4   2  254.07   10.50
  -5  -4  -2  250.97    7.10
   6   4   2  129.59    8.90
   6   4   2  141.39    9.70
   6   4   2  125.09    8.50
   6   4   2  132.79    8.10
   7   4   2   14.20    5.10
   7   4   2    1.70    3.70
   7   4   2    0.10    4.70
   7   4   2    3.50    4.50
   8   4   2  183.58   11.20
   8   4   2  207.98   12.60
   8   4   2  213.08   13.50
   9   4   2   13.70    5.60
   9   4   2    1.70    5.60
  10   4   2   26.90    7.20
  10   4   2   40.40    8.60
  11  -4  -3  303.47   17.50
  11  -4  -3  299.87   20.00
  10  -4  -3   60.59   11.40
  10  -4  -3   49.80    8.40
   9  -4  -3   21.40    8.50
   9  -4  -3   29.30    6.40
   9  -4  -3   26.20    6.80
   8  -4  -3  197.18   13.80
   8  -4  -3  194.68   11.40
   8  -4  -3  204.28   11.90
   7  -4  -3  604.54   18.80
   7  -4  -3  629.84   21.00
   7  -4  -3  621.64   18.90
  -6   4   3    0.60    2.20
   6  -4  -3   -1.00    4.40
   6  -4  -3   -1.70    3.30
   6  -4  -3   -0.50    1.70
   6  -4  -3    0.10    3.20
  -5   4   3  550.04   13.30
   5  -4  -3  578.64   11.90
   5  -4  -3  577.44   15.40
   5  -4  -3  567.64   17.20
   5  -4  -3  577.34   16.40
  -4   4   3   92.59    5.10
   4  -4  -3  101.89    5.60
   4  -4  -3  101.39    6.50
   4  -4  -3  100.69    7.30
   4  -4  -3  101.89    3.40
  -3   4   3 1586.64   25.50
  -3   4   3 1613.04   29.20
   3  -4  -3 1598.64   28.50
   3  -4  -3 1601.64   31.00
   3  -4  -3 1605.24   31.20
  -2   4   3   47.90    2.10
  -2   4   3   48.20    4.10
   2  -4  -3   35.70    4.10
   2  -4  -3   47.70    2.70
   2  -4  -3   47.30    4.30
  -1   4   3 1494.15   27.60
  -1   4   3 1485.35   24.90
   1  -4  -3 1468.55   25.90
   1  -4  -3 1444.26   27.60
   0   4   3 1598.44   30.00
   0   4   3 1609.74   28.00
   0   4   3 1574.14   25.50
   0  -4  -3 1646.64   29.00
   0  -4  -3 1584.64   26.30
   1   4   3  364.76    8.30
   1   4   3  382.96   11.10
   1   4   3  352.56    9.80
  -1  -4  -3  357.66    9.10
   2   4   3  278.57    9.30
   2   4   3  283.67   10.00
   2   4   3  263.67    5.30
   2   4   3  261.47    8.00
  -2  -4  -3  263.67    7.00
   3   4   3  570.64   11.60
   3   4   3  573.44   15.20
   3   4   3  575.64   14.60
   3   4   3  576.74   15.80
  -3  -4  -3  562.84   11.40
   4   4   3   33.50    5.00
   4   4   3   27.50    4.70
   4   4   3   22.90    3.20
   4   4   3   20.10    4.20
  -4  -4  -3   29.30    2.30
   5   4   3  306.67   12.40
   5   4   3  333.37   12.50
   5   4   3  320.27   10.20
   5   4   3  309.87   12.30
   6   4   3   -8.70    3.20
   6   4   3    8.00    4.10
   6   4   3    2.30    4.10
   6   4   3    2.90    3.90
   7   4   3  877.21   25.40
   7   4   3  855.91   24.20
   7   4   3  881.11   25.10
   8   4   3   18.10    6.70
   8   4   3   20.70    6.00
   8   4   3   24.00    5.80
   9   4   3    9.10    5.70
   9   4   3    4.20    6.10
  10   4   3   14.10    7.40
  10   4   3   14.30    6.70
  11  -4  -4   -0.70    9.00
  11  -4  -4    9.30    6.60
  10  -4  -4   20.80    6.30
  10  -4  -4   12.90    6.50
  10  -4  -4   18.60    7.90
   9  -4  -4    3.40    6.80
   9  -4  -4    2.10    4.90
   9  -4  -4   -1.70    4.70
   8  -4  -4  248.58   12.80
   8  -4  -4  275.17   13.20
   8  -4  -4  270.77   15.50
   7  -4  -4   42.70    6.20
   7  -4  -4   47.90    7.80
   7  -4  -4   42.60    6.30
  -6   4   4  280.77    8.60
   6  -4  -4  288.17   12.20
   6  -4  -4  298.07   11.20
   6  -4  -4  287.07   12.60
   6  -4  -4  257.57    7.40
  -5   4   4    6.60    2.40
   5  -4  -4    7.50    3.80
   5  -4  -4    7.10    3.10
   5  -4  -4    8.70    1.40
   5  -4  -4    9.70    3.60
  -4   4   4 1761.12   31.40
   4  -4  -4 1743.33   32.10
   4  -4  -4 1758.02   35.00
   4  -4  -4 1758.12   35.20
  -3   4   4  238.98    7.70
   3  -4  -4  244.18    7.10
   3  -4  -4  249.08    9.20
  -2   4   4   27.70    3.40
  -2   4   4   27.90    1.60
   2  -4  -4   27.00    2.00
   2  -4  -4   26.70    4.10
   2  -4  -4   25.70    3.30
  -1   4   4  437.56   11.60
  -1   4   4  433.96    9.20
   1  -4  -4  440.86   11.70
   1  -4  -4  435.96    9.90
   0   4   4 1442.06   24.00
   0   4   4 1447.16   28.60
   0   4   4 1501.05   26.60
   0  -4  -4 1475.65   24.30
   0  -4  -4 1523.05   27.40
   1   4   4   77.29    5.60
   1   4   4   73.99    4.90
   1   4   4   68.09    3.70
  -1  -4  -4   77.49    4.90
   2   4   4  111.59    6.40
   2   4   4   99.19    5.30
   2   4   4   98.19    6.80
  -2  -4  -4   97.59    4.20
   3   4   4  377.96    8.20
   3   4   4  387.36   11.60
   3   4   4  379.16   12.80
   3   4   4  375.76   12.10
  -3  -4  -4  374.66    7.90
   4   4   4 1934.41   39.30
   4   4   4 1949.20   38.70
   4   4   4 1886.01   33.70
   4   4   4 1965.40   38.00
   5   4   4   68.99    7.00
   5   4   4   78.79    7.70
   5   4   4   84.89    5.90
   5   4   4   87.09    7.60
   6   4   4   24.00    5.30
   6   4   4   20.70    5.80
   6   4   4   26.40    5.50
   7   4   4  107.69    9.60
   7   4   4  113.39   10.70
   7   4   4   96.39    9.40
   8   4   4  236.48   13.30
   8   4   4  215.78   12.80
   8   4   4  238.58   14.40
   9   4   4   64.69    9.70
   9   4   4   65.39    9.10
  10   4   4   64.29    9.90
  10   4   4   75.39   11.30
  11  -4  -5  126.79   15.30
  11  -4  -5  101.69   11.50
  10  -4  -5    5.80    5.70
  10  -4  -5   11.60    7.90
  10  -4  -5    5.70    5.80
   9  -4  -5   11.40    5.40
   9  -4  -5   11.50    6.70
   9  -4  -5    8.40    5.30
   8  -4  -5    7.50    4.80
   8  -4  -5    5.10    6.20
   8  -4  -5    5.60    4.70
   7  -4  -5  543.45   19.30
   7  -4  -5  525.05   18.10
   7  -4  -5  548.85   17.10
   6  -4  -5    0.50    3.20
   6  -4  -5   -0.70    4.20
   6  -4  -5   -3.60    3.60
  -5   4   5   -1.90    1.80
   5  -4  -5   -1.00    2.60
   5  -4  -5    3.10    3.30
   5  -4  -5   -2.50    3.60
  -4   4   5   11.60    2.40
   4  -4  -5   14.20    3.80
   4  -4  -5   11.70    2.70
   4  -4  -5    9.00    3.40
  -3   4   5  694.33   15.30
   3  -4  -5  697.93   17.70
   3  -4  -5  690.43   16.80
   3  -4  -5  709.13   14.10
  -2   4   5  232.18    8.00
  -2   4   5  216.28    5.00
   2  -4  -5  224.18    5.30
   2  -4  -5  241.88    8.80
   2  -4  -5  214.08    7.60
  -1   4   5  674.53   13.40
  -1   4   5  676.53   16.00
   1  -4  -5  672.93   15.70
   1  -4  -5  666.43   13.70
   0   4   5  353.66    7.50
   0   4   5  349.87    9.40
   0   4   5  347.17   11.20
   0  -4  -5  352.86    9.70
   0  -4  -5  353.76    7.30
   1   4   5 1432.56   25.30
   1   4   5 1406.96   29.20
   1   4   5 1432.06   27.40
  -1  -4  -5 1380.56   25.60
   2   4   5   70.39    6.50
   2   4   5   62.79    5.60
   2   4   5   57.99    4.60
  -2  -4  -5   52.29    3.50
   3   4   5  923.61   22.00
   3   4   5  939.51   23.10
   3   4   5  942.31   20.90
   3   4   5  925.21   16.40
  -3  -4  -5  903.41   15.80
   4   4   5  217.58    9.60
   4   4   5  211.88   10.80
   4   4   5  196.68   10.20
   4   4   5  216.98    6.70
   5   4   5  220.28   11.60
   5   4   5  208.98   11.30
   5   4   5  220.68   10.80
   6   4   5   13.90    5.00
   6   4   5   16.90    5.30
   6   4   5   15.50    5.10
   7   4   5  711.63   22.90
   7   4   5  669.83   22.60
   7   4   5  710.93   22.90
   8   4   5   58.69    9.00
   8   4   5   36.50    7.00
   8   4   5   47.90    8.00
   9   4   5    5.70    6.30
   9   4   5    8.50    6.00
  11  -4  -6    1.60    7.10
  11  -4  -6    6.40    5.70
  11  -4  -6    6.10    8.30
  10  -4  -6   14.30    6.30
  10  -4  -6   17.10    7.70
  10  -4  -6    5.20    5.50
   9  -4  -6   70.39    9.00
   9  -4  -6   63.79    9.40
   9  -4  -6   79.89    8.80
   8  -4  -6   40.50    6.50
   8  -4  -6   48.10    7.10
   8  -4  -6   57.19    8.80
   7  -4  -6  147.39   11.40
   7  -4  -6  149.49    9.20
   7  -4  -6  157.08   10.90
   6  -4  -6   46.70    6.70
   6  -4  -6   45.80    6.30
   6  -4  -6   54.09    5.80
  -5   4   6  162.58    5.90
   5  -4  -6  165.58    7.60
   5  -4  -6  183.68   10.00
   5  -4  -6  179.08   10.00
  -4   4   6  487.55   11.70
   4  -4  -6  481.75   12.00
   4  -4  -6  464.35   15.20
   4  -4  -6  497.25   14.80
  -3   4   6   24.40    3.20
   3  -4  -6   27.60    4.40
   3  -4  -6   29.10    4.10
   3  -4  -6   30.40    2.90
  -2   4   6  274.97    6.50
  -2   4   6  294.27    9.40
   2  -4  -6  293.67    9.00
   2  -4  -6  286.87   10.30
   2  -4  -6  281.37    6.50
  -1   4   6  103.49    3.30
  -1   4   6  100.99    4.50
  -1   4   6   99.79    6.10
   1  -4  -6   94.49    5.80
   1  -4  -6   96.39    4.50
   1  -4  -6   98.79    3.30
   0   4   6  697.43   15.20
   0   4   6  668.93   17.20
   0   4   6  681.83   13.30
   0  -4  -6  683.63   15.40
   0  -4  -6  667.93   12.70
   1   4   6   58.39    5.00
   1   4   6   46.60    5.40
   1   4   6   46.10    3.60
  -1  -4  -6   53.29    4.20
   2   4   6   10.70    3.20
   2   4   6    4.30    3.10
   2   4   6    1.40    2.20
  -2  -4  -6    5.50    2.00
   3   4   6    1.50    3.30
   3   4   6    5.20    3.30
   3   4   6    3.80    2.10
   3   4   6    3.50    2.90
   4   4   6 1374.06   30.00
   4   4   6 1356.46   32.20
   4   4   6 1391.86   31.10
   5   4   6  145.59    9.50
   5   4   6  147.59    9.50
   5   4   6  153.38   10.50
   6   4   6    4.50    4.70
   6   4   6    1.40    4.40
   6   4   6    4.20    4.30
   7   4   6  161.88   11.80
   7   4   6  151.78   11.80
   7   4   6  129.19   11.20
   8   4   6  226.88   14.50
   8   4   6  244.28   15.00
   8   4   6  233.28   14.80
   9   4   6   -3.30    5.60
   9   4   6    1.70    6.10
   9   4   6    1.20    5.40
  11  -4  -7   37.30   10.90
  11  -4  -7   64.39    9.50
  11  -4  -7   37.20    8.60
  10  -4  -7   57.99    9.20
  10  -4  -7   69.29   11.40
  10  -4  -7   79.59    9.60
   9  -4  -7   53.49    9.50
   9  -4  -7   44.20    7.80
   9  -4  -7   51.99    7.50
   8  -4  -7    1.40    4.10
   8  -4  -7    5.70    6.20
   8  -4  -7    4.70    4.60
   7  -4  -7  556.34   17.30
   7  -4  -7  619.94   20.50
   7  -4  -7  536.65   20.00
   6  -4  -7   46.40    6.90
   6  -4  -7   40.20    5.20
   6  -4  -7   40.10    6.60
  -5   4   7   21.80    2.70
   5  -4  -7   14.30    4.50
   5  -4  -7   34.90    5.90
   5  -4  -7   19.90    3.60
  -4   4   7    7.50    2.40
   4  -4  -7    2.80    2.30
   4  -4  -7    4.90    3.80
   4  -4  -7    5.60    3.40
  -3   4   7   44.30    4.20
  -3   4   7   41.80    1.90
   3  -4  -7   43.60    2.00
   3  -4  -7   45.90    3.40
   3  -4  -7   51.29    6.00
   3  -4  -7   47.20    4.80
  -2   4   7  279.47    7.20
  -2   4   7  304.77   10.10
   2  -4  -7  282.97    7.00
   2  -4  -7  303.77   10.90
   2  -4  -7  297.37    9.30
  -1   4   7  388.46   12.30
  -1   4   7  399.76   10.10
  -1   4   7  393.86    8.60
   1  -4  -7  412.36   12.00
   1  -4  -7  382.86    8.70
   1  -4  -7  383.06    9.90
   0   4   7  254.37    8.70
   0   4   7  262.37   10.40
   0   4   7  261.67    7.30
   0  -4  -7  260.47    6.70
   0  -4  -7  267.37    8.90
   1   4   7  344.17   11.00
   1   4   7  333.47    9.50
  -1  -4  -7  346.67    9.50
  -1  -4  -7  317.37    6.60
   2   4   7   77.59    5.50
   2   4   7   76.09    6.70
   2   4   7   88.19    7.80
  -2  -4  -7   74.99    4.30
   3   4   7  133.49    7.40
   3   4   7  103.69    7.40
   3   4   7  128.39    9.40
   4   4   7   89.69    7.80
   4   4   7   82.59    8.10
   4   4   7   81.49    8.90
   5   4   7  117.89   10.70
   5   4   7  150.18    9.60
   5   4   7  123.09   10.60
   6   4   7   35.70    7.10
   6   4   7   32.00    7.10
   6   4   7   25.20    6.10
   7   4   7  188.78   13.40
   7   4   7  172.28   12.30
   7   4   7  160.48   13.20
   8   4   7    6.10    6.10
   8   4   7    4.80    6.20
   8   4   7    1.10    5.40
   9   4   7   -4.60    5.60
   9   4   7   -2.90    5.50
   9   4   7   12.90    6.70
  11  -4  -8   14.80    7.50
  11  -4  -8   16.20    6.40
  11  -4  -8    8.40    8.50
  10  -4  -8   17.60    7.20
  10  -4  -8   33.90    7.30
  10  -4  -8   23.70    8.80
   9  -4  -8   76.89    8.70
   9  -4  -8   78.59   10.60
   9  -4  -8   66.89    9.30
   8  -4  -8   47.50    8.10
   8  -4  -8   56.69    7.20
   8  -4  -8   43.90    7.30
   7  -4  -8    7.00    5.00
   7  -4  -8   11.80    4.50
   7  -4  -8   17.00    5.90
   6  -4  -8  124.29   10.30
   6  -4  -8  138.39   11.00
   6  -4  -8  141.19    8.20
   5  -4  -8  673.03   16.80
   5  -4  -8  741.93   20.60
   5  -4  -8  705.43   20.90
  -4   4   8 1039.10   21.60
   4  -4  -8 1047.90   21.30
   4  -4  -8 1055.99   26.00
   4  -4  -8 1079.49   24.80
  -3   4   8   31.10    2.40
  -3   4   8   36.60    4.20
   3  -4  -8   37.30    4.50
   3  -4  -8   34.20    2.40
   3  -4  -8   33.80    3.20
   3  -4  -8   38.60    5.40
  -2   4   8   18.10    3.60
  -2   4   8   22.30    2.70
   2  -4  -8   22.60    3.50
   2  -4  -8   22.00    2.50
   2  -4  -8   21.20    4.20
  -1   4   8   11.90    3.70
  -1   4   8   12.90    2.20
  -1   4   8    8.10    2.40
   1  -4  -8    7.30    2.00
   1  -4  -8    9.60    2.40
   1  -4  -8   11.10    3.40
   0   4   8  241.38   10.40
   0   4   8  256.47    9.10
   0   4   8  255.97    7.80
   0  -4  -8  246.88    7.00
   0  -4  -8  254.37    8.90
   1   4   8    1.50    2.30
   1   4   8   -1.10    2.70
   1   4   8    7.00    3.70
  -1  -4  -8    2.50    1.20
  -1  -4  -8   -1.20    1.90
   2   4   8    4.70    3.40
   2   4   8    0.30    2.60
   2   4   8   -4.00    3.70
  -2  -4  -8   -4.60    2.10
   3   4   8   26.00    4.50
   3   4   8   21.30    5.80
   3   4   8   25.60    5.30
   4   4   8  212.68   11.20
   4   4   8  228.08   12.90
   4   4   8  223.18   10.80
   5   4   8   27.60    5.80
   5   4   8   16.40    5.90
   5   4   8   16.40    5.60
   6   4   8    7.30    5.70
   6   4   8   13.00    5.20
   6   4   8    6.80    5.00
   7   4   8   27.20    6.70
   7   4   8   49.99    8.90
   7   4   8   34.90    7.90
   8   4   8  201.28   14.50
   8   4   8  184.78   14.50
   8   4   8  192.58   14.00
  11  -4  -9   71.19   11.30
  10  -4  -9    6.30    6.40
  10  -4  -9   -9.90    5.20
   9  -4  -9   38.80    7.00
   9  -4  -9   34.70    8.90
   9  -4  -9   24.80    7.30
   8  -4  -9   12.00    6.50
   8  -4  -9   25.70    7.50
   8  -4  -9   17.40    5.30
   7  -4  -9  317.87   15.50
   7  -4  -9  319.87   12.70
   7  -4  -9  311.57   15.60
   6  -4  -9    7.20    3.70
   6  -4  -9    9.80    5.30
   6  -4  -9    8.10    5.30
   5  -4  -9   14.20    5.00
   5  -4  -9   16.40    4.70
   5  -4  -9    9.20    3.30
  -4   4   9  105.19    6.00
   4  -4  -9  104.99    8.80
   4  -4  -9   97.89    7.60
   4  -4  -9  106.19    5.70
  -3   4   9  476.95   13.80
  -3   4   9  474.85   10.40
   3  -4  -9  450.15   11.40
   3  -4  -9  495.95   15.80
   3  -4  -9  497.75   14.40
  -2   4   9  210.98    9.50
  -2   4   9  217.48    7.20
   2  -4  -9  224.68   10.00
   2  -4  -9  199.68    6.70
   2  -4  -9  213.48    8.40
  -1   4   9  340.17   10.30
  -1   4   9  342.67    9.30
  -1   4   9  346.47   12.60
   1  -4  -9  341.37    9.90
   1  -4  -9  326.47    9.20
   1  -4  -9  349.67   11.80
   0   4   9    0.80    3.50
   0   4   9   -0.40    2.00
   0   4   9   -0.90    2.60
   0  -4  -9    0.90    1.80
   0  -4  -9   -3.90    2.10
   1   4   9   16.20    4.00
   1   4   9   29.40    3.90
   1   4   9   24.60    5.50
  -1  -4  -9   19.20    3.30
   2   4   9   71.89    6.90
   2   4   9   82.89    6.40
   2   4   9   62.49    7.30
   3   4   9   55.39    7.10
   3   4   9   55.29    7.50
   3   4   9   69.29    6.60
   4   4   9   14.00    6.00
   4   4   9    6.00    4.60
   4   4   9   19.00    4.80
   5   4   9   88.29    8.80
   5   4   9   86.59   10.20
   5   4   9   89.99    9.90
   6   4   9    2.50    5.40
   6   4   9    4.00    4.80
   6   4   9   -3.40    5.10
   7   4   9  100.89   10.90
   7   4   9   84.49   10.90
   7   4   9   88.29   10.60
   8   4   9   40.40    8.40
   8   4   9   36.00    8.80
   8   4   9   36.60    9.00
  10  -4 -10   31.40    8.30
  10  -4 -10   34.10    9.40
   9  -4 -10   -2.20    6.30
   9  -4 -10   10.90    5.90
   8  -4 -10  111.29   11.70
   8  -4 -10   93.39   10.40
   7  -4 -10  183.38   12.30
   7  -4 -10  157.38   14.80
   7  -4 -10  164.98   12.20
   6  -4 -10   53.09    7.20
   6  -4 -10   45.20    5.50
   6  -4 -10   56.89    7.70
   5  -4 -10  110.79    8.80
   5  -4 -10  105.09    9.30
   5  -4 -10  106.39    6.80
  -4   4  10  408.56   12.50
   4  -4 -10  451.25   16.40
   4  -4 -10  429.66   14.60
   4  -4 -10  422.96   11.80
  -3   4  10    7.90    3.50
   3  -4 -10   14.60    2.70
   3  -4 -10   14.20    4.40
   3  -4 -10   16.00    3.80
  -2   4  10    3.70    3.40
  -2   4  10    1.90    2.30
   2  -4 -10    1.30    2.00
   2  -4 -10    6.30    2.90
   2  -4 -10   -1.40    3.00
  -1   4  10   41.70    4.60
  -1   4  10   30.70    3.60
  -1   4  10   45.90    6.10
   1  -4 -10   36.20    4.10
   1  -4 -10   37.60    3.90
   1  -4 -10   41.30    5.10
   0   4  10  498.45   13.10
   0   4  10  477.35   16.50
   0   4  10  493.15   14.50
   0  -4 -10  487.15   16.40
   0  -4 -10  492.85   14.10
   1   4  10   53.89    5.30
   1   4  10   60.19    6.50
   1   4  10   44.60    6.70
  -1  -4 -10   47.10    4.70
   2   4  10    0.20    3.20
   2   4  10   -6.60    2.90
   2   4  10   -3.20    3.60
   3   4  10  164.68   12.00
   3   4  10  207.68   11.60
   3   4  10  171.98    9.80
   4   4  10  208.18   11.50
   4   4  10  211.18   13.90
   4   4  10  212.68   12.70
   5   4  10  221.48   12.40
   5   4  10  209.08   13.40
   5   4  10  167.58   13.50
   6   4  10   48.20    9.20
   6   4  10   56.19    9.40
   6   4  10   56.19    8.20
   7   4  10    4.60    6.60
   7   4  10    4.20    5.80
   7   4  10   12.80    6.80
  10  -4 -11    5.30    7.20
  10  -4 -11    6.80    7.20
   9  -4 -11   -3.90    6.50
   9  -4 -11   -2.00    5.90
   8  -4 -11   56.99    9.40
   8  -4 -11   38.70    7.90
   7  -4 -11  164.08   12.40
   7  -4 -11  147.19   11.80
   6  -4 -11    3.50    4.90
   6  -4 -11   -4.70    4.00
   5  -4 -11   21.80    5.40
   5  -4 -11   16.50    6.00
  -4   4  11   32.60    4.60
   4  -4 -11   32.20    5.80
   4  -4 -11   29.20    5.20
  -3   4  11  387.06   13.40
   3  -4 -11  390.76   14.80
   3  -4 -11  400.06   13.40
  -2   4  11    8.30    3.90
  -2   4  11    7.20    2.90
   2  -4 -11    9.50    3.90
   2  -4 -11    6.90    3.10
  -1   4  11   26.50    5.50
  -1   4  11   24.80    4.20
   1  -4 -11   28.30    3.90
   1  -4 -11   26.70    4.70
   0   4  11  177.18    9.20
   0   4  11  171.28   10.30
   0  -4 -11  168.58    8.40
   1   4  11  205.48   12.30
   1   4  11  223.08   10.90
   1   4  11  211.98    9.60
   2   4  11  517.55   16.00
   2   4  11  537.35   17.90
   2   4  11  502.55   19.50
   3   4  11  105.99    9.00
   3   4  11  126.89   10.70
   3   4  11  115.89   11.40
   4   4  11  -12.30    3.80
   4   4  11    4.70    4.40
   4   4  11    1.90    4.80
   5   4  11   85.59   10.00
   5   4  11   80.69   10.50
   5   4  11   84.39    9.40
   6   4  11    0.20    6.00
   6   4  11   -2.80    5.30
   6   4  11    0.90    5.10
   7   4  11   82.59   10.60
   7   4  11   93.59   12.50
   7   4  11   75.49   11.40
  10  -4 -12    0.40    7.70
  10  -4 -12    4.10    6.90
   9  -4 -12    0.00    6.30
   9  -4 -12   -0.60    6.70
   8  -4 -12   27.00    8.10
   8  -4 -12   14.30    7.20
   7  -4 -12   -5.40    4.90
   7  -4 -12   -7.20    5.10
   6  -4 -12   95.29   10.10
   6  -4 -12  109.69   10.10
   5  -4 -12   58.49    7.50
   5  -4 -12   60.69    8.60
   4  -4 -12  159.18    9.60
   4  -4 -12  179.98   11.60
  -3   4  12   12.30    4.30
   3  -4 -12   11.10    4.80
   3  -4 -12    9.60    3.90
  -2   4  12   12.70    4.10
  -2   4  12   16.70    4.70
   2  -4 -12   17.30    5.00
   2  -4 -12   16.90    4.00
  -1   4  12  127.89    7.90
  -1   4  12  141.59   10.00
   1  -4 -12  128.69    8.50
   0   4  12  112.49   10.20
   0   4  12  100.49    8.20
   0  -4 -12   95.69    7.00
   1   4  12  126.69   11.20
   1   4  12   94.29    8.40
   2   4  12   44.70    6.80
   2   4  12   39.40    7.50
   3   4  12    5.70    5.30
   3   4  12  -10.10    4.60
   4   4  12  194.18   14.80
   4   4  12  199.88   13.30
   5   4  12   38.60    8.50
   5   4  12   44.20    8.50
   6   4  12   12.60    6.80
   6   4  12    4.00    6.80
   9  -4 -13   -0.90    6.30
   9  -4 -13   13.20    7.70
   8  -4 -13   44.70    9.40
   8  -4 -13   38.60    8.50
   7  -4 -13   37.70    8.70
   7  -4 -13   48.50    8.50
   6  -4 -13   -1.00    4.80
   6  -4 -13   -1.00    5.30
   5  -4 -13   28.80    6.60
   5  -4 -13   42.80    6.80
   4  -4 -13    4.30    4.20
   4  -4 -13    1.20    3.60
  -3   4  13  389.66   14.70
   3  -4 -13  345.07   13.40
   3  -4 -13  378.26   15.70
  -2   4  13    5.00    4.30
   2  -4 -13    1.40    3.70
  -1   4  13    3.40    3.40
  -1   4  13   -1.90    4.30
   1  -4 -13    2.60    3.70
   0   4  13    2.50    4.90
   0   4  13   -0.30    3.60
   1   4  13   86.59    8.50
   1   4  13   72.89    9.00
   2   4  13   15.70    5.60
   2   4  13   16.60    6.70
   3   4  13    3.90    6.20
   3   4  13   10.70    5.80
   4   4  13   12.70    6.50
   4   4  13   26.50    7.60
   5   4  13   44.20    9.30
   5   4  13   65.79    9.70
   9  -4 -14   45.90    9.70
   9  -4 -14   45.30   10.10
   8  -4 -14   -5.40    6.30
   8  -4 -14    0.20    6.50
   7  -4 -14   21.70    7.30
   7  -4 -14   20.60    7.60
   6  -4 -14   39.40    7.50
   6  -4 -14   69.99    9.80
   5  -4 -14    6.80    5.80
   5  -4 -14   10.20    4.90
   4  -4 -14   20.10    5.90
   4  -4 -14   13.80    4.80
  -3   4  14    1.70    4.00
   3  -4 -14    1.10    4.20
  -2   4  14   44.80    7.10
   2  -4 -14   57.19    7.40
  -1   4  14    0.90    4.50
  -1   4  14    7.30    5.00
   0   4  14   66.99    7.70
   0   4  14   71.39    9.60
   1   4  14   36.50    6.70
   1   4  14   51.29    8.90
   2   4  14   13.40    5.60
   2   4  14   19.80    7.50
   3   4  14   68.49    9.10
   3   4  14   50.99    9.50
   4   4  14   30.30    9.00
   4   4  14   27.20    7.90
   8  -4 -15    4.60    7.20
   8  -4 -15   -0.40    6.40
   7  -4 -15    2.70    6.80
   7  -4 -15   12.50    6.60
   6  -4 -15   -2.20    4.70
   6  -4 -15    0.20    6.00
   5  -4 -15    0.90    4.60
   5  -4 -15   -3.30    5.10
   4  -4 -15   17.30    6.20
   3  -4 -15   41.70    7.30
  -2   4  15   98.69   10.10
   2  -4 -15   78.59    8.70
  -1   4  15    7.70    5.20
   0   4  15  138.39   10.80
   0   4  15  103.99   10.90
   1   4  15   48.10    8.90
   1   4  15   61.79    8.30
   2   4  15   47.70    9.60
   2   4  15   28.40    7.20
   3   4  15   25.80    7.70
   3   4  15   19.40    7.70
   7  -4 -16    5.90    6.30
   7  -4 -16   21.80    8.40
   6  -4 -16   11.70    5.80
   6  -4 -16    4.00    6.40
   5  -4 -16   53.19    9.30
   4  -4 -16   46.20    8.40
   3  -4 -16   73.29    9.00
  -2   4  16   17.80    6.20
  -1   4  16   -2.50    5.00
   0   4  16   -1.30    5.40
   1   4  16   22.80    6.70
   1   4  16   30.00    8.10
   2   4  16   37.00    7.80
   2   4  16   50.09    9.70
   6  -4 -17   17.50    7.70
   5  -4 -17   -3.20    5.50
   4  -4 -17   47.60    8.80
   3  -4 -17   21.40   10.00
  -2   4  17    9.40    6.40
  -1   4  17    8.00    6.10
   0   4  17   20.10    7.70
   1   4  17   11.50    7.00
   5  -4 -18    3.10    6.30
   4  -4 -18   43.80    8.80
  -1   4  18   -0.80    5.90
   2   5 -18  147.59   14.10
   2   5 -18  107.39   11.20
   2   5 -18  116.99   12.80
  -2  -5  18  121.39   12.60
  -2  -5  18   94.79   11.00
  -2  -5  18  132.69   13.40
   3   5 -18   -0.40    5.50
   3   5 -18    4.20    5.50
   3   5 -18   -1.70    5.40
   3   5 -18    3.70    5.50
  -3  -5  18    0.60    5.80
  -3  -5  18    8.60    6.80
  -3  -5  18    5.40    6.40
   4   5 -18   30.60    8.00
   4   5 -18   30.50    8.10
   4   5 -18   38.10    8.80
  -4  -5  18   35.80    8.70
  -4  -5  18   35.40    9.00
  -1   5 -17    6.40    7.10
  -1   5 -17   15.00    6.80
   1  -5  17   15.60    7.20
   1  -5  17    8.80    7.40
   1  -5  17    3.20    6.50
   0   5 -17   15.50    7.50
   0   5 -17   11.50    5.90
   0  -5  17   17.90    7.50
   0  -5  17    9.50    6.50
   0  -5  17    4.30    6.50
   1   5 -17  142.09   13.50
   1   5 -17  155.18   13.70
   1   5 -17  177.48   14.00
  -1  -5  17  153.28   13.50
  -1  -5  17  186.38   13.90
  -1  -5  17  158.08   14.50
   2   5 -17   48.40    8.90
   2   5 -17   56.39   10.20
   2   5 -17   44.60    7.90
  -2  -5  17   61.09    9.60
  -2  -5  17   53.29    9.30
  -2  -5  17   63.79    9.40
  -2  -5  17   55.39    8.80
   3   5 -17   -1.10    5.10
   3   5 -17   -5.20    4.80
   3   5 -17   -0.50    4.50
  -3  -5  17    2.80    5.80
  -3  -5  17   -0.60    5.70
  -3  -5  17    0.60    5.80
   4   5 -17   60.09    9.80
   4   5 -17   45.00    9.10
  -4  -5  17   40.70    8.30
  -4  -5  17   50.49    9.80
   5   5 -17  102.99   12.00
   5   5 -17  123.19   13.20
   5   5 -17  134.39   13.80
  -5  -5  17  117.79   13.30
  -5  -5  17  121.99   12.80
   6   5 -17    4.40    6.80
   6   5 -17    3.60    6.20
   6   5 -17    5.20    7.30
  -6  -5  17    4.70    6.80
  -2   5 -16   44.40    8.60
  -2   5 -16   64.99   11.30
   2  -5  16   49.10    9.70
   2  -5  16   68.09   10.30
   2  -5  16   54.59   10.50
  -1   5 -16    7.80    6.90
  -1   5 -16    5.00    6.10
   1  -5  16    6.90    6.80
   1  -5  16   16.70    7.10
   1  -5  16   17.50    6.40
   1  -5  16   18.40    7.00
   0   5 -16   81.79   11.20
   0   5 -16   75.99    9.60
   0  -5  16   79.39   10.30
   0  -5  16   80.59   10.30
   0  -5  16   74.99   10.60
   1   5 -16   47.30    8.60
   1   5 -16   33.20    7.50
   1   5 -16   42.50    7.80
  -1  -5  16   40.60    8.70
  -1  -5  16   26.50    7.30
  -1  -5  16   52.19    8.20
   2   5 -16   32.20    7.10
   2   5 -16   42.70    7.90
   2   5 -16   32.80    6.80
  -2  -5  16   44.60    8.20
  -2  -5  16   44.50    8.50
  -2  -5  16   46.00    7.90
  -2  -5  16   51.49    8.40
   3   5 -16   18.50    6.20
   3   5 -16   17.70    6.80
   3   5 -16   14.40    5.50
  -3  -5  16   16.70    6.70
  -3  -5  16   14.60    6.80
  -3  -5  16   28.40    7.20
   4   5 -16   -2.50    5.40
   4   5 -16   -6.50    4.20
   4   5 -16   -2.50    5.00
  -4  -5  16   -1.40    5.70
  -4  -5  16    3.20    5.80
   5   5 -16   13.40    6.40
   5   5 -16   19.00    7.40
  -5  -5  16    9.90    6.80
  -5  -5  16   12.00    6.80
   6   5 -16  122.79   13.20
   6   5 -16  113.19   12.40
   6   5 -16  113.49   13.10
  -6  -5  16   99.19   11.80
  -6  -5  16  102.09   12.30
   7   5 -16   -3.30    5.50
   7   5 -16    5.60    7.20
   7   5 -16   -1.20    6.70
  -7  -5  16    9.80    7.50
  -3   5 -15  162.48   16.00
   3  -5  15  153.78   14.50
   3  -5  15  160.68   15.60
   3  -5  15  176.58   15.70
  -2   5 -15    6.40    6.80
   2  -5  15    5.40    5.80
   2  -5  15    5.00    6.30
   2  -5  15   -5.70    5.20
   2  -5  15    4.50    6.40
  -1   5 -15   97.49   11.00
  -1   5 -15   62.09   10.10
   1  -5  15   84.89   10.70
   1  -5  15   82.69   10.70
   1  -5  15  104.79   10.90
   1  -5  15   77.09    9.90
   0   5 -15   26.60    6.20
   0   5 -15   34.40    8.20
   0  -5  15   27.90    7.30
   0  -5  15   45.80    8.20
   0  -5  15   33.10    7.90
   0  -5  15   48.30    8.30
   1   5 -15    3.80    5.10
   1   5 -15    7.50    5.50
   1   5 -15   15.00    5.80
  -1  -5  15   18.00    6.40
  -1  -5  15   19.40    6.20
  -1  -5  15    4.40    5.70
  -1  -5  15   12.10    5.40
   2   5 -15   13.50    6.00
   2   5 -15   13.50    5.50
   2   5 -15   22.80    6.30
  -2  -5  15   19.50    6.40
  -2  -5  15   20.70    6.20
  -2  -5  15   16.60    6.70
  -2  -5  15   26.90    6.60
   3   5 -15   21.60    6.60
   3   5 -15   29.20    7.50
   3   5 -15   24.10    6.00
  -3  -5  15   17.60    6.50
  -3  -5  15   20.30    6.70
  -3  -5  15   22.70    6.90
   4   5 -15   67.19    9.50
   4   5 -15   51.99    7.70
   4   5 -15   47.70    9.00
  -4  -5  15   55.89    9.20
  -4  -5  15   49.10    8.90
   5   5 -15  243.28   15.60
   5   5 -15  220.08   12.90
   5   5 -15  245.28   16.00
  -5  -5  15  225.08   15.20
  -5  -5  15  231.98   15.40
   6   5 -15   12.20    6.60
   6   5 -15   11.10    7.10
  -6  -5  15    4.70    6.30
  -6  -5  15   13.60    7.10
   7   5 -15   45.80    9.90
   7   5 -15   45.30    9.90
   7   5 -15   38.00    9.20
  -7  -5  15   30.20    8.60
   8   5 -15   31.70    8.90
   8   5 -15   49.80   10.10
   8   5 -15   25.40    9.00
  -8  -5  15   45.00    9.50
  -4   5 -14  268.67   18.10
   4  -5  14  252.67   18.00
   4  -5  14  272.67   17.50
   4  -5  14  281.07   17.10
  -3   5 -14   45.10    9.60
   3  -5  14   54.39    9.60
   3  -5  14   29.80    8.40
   3  -5  14   45.70    8.60
   3  -5  14   46.00    8.70
  -2   5 -14    3.70    6.30
   2  -5  14    0.80    6.00
   2  -5  14   11.10    6.20
   2  -5  14   14.90    7.20
   2  -5  14   15.90    6.20
  -1   5 -14    0.60    5.20
  -1   5 -14    8.90    6.50
   1  -5  14    1.30    5.60
   1  -5  14   11.30    6.20
   1  -5  14   12.30    6.30
   1  -5  14   14.90    5.90
   0   5 -14   43.40    8.40
   0   5 -14   74.29    9.10
   0  -5  14   65.19    9.00
   0  -5  14   56.09    7.90
   0  -5  14   61.79    8.50
   0  -5  14   49.60    8.30
   0  -5  14   53.49    8.40
   1   5 -14   60.69    8.10
   1   5 -14   49.60    7.90
  -1  -5  14   61.59    9.20
  -1  -5  14   65.99    8.00
  -1  -5  14   67.39    8.80
  -1  -5  14   61.69    8.60
   2   5 -14  132.89   11.60
   2   5 -14  111.89    9.80
   2   5 -14  154.48   11.90
  -2  -5  14  110.79   11.30
  -2  -5  14  109.39   10.90
  -2  -5  14  132.89   10.50
  -2  -5  14  122.19   10.60
   3   5 -14   28.10    5.90
   3   5 -14   32.60    7.20
   3   5 -14   32.70    6.30
   3   5 -14   23.50    6.90
  -3  -5  14   26.30    6.60
  -3  -5  14   26.00    6.30
  -3  -5  14   23.40    7.10
   4   5 -14  362.46   17.90
   4   5 -14  319.87   14.50
   4   5 -14  332.37   16.80
  -4  -5  14  329.07   17.00
  -4  -5  14  315.37   15.70
   5   5 -14    8.10    6.10
   5   5 -14   18.90    5.30
   5   5 -14   10.50    6.20
  -5  -5  14   15.40    6.50
  -5  -5  14   14.50    6.50
   6   5 -14    2.80    5.90
   6   5 -14    0.30    5.60
  -6  -5  14    0.60    4.90
  -6  -5  14   -1.70    5.00
   7   5 -14    4.20    6.00
   7   5 -14   10.40    7.10
   7   5 -14    3.20    6.30
  -7  -5  14    5.00    6.20
   8   5 -14    3.50    5.90
   8   5 -14   -1.40    5.90
   8   5 -14    3.30    6.90
  -8  -5  14   -1.00    5.70
   9   5 -14   48.60   10.70
   9   5 -14   43.70   10.30
   9   5 -14   42.70   10.00
  -9  -5  14   78.09   11.50
  -5   5 -13   11.60    7.90
   5  -5  13   22.70    7.80
   5  -5  13   14.00    7.20
   5  -5  13    7.60    7.90
  -4   5 -13    7.20    6.90
   4  -5  13    2.10    6.50
   4  -5  13   -1.70    6.00
   4  -5  13    8.10    6.90
   4  -5  13    5.40    6.20
  -3   5 -13  381.16   19.70
   3  -5  13  429.96   19.80
   3  -5  13  426.06   18.40
   3  -5  13  418.86   19.00
   3  -5  13  411.26   19.70
  -2   5 -13   74.49   10.20
   2  -5  13   85.19   10.10
   2  -5  13   81.69   10.30
   2  -5  13   62.89    9.70
   2  -5  13   63.59    8.70
  -1   5 -13   98.49   10.90
  -1   5 -13  111.59   10.70
   1  -5  13  115.89   11.50
   1  -5  13  120.89   10.90
   1  -5  13  125.19   11.50
   1  -5  13  120.49   11.40
   0   5 -13  121.69   11.30
   0   5 -13  142.89   10.30
   0  -5  13  158.48   11.60
   0  -5  13  128.59   11.50
   0  -5  13  129.39    9.60
   0  -5  13  159.18   11.90
   0  -5  13  131.89   11.20
   1   5 -13  328.77   14.90
   1   5 -13  315.17   15.30
  -1  -5  13  344.47   16.30
  -1  -5  13  308.87   15.30
  -1  -5  13  347.77   15.10
  -1  -5  13  335.37   14.50
   2   5 -13    1.90    4.00
   2   5 -13    3.20    3.90
   2   5 -13   -3.00    4.70
  -2  -5  13    8.10    4.80
  -2  -5  13   -4.00    4.20
  -2  -5  13   -3.20    4.50
  -2  -5  13   11.10    5.70
   3   5 -13  322.97   14.00
   3   5 -13  279.97   15.10
   3   5 -13  291.87   13.50
  -3  -5  13  321.07   15.80
  -3  -5  13  328.07   15.20
  -3  -5  13  306.17   15.00
   4   5 -13    3.00    4.00
   4   5 -13    0.00    5.20
   4   5 -13    8.50    5.20
  -4  -5  13    4.70    5.20
  -4  -5  13   -1.00    5.10
   5   5 -13  194.78   11.30
   5   5 -13  203.78   13.50
   5   5 -13  181.58   13.00
  -5  -5  13  197.38   13.60
  -5  -5  13  157.48   11.80
   6   5 -13    3.20    5.60
   6   5 -13    9.10    4.40
   6   5 -13   13.30    6.70
  -6  -5  13   12.50    6.30
  -6  -5  13    6.70    6.00
   7   5 -13  109.19   12.50
   7   5 -13   82.89   10.50
  -7  -5  13   96.29   10.80
   8   5 -13   17.80    7.10
   8   5 -13    1.70    6.30
   8   5 -13   15.50    7.00
  -8  -5  13   16.30    7.00
   9   5 -13   19.80    7.40
   9   5 -13   49.40   10.50
   9   5 -13    6.70    7.80
  -9  -5  13   37.30    8.90
  -6   5 -12  353.06   21.00
   6  -5  12  359.56   19.70
   6  -5  12  351.46   19.10
   6  -5  12  349.96   19.80
  -5   5 -12   15.10    7.70
   5  -5  12    5.60    6.10
   5  -5  12    4.70    7.10
   5  -5  12    2.30    6.10
  -4   5 -12  131.19   13.40
   4  -5  12  177.88   14.30
   4  -5  12  180.88   12.90
   4  -5  12  171.78   14.10
   4  -5  12  160.88   14.00
  -3   5 -12  142.29   13.40
   3  -5  12  151.08   11.50
   3  -5  12  144.39   13.10
   3  -5  12  127.49   11.90
   3  -5  12  164.58   12.90
  -2   5 -12  138.79   13.00
   2  -5  12  159.38   11.80
   2  -5  12  137.89   12.40
   2  -5  12  137.59   12.40
   2  -5  12  139.49   11.00
  -1   5 -12   -0.10    5.00
   1  -5  12    0.80    3.60
   1  -5  12   -1.50    4.40
   1  -5  12   -4.10    3.90
   1  -5  12    4.90    4.50
   1  -5  12    1.40    5.10
   0   5 -12  144.59   10.20
   0   5 -12  161.28   11.80
   0  -5  12  161.78   10.00
   0  -5  12  162.08   11.60
   0  -5  12  151.78   11.30
   0  -5  12  182.58   11.60
   0  -5  12  173.58   11.20
   1   5 -12  187.68   11.20
   1   5 -12  196.08   11.70
  -1  -5  12  164.78   10.80
  -1  -5  12  175.78   10.50
  -1  -5  12  183.38   11.70
  -1  -5  12  161.38   11.60
   2   5 -12  351.96   14.20
   2   5 -12  310.77   13.90
   2   5 -12  346.47   15.70
  -2  -5  12  348.27   15.30
  -2  -5  12  348.87   15.70
  -2  -5  12  339.47   14.50
  -2  -5  12  343.17   14.10
   3   5 -12   72.59    7.50
   3   5 -12   69.49    8.80
   3   5 -12   65.09    7.50
  -3  -5  12   65.69    8.40
  -3  -5  12   73.59    8.80
  -3  -5  12   61.99    8.30
   4   5 -12  903.11   24.20
   4   5 -12  876.11   26.70
   4   5 -12  909.31   27.60
  -4  -5  12  916.71   26.30
  -4  -5  12  920.61   27.30
   5   5 -12  111.39   11.00
   5   5 -12  101.49   11.20
   5   5 -12   92.09    8.60
  -5  -5  12   73.79    9.60
  -5  -5  12   90.29    9.60
   6   5 -12   -0.50    5.60
   6   5 -12    1.10    3.90
   6   5 -12   12.40    5.90
  -6  -5  12   -5.20    4.70
  -6  -5  12    5.00    5.60
   7   5 -12   64.79    9.60
   7   5 -12   63.79    9.90
  -7  -5  12   75.79    9.80
   8   5 -12   66.39   10.30
   8   5 -12   56.39    9.30
   8   5 -12   52.79    9.20
  -8  -5  12   71.99    9.60
   9   5 -12   50.19   10.00
   9   5 -12   71.49   10.90
   9   5 -12   61.59   11.00
  -9  -5  12   75.29   10.90
  10   5 -12   32.00    9.20
  10   5 -12   11.80    8.80
  10   5 -12   29.50    8.50
 -10  -5  12   20.90    7.80
  -6   5 -11   49.20   10.30
   6  -5  11   67.09   10.70
   6  -5  11   68.19    9.80
   6  -5  11   58.49   10.20
  -5   5 -11    7.10    6.20
   5  -5  11   23.80    6.70
   5  -5  11   10.80    6.40
   5  -5  11   10.30    5.90
   5  -5  11   17.30    7.00
  -4   5 -11   11.20    6.60
   4  -5  11    3.40    5.20
   4  -5  11   -0.80    5.70
   4  -5  11    1.10    5.70
   4  -5  11   -0.20    4.70
  -3   5 -11  117.89   11.70
   3  -5  11  109.59   10.60
   3  -5  11  118.39   11.20
   3  -5  11  120.89   11.80
   3  -5  11  122.29   10.60
  -2   5 -11   51.29    8.50
   2  -5  11   64.19    8.10
   2  -5  11   52.09    8.40
   2  -5  11   65.99    8.20
   2  -5  11   43.40    7.50
  -1   5 -11    7.50    5.40
   1  -5  11   13.30    5.70
   1  -5  11   10.60    4.90
   1  -5  11   13.20    5.40
   1  -5  11    9.20    4.10
   1  -5  11    6.00    5.00
   0   5 -11    4.10    4.50
   0   5 -11    6.40    5.00
   0  -5  11   10.00    4.80
   0  -5  11    2.50    4.40
   0  -5  11    6.20    4.10
   0  -5  11   17.50    5.60
   0  -5  11   10.50    4.70
   1   5 -11 1529.95   35.00
   1   5 -11 1552.14   36.10
  -1  -5  11 1606.64   36.90
  -1  -5  11 1521.35   34.60
  -1  -5  11 1595.14   36.80
  -1  -5  11 1560.84   34.90
   2   5 -11  172.48   10.00
   2   5 -11  162.28    9.80
   2   5 -11  180.38   11.30
  -2  -5  11  167.08    9.90
  -2  -5  11  166.78   11.20
  -2  -5  11  198.38   11.70
  -2  -5  11  170.48   10.50
   3   5 -11  297.87   14.30
   3   5 -11  286.77   12.40
   3   5 -11  291.87   12.20
  -3  -5  11  292.17   13.60
  -3  -5  11  296.07   14.20
  -3  -5  11  287.87   14.10
   4   5 -11  192.88   12.10
   4   5 -11  176.18    9.80
   4   5 -11  178.08    9.00
   4   5 -11  208.08   12.70
  -4  -5  11  196.18   12.30
  -4  -5  11  192.58   11.70
   5   5 -11  442.66   18.40
   5   5 -11  480.05   16.10
   5   5 -11  464.65   19.40
  -5  -5  11  504.25   18.80
  -5  -5  11  499.25   19.40
   6   5 -11    8.90    4.90
   6   5 -11   15.10    5.80
   6   5 -11   27.40    5.50
  -6  -5  11   22.90    6.10
  -6  -5  11   22.60    6.10
   7   5 -11   65.89    9.40
   7   5 -11   72.59    9.90
   7   5 -11   68.89    8.20
  -7  -5  11   83.89   10.20
   8   5 -11   63.09    9.80
   8   5 -11   59.09   10.20
   8   5 -11   50.69    9.60
  -8  -5  11   51.09    8.80
   9   5 -11  230.68   16.00
   9   5 -11  215.38   16.40
   9   5 -11  206.28   15.90
  -9  -5  11  213.48   15.20
  10   5 -11   13.60    7.40
  10   5 -11   -2.20    7.60
  10   5 -11    2.30    6.40
 -10  -5  11    4.00    5.90
  -7   5 -10    3.50    7.00
   7  -5  10    8.30    7.20
   7  -5  10    3.90    6.90
   7  -5  10    4.30    6.50
  -6   5 -10  132.79   13.90
   6  -5  10  134.09   12.50
   6  -5  10  166.38   14.60
   6  -5  10  158.88   14.10
   6  -5  10  139.49   12.40
  -5   5 -10   44.00    8.90
   5  -5  10   37.40    7.50
   5  -5  10   45.70    7.80
   5  -5  10   41.00    8.90
   5  -5  10   41.70    8.50
  -4   5 -10   19.70    6.80
   4  -5  10   -2.00    4.50
   4  -5  10    3.50    5.00
   4  -5  10    1.60    5.00
   4  -5  10   16.30    6.10
  -3   5 -10  165.48   12.70
   3  -5  10  176.68   11.70
   3  -5  10  183.58   12.70
   3  -5  10  173.68   11.50
   3  -5  10  158.18   11.10
  -2   5 -10  230.48   13.50
   2  -5  10  207.28   12.70
   2  -5  10  213.98   12.00
   2  -5  10  230.58   10.00
   2  -5  10  224.18   12.20
   2  -5  10  222.78   11.70
  -1   5 -10   41.70    6.70
   1  -5  10   38.60    6.60
   1  -5  10   49.20    7.10
   1  -5  10   35.50    5.30
   1  -5  10   56.59    7.50
   1  -5  10   40.50    6.50
   0   5 -10  169.98   10.30
   0   5 -10  153.78   10.60
   0  -5  10  153.88   10.20
   0  -5  10  153.28   10.20
   0  -5  10  171.78   10.20
   0  -5  10  172.38    9.50
   0  -5  10  143.69   10.10
   1   5 -10  237.68   11.60
   1   5 -10  214.38   10.80
  -1  -5  10  228.88   11.60
  -1  -5  10  239.18   10.90
  -1  -5  10  220.28   11.90
  -1  -5  10  227.08   11.00
   2   5 -10  172.98   10.80
   2   5 -10  179.78    9.70
   2   5 -10  167.28    9.40
  -2  -5  10  172.08    9.60
  -2  -5  10  166.48   10.70
  -2  -5  10  185.68   11.00
  -2  -5  10  173.38   10.20
   3   5 -10   79.79    7.00
   3   5 -10   67.99    6.80
   3   5 -10   64.99    7.80
  -3  -5  10   77.89    7.90
  -3  -5  10   74.79    8.10
  -3  -5  10   68.39    7.60
   4   5 -10  115.69    8.00
   4   5 -10  125.69   10.90
   4   5 -10  121.69   10.30
   4   5 -10  114.29    7.20
  -4  -5  10  132.99   10.10
  -4  -5  10  124.99    9.70
   5   5 -10  238.68   11.00
   5   5 -10  228.88   13.10
   5   5 -10  214.68   13.30
  -5  -5  10  201.38   11.70
  -5  -5  10  233.58   13.20
   6   5 -10  332.07   13.60
   6   5 -10  308.97   15.60
   6   5 -10  324.17   15.80
  -6  -5  10  335.67   15.70
  -6  -5  10  343.87   15.60
   7   5 -10   10.30    6.30
   7   5 -10    2.20    4.70
   7   5 -10    8.20    5.50
  -7  -5  10    6.90    5.40
   8   5 -10  409.16   19.50
   8   5 -10  420.66   19.20
   8   5 -10  421.16   20.00
  -8  -5  10  407.96   18.10
   9   5 -10   37.50    8.70
   9   5 -10   33.90    8.90
   9   5 -10   25.70    7.00
  -9  -5  10   50.49    8.70
  10   5 -10    6.70    7.20
  10   5 -10   -3.20    7.40
  10   5 -10   11.30    6.60
 -10  -5  10    3.50    5.70
  -8   5  -9   22.00    8.10
   8  -5   9    9.70    6.60
  -7   5  -9   88.29   12.00
   7  -5   9   96.79   11.60
   7  -5   9  105.19   12.10
   7  -5   9   89.69   10.60
   7  -5   9   93.99   10.80
  -6   5  -9   84.99   11.00
   6  -5   9   66.19    9.50
   6  -5   9   88.09    9.90
   6  -5   9   85.99   10.30
   6  -5   9   95.89   10.80
  -5   5  -9   -1.40    5.20
   5  -5   9    9.60    6.20
   5  -5   9    3.00    4.70
   5  -5   9    1.10    4.90
   5  -5   9    6.20    5.60
  -4   5  -9   38.40    7.60
   4  -5   9   34.60    6.80
   4  -5   9   24.50    6.60
   4  -5   9   23.70    6.10
   4  -5   9   21.20    5.50
  -3   5  -9  141.39   11.90
   3  -5   9  140.19   10.90
   3  -5   9  125.69    9.80
[truncated: 591,393 more chars]
