# Supplementary material for: The unanti­cipated oxidation of a tertiary amine in a tetra­cyclic glyoxal-cyclam condensate yielding zinc(II) coordinated to a sterically hindered amine oxide
Source: Acta Crystallogr E Crystallogr Commun. 2024 Mar 6;80(Pt 4):343–6. doi: 10.1107/S2056989024001889 (PMC10993591; doi:10.1107/S2056989024001889)
Supplement: Supplementary file 2 [file e-80-00343-Isup2.hkl]

data_I                                                                          
_shelx_title ' djh46bp21n_a.res in P2(1)/n'                                     
_shelx_refln_list_code          4                                               
_shelx_F_calc_maximum      293.32                                               
_exptl_crystal_F_000       888.00                                               
_reflns_d_resolution_high  0.7493                                               
                                                                                
loop_                                                                           
 _space_group_symop_operation_xyz                                               
 'x, y, z'                                                                      
 '-x+1/2, y+1/2, -z+1/2'                                                        
 '-x, -y, -z'                                                                   
 'x-1/2, -y-1/2, z-1/2'                                                         
                                                                                
_cell_length_a     8.7253                                                       
_cell_length_b    14.3482                                                       
_cell_length_c    14.0718                                                       
_cell_angle_alpha  90.000                                                       
_cell_angle_beta  104.760                                                       
_cell_angle_gamma  90.000                                                       
                                                                                
_shelx_F_squared_multiplier     1.000                                           
                                                                                
loop_                                                                           
 _refln_index_h                                                                 
 _refln_index_k                                                                 
 _refln_index_l                                                                 
 _refln_F_squared_calc                                                          
 _refln_F_squared_meas                                                          
 _refln_F_squared_sigma                                                         
 _refln_observed_status                                                         
   2   0   0       4902.53       5057.19        40.85 o                         
   4   0   0       6689.97       6497.67        63.97 o                         
   6   0   0        968.20        966.22        26.84 o                         
   8   0   0       8542.17       8286.12       130.52 o                         
  10   0   0       2095.28       2102.67        87.99 o                         
   1   1   0         17.98         17.33         3.20 o                         
   2   1   0       8656.37       8507.12        50.62 o                         
   3   1   0          3.40         11.76         4.92 o                         
   4   1   0        168.18        165.70         7.67 o                         
   5   1   0        584.87        570.20        13.78 o                         
   6   1   0        656.71        654.62        16.12 o                         
   7   1   0        155.48        197.99        11.89 o                         
   8   1   0         29.25         26.53        16.55 o                         
   9   1   0        822.28        802.89        34.83 o                         
  10   1   0         55.23         -6.78        21.52 o                         
  11   1   0        169.39        191.51        36.09 o                         
   0   2   0        285.09        269.08         8.62 o                         
   1   2   0      24249.50      24485.49       124.90 o                         
   2   2   0      10215.85      10206.32        58.55 o                         
   3   2   0      24364.23      24463.10       124.69 o                         
   4   2   0         23.37         35.43         6.45 o                         
   5   2   0       4143.55       3922.49        31.68 o                         
   6   2   0         42.21         34.82         7.26 o                         
   7   2   0       6634.49       6457.78        52.44 o                         
   8   2   0          4.84          0.56        15.80 o                         
   9   2   0        199.87        193.00        22.86 o                         
  10   2   0         28.34         29.18        23.35 o                         
  11   2   0       1174.88       1225.57        61.16 o                         
   1   3   0       6980.96       7355.92        45.99 o                         
   2   3   0       1019.71        935.49        13.00 o                         
   3   3   0        786.71        779.70        13.92 o                         
   4   3   0        128.28        176.43         9.30 o                         
   5   3   0        113.75        119.98         9.20 o                         
   6   3   0       1111.66       1071.21        19.22 o                         
   7   3   0        454.29        389.87        16.88 o                         
   8   3   0       1043.78       1018.42        35.21 o                         
   9   3   0         41.79         28.78        19.89 o                         
  10   3   0         36.32         53.39        26.31 o                         
  11   3   0        190.37        210.14        34.43 o                         
   0   4   0      86036.85      85231.54       632.32 o                         
   1   4   0        204.55        211.85         8.09 o                         
   2   4   0        888.24        933.53        12.88 o                         
   3   4   0       5317.69       5617.30        41.26 o                         
   4   4   0       8761.51       8853.98        60.19 o                         
   5   4   0        188.08        145.52        10.02 o                         
   6   4   0       1221.04       1140.67        21.83 o                         
   7   4   0         63.54         57.00        12.02 o                         
   8   4   0       4067.91       3931.61        61.13 o                         
   9   4   0        211.43        207.98        26.41 o                         
  10   4   0        181.83        195.28        31.11 o                         
   1   5   0         37.44         19.41         6.27 o                         
   2   5   0       6425.40       6792.17        44.40 o                         
   3   5   0        959.56       1086.31        16.71 o                         
   4   5   0        846.67        902.47        17.67 o                         
   5   5   0         29.33         28.43         8.36 o                         
   6   5   0        292.73        304.08        14.37 o                         
   7   5   0        170.34        184.93        15.45 o                         
   8   5   0        225.67        177.86        19.95 o                         
   9   5   0        816.30        807.03        46.58 o                         
  10   5   0        160.52        143.50        30.71 o                         
   0   6   0       1508.81       1421.18        23.44 o                         
   1   6   0        346.38        324.05        11.15 o                         
   2   6   0      13234.32      14620.61        83.28 o                         
   3   6   0       4523.24       4621.24        34.99 o                         
   4   6   0       3650.63       3685.79        35.57 o                         
   5   6   0       3643.86       3643.01        38.82 o                         
   6   6   0       1854.78       1921.16        28.95 o                         
   7   6   0       2863.15       2728.50        39.22 o                         
   8   6   0         18.54         17.18        20.19 o                         
   9   6   0       1241.08       1290.66        96.64 o                         
  10   6   0          1.74         11.39        30.61 o                         
   1   7   0        118.71        141.45         9.16 o                         
   2   7   0        179.25        186.01        10.30 o                         
   3   7   0       3861.05       3793.53        32.17 o                         
   4   7   0         69.97         89.27         8.89 o                         
   5   7   0       1139.93       1112.83        22.14 o                         
   6   7   0         76.32         83.91        11.57 o                         
   7   7   0         95.54         97.31        14.86 o                         
   8   7   0        163.75        163.41        24.54 o                         
   9   7   0         21.71         45.19        24.86 o                         
  10   7   0        533.22        561.64        44.19 o                         
   0   8   0       2679.68       2689.31        36.45 o                         
   1   8   0        713.87        672.55        19.43 o                         
   2   8   0          8.22         -0.36         7.30 o                         
   3   8   0       1447.38       1224.29        20.12 o                         
   4   8   0       4528.86       4577.36        38.75 o                         
   5   8   0        293.43        306.10        16.50 o                         
   6   8   0        645.29        614.37        20.86 o                         
   7   8   0       1214.43       1263.76        36.44 o                         
   8   8   0       1380.10       1263.08        91.28 o                         
   9   8   0         90.32         77.60        26.94 o                         
  10   8   0         23.19         34.98        26.87 o                         
   1   9   0        219.91        231.07        11.83 o                         
   2   9   0       9038.38       9276.13        67.36 o                         
   3   9   0       4420.27       4708.63        44.24 o                         
   4   9   0        573.03        636.06        17.02 o                         
   5   9   0       1895.64       1962.81        30.93 o                         
   6   9   0        135.30        138.92        15.98 o                         
   7   9   0         26.19         21.91        16.09 o                         
   8   9   0         52.56         91.32        27.40 o                         
   9   9   0        232.16        215.79        32.50 o                         
   0  10   0      16214.79      16451.00       150.44 o                         
   1  10   0       1362.66       1368.24        29.93 o                         
   2  10   0        410.39        401.27        15.61 o                         
   3  10   0       5360.77       5356.22        49.48 o                         
   4  10   0       1400.05       1505.54        25.56 o                         
   5  10   0       1150.32       1172.26        25.90 o                         
   6  10   0        592.21        581.47        25.34 o                         
   7  10   0       2756.26       2700.49        51.63 o                         
   8  10   0       1089.76       1100.88        47.18 o                         
   9  10   0          9.01         -3.34        27.08 o                         
   1  11   0       3555.94       3522.85        36.77 o                         
   2  11   0        883.34        839.58        21.46 o                         
   3  11   0        914.86        840.64        24.30 o                         
   4  11   0        391.41        426.33        22.77 o                         
   5  11   0       1810.60       1825.71        39.33 o                         
   6  11   0       1059.49       1085.92        37.24 o                         
   7  11   0         52.28         55.50        18.32 o                         
   8  11   0          0.77          9.21        21.61 o                         
   9  11   0       1490.25       1557.71        67.32 o                         
   0  12   0       2109.41       2013.63        45.24 o                         
   1  12   0        426.87        422.58        16.55 o                         
   2  12   0         14.09          0.71        10.13 o                         
   3  12   0       2063.99       1985.38        32.21 o                         
   4  12   0       3596.94       3571.66        46.77 o                         
   5  12   0       1068.47       1109.45        33.15 o                         
   6  12   0       1121.36       1180.57        38.84 o                         
   7  12   0       1094.99       1077.85        39.01 o                         
   8  12   0         65.31         87.19        28.12 o                         
   1  13   0       1361.46       1280.57        25.22 o                         
   2  13   0       1395.23       1401.43        28.87 o                         
   3  13   0       1396.10       1440.20        31.60 o                         
   4  13   0        104.97        133.12        19.52 o                         
   5  13   0       2555.12       2599.28        51.19 o                         
   6  13   0        752.97        786.47        37.83 o                         
   7  13   0         93.31        100.18        26.00 o                         
   8  13   0        299.99        342.90        44.81 o                         
   0  14   0       2590.36       2519.98        62.84 o                         
   1  14   0       1228.79       1296.97        34.51 o                         
   2  14   0          1.12         20.43        15.79 o                         
   3  14   0       1738.63       1692.79        41.73 o                         
   4  14   0        372.51        440.57        35.52 o                         
   5  14   0         80.14         73.70        19.90 o                         
   6  14   0         66.97         86.85        23.75 o                         
   7  14   0        602.07        553.09        37.73 o                         
   1  15   0       1592.54       1585.83        54.69 o                         
   2  15   0       1568.73       1559.75        41.50 o                         
   3  15   0          4.71        -18.42        18.42 o                         
   4  15   0        399.91        411.91        30.30 o                         
   5  15   0         19.95         50.18        22.03 o                         
   6  15   0        673.48        692.89        42.60 o                         
   0  16   0       1794.43       1726.84        58.10 o                         
   1  16   0        276.63        239.87        23.99 o                         
   2  16   0        525.74        577.64        31.68 o                         
   3  16   0        500.67        455.64        32.60 o                         
   4  16   0         19.02         36.52        28.85 o                         
   5  16   0       1059.90       1021.83        47.89 o                         
   6  16   0        217.99        269.28        34.50 o                         
   1  17   0        494.15        486.21        30.56 o                         
   2  17   0        298.91        320.12        30.44 o                         
   3  17   0         45.22         39.45        21.64 o                         
   4  17   0          2.06         -8.99        21.79 o                         
   5  17   0         18.21         54.95        26.84 o                         
   0  18   0       1409.81       1326.43        91.64 o                         
   1  18   0         74.41         57.24        34.75 o                         
   2  18   0         43.72         38.97        24.54 o                         
   3  18   0         21.13          6.66        22.79 o                         
   1  19   0        421.34        380.37        39.09 o                         
 -11   0   1       2695.54       2946.69       386.14 o                         
  -9   0   1        687.09        691.02        45.51 o                         
  -7   0   1       2201.33       2205.76        41.70 o                         
  -5   0   1        520.72        589.23        21.87 o                         
  -3   0   1      50546.15      50242.29       331.54 o                         
  -1   0   1        997.25       1023.12        14.24 o                         
   1   0   1      10505.77      10305.68       109.39 o                         
   3   0   1      14858.81      14970.73       136.52 o                         
   5   0   1       6638.20       6333.26        80.72 o                         
   7   0   1      10079.63      10036.33       106.64 o                         
   9   0   1         37.33         20.92        41.01 o                         
  11   0   1       2113.70       2155.14       150.47 o                         
 -11   1   1        143.81         75.18        61.39 o                         
 -10   1   1        298.88        330.92        31.51 o                         
  -9   1   1       1772.66       1751.69        44.60 o                         
  -8   1   1          6.80         -4.84        15.60 o                         
  -7   1   1         28.31         39.43         8.65 o                         
  -6   1   1         20.45         10.27         6.88 o                         
  -5   1   1        304.26        323.66        10.39 o                         
  -4   1   1       9185.02       9275.95        53.23 o                         
  -3   1   1       1312.25       1436.77        15.15 o                         
  -2   1   1       7123.42       6991.83        41.26 o                         
  -1   1   1      13911.24      14089.81        73.11 o                         
   0   1   1        459.24        458.36         5.33 o                         
   1   1   1      22805.55      22406.11       108.79 o                         
   2   1   1        906.25        832.19        11.46 o                         
   3   1   1        172.34        130.75         6.41 o                         
   4   1   1        242.50        234.17         9.64 o                         
   5   1   1         14.51          7.42         7.82 o                         
   6   1   1       6324.90       6158.48        47.90 o                         
   7   1   1        426.55        449.08        18.63 o                         
   8   1   1        833.45        835.81        31.60 o                         
   9   1   1        371.02        356.44        26.90 o                         
  10   1   1          3.77         27.87        19.66 o                         
  11   1   1          2.55         24.70        27.80 o                         
 -11   2   1        572.23        575.10        48.35 o                         
 -10   2   1        541.11        514.69        36.05 o                         
  -9   2   1        158.84        174.51        22.14 o                         
  -8   2   1       3463.16       3406.43        50.42 o                         
  -7   2   1         52.90         48.24         9.71 o                         
  -6   2   1        489.54        468.68        14.12 o                         
  -5   2   1       2201.70       2190.44        23.67 o                         
  -4   2   1       4060.95       3784.02        32.87 o                         
  -3   2   1        556.70        646.10        12.54 o                         
  -2   2   1       5501.04       5627.07        42.63 o                         
  -1   2   1         28.29         24.64         5.78 o                         
   0   2   1       1195.40       1384.18        12.53 o                         
   1   2   1        632.34        647.13        12.89 o                         
   2   2   1        818.10        879.35        15.92 o                         
   3   2   1       1804.61       1753.59        18.27 o                         
   4   2   1      14149.23      13988.93        76.02 o                         
   5   2   1        754.45        660.80        16.38 o                         
   6   2   1       1305.84       1281.10        21.07 o                         
   7   2   1        576.89        590.17        19.97 o                         
   8   2   1       5418.69       5311.83       100.38 o                         
   9   2   1        387.00        340.05        26.58 o                         
  10   2   1       1418.63       1388.43        75.56 o                         
  11   2   1         45.68         83.90        33.12 o                         
 -11   3   1        113.49         77.91        35.65 o                         
 -10   3   1        457.26        485.03        35.05 o                         
  -9   3   1        535.91        510.32        33.20 o                         
  -8   3   1         62.02         33.88        15.33 o                         
  -7   3   1         79.78         79.93         9.87 o                         
  -6   3   1        948.64        937.73        18.26 o                         
  -5   3   1       1308.87       1301.82        20.85 o                         
  -4   3   1         97.96         60.47         7.32 o                         
  -3   3   1         25.72         42.28         6.34 o                         
  -2   3   1       6055.08       6539.04        41.65 o                         
  -1   3   1      24588.09      25385.72       195.47 o                         
   0   3   1       6911.70       6951.39        43.01 o                         
   1   3   1       9234.49       9346.17        51.58 o                         
   2   3   1       2201.22       2379.19        24.01 o                         
   3   3   1       1061.73       1094.12        15.98 o                         
   4   3   1        379.29        418.75        12.03 o                         
   5   3   1       1393.19       1382.59        18.77 o                         
   6   3   1        124.69        123.42         9.29 o                         
   7   3   1        101.98        101.12        13.18 o                         
   8   3   1        170.90        174.54        20.96 o                         
   9   3   1        641.49        687.33        33.32 o                         
  10   3   1         19.03         30.01        25.44 o                         
 -11   4   1       1841.93       1934.38        69.00 o                         
 -10   4   1        122.65        111.85        26.26 o                         
  -9   4   1        103.41         67.79        27.83 o                         
  -8   4   1        559.28        530.39        25.91 o                         
  -7   4   1       3379.50       3481.32        36.64 o                         
  -6   4   1        121.62        142.85        10.86 o                         
  -5   4   1       6761.00       6846.46        51.98 o                         
  -4   4   1       3782.75       3818.41        40.75 o                         
  -3   4   1       8633.77       8664.01        61.19 o                         
  -2   4   1       1461.80       1433.80        15.83 o                         
  -1   4   1       2147.67       2076.35        21.39 o                         
   0   4   1       2362.91       2336.66        20.09 o                         
   1   4   1       3813.59       3920.90        32.23 o                         
   2   4   1       1704.25       1732.09        17.82 o                         
   3   4   1      13417.89      13361.73        80.21 o                         
   4   4   1        709.47        774.22        18.64 o                         
   5   4   1       2270.43       2220.84        27.16 o                         
   6   4   1        216.52        233.44        16.14 o                         
   7   4   1       3239.83       3172.69        41.16 o                         
   8   4   1          0.46         -8.35        15.67 o                         
   9   4   1        100.30         94.02        25.46 o                         
  10   4   1         50.67         57.81        35.90 o                         
 -10   5   1        585.09        620.99        44.37 o                         
  -9   5   1        336.47        288.06        28.61 o                         
  -8   5   1         32.76        -20.68        20.68 o                         
  -7   5   1        570.42        529.87        18.51 o                         
  -6   5   1       1156.02       1178.10        22.48 o                         
  -5   5   1       3495.63       3621.99        45.05 o                         
  -4   5   1       1380.83       1471.79        26.70 o                         
  -3   5   1       8369.18       8858.92        53.10 o                         
  -2   5   1      19782.23      20878.50       149.62 o                         
  -1   5   1       6750.17       7191.30        47.20 o                         
   0   5   1         69.45         70.41         6.62 o                         
   1   5   1        910.98        963.90        14.25 o                         
   2   5   1         92.11        131.22         7.22 o                         
   3   5   1        465.08        467.72        13.22 o                         
   4   5   1         12.40          0.13         7.12 o                         
   5   5   1         32.87         37.42         8.63 o                         
   6   5   1       1535.03       1492.34        25.27 o                         
   7   5   1        207.54        228.65        16.30 o                         
   8   5   1        252.56        235.84        24.31 o                         
   9   5   1         44.87         54.89        25.12 o                         
  10   5   1         32.29         78.33        39.53 o                         
 -10   6   1         38.54         38.78        26.44 o                         
  -9   6   1        124.71        157.80        28.80 o                         
  -8   6   1       4061.67       4091.35        65.03 o                         
  -7   6   1        880.48        886.64        24.22 o                         
  -6   6   1        513.36        553.61        18.02 o                         
  -5   6   1       2286.95       2344.95        29.31 o                         
  -4   6   1       6240.89       5990.86        47.36 o                         
  -3   6   1       6878.82       7517.73        48.37 o                         
  -2   6   1        488.51        461.06        12.78 o                         
  -1   6   1        671.60        748.01        18.28 o                         
   0   6   1       5923.84       5925.54        40.22 o                         
   1   6   1       3110.35       3074.59        28.37 o                         
   2   6   1        252.54        338.59        10.96 o                         
   3   6   1       6373.58       6548.87        44.26 o                         
   4   6   1       6156.57       6099.48        48.88 o                         
   5   6   1        167.52        182.22        11.83 o                         
   6   6   1        553.95        530.04        18.67 o                         
   7   6   1        345.50        365.01        20.22 o                         
   8   6   1       1548.61       1529.90        48.72 o                         
   9   6   1        127.20        111.35        27.88 o                         
  10   6   1         90.39        129.90        30.74 o                         
 -10   7   1          4.93         35.12        27.10 o                         
  -9   7   1        483.23        552.43        40.01 o                         
  -8   7   1        309.44        335.16        27.07 o                         
  -7   7   1       2410.88       2290.92        42.51 o                         
  -6   7   1       1890.58       1882.93        29.58 o                         
  -5   7   1        134.59        136.72        10.33 o                         
  -4   7   1        157.92        155.44         9.34 o                         
  -3   7   1       3342.52       3363.45        33.34 o                         
  -2   7   1       1119.03       1300.15        19.90 o                         
  -1   7   1        177.65        229.00        10.02 o                         
   0   7   1       1587.83       1472.91        19.38 o                         
   1   7   1       2471.15       2546.86        27.02 o                         
   2   7   1        311.44        451.40        13.72 o                         
   3   7   1       1641.95       1836.41        21.76 o                         
   4   7   1       1038.10       1019.51        19.09 o                         
   5   7   1          4.11         -8.65         8.65 o                         
   6   7   1         22.57         23.07        11.49 o                         
   7   7   1         67.56         59.69        14.57 o                         
   8   7   1        150.01        189.46        29.22 o                         
   9   7   1         36.58         18.51        25.11 o                         
  10   7   1        210.65        223.87        34.65 o                         
 -10   8   1         88.62         93.15        30.34 o                         
  -9   8   1        262.62        244.92        38.67 o                         
  -8   8   1        887.51        848.31        41.37 o                         
  -7   8   1       1664.11       1582.16        39.84 o                         
  -6   8   1        432.45        500.52        22.05 o                         
  -5   8   1       3664.00       3586.70        36.79 o                         
  -4   8   1       1131.90       1114.67        21.42 o                         
  -3   8   1       2126.12       2153.59        27.58 o                         
  -2   8   1       1363.71       1361.70        21.54 o                         
  -1   8   1        877.15        942.48        17.17 o                         
   0   8   1       2994.97       2786.83        26.46 o                         
   1   8   1       8223.19       8291.13        59.37 o                         
   2   8   1        694.01        797.68        17.86 o                         
   3   8   1      13160.34      13338.04        78.85 o                         
   4   8   1       3890.40       3814.72        38.91 o                         
   5   8   1          7.78          6.07         8.64 o                         
   6   8   1        230.17        233.12        17.53 o                         
   7   8   1         93.75        131.45        17.40 o                         
   8   8   1       1150.72       1266.37        55.57 o                         
   9   8   1        803.30        773.23        47.44 o                         
  10   8   1        345.68        383.01        39.55 o                         
 -10   9   1        288.34        347.27        38.30 o                         
  -9   9   1          7.71         34.72        27.47 o                         
  -8   9   1        456.48        450.35        33.61 o                         
  -7   9   1        558.05        541.40        27.13 o                         
  -6   9   1       2921.18       2828.76        41.27 o                         
  -5   9   1        986.87        976.86        21.33 o                         
  -4   9   1        667.67        671.63        22.79 o                         
  -3   9   1        387.76        401.09        15.32 o                         
  -2   9   1       3840.79       4177.25        45.69 o                         
  -1   9   1       2127.00       2151.93        25.82 o                         
   0   9   1         29.38          7.88         6.69 o                         
   1   9   1        227.19        219.19        11.69 o                         
   2   9   1        604.94        631.51        17.65 o                         
   3   9   1        570.59        516.35        15.63 o                         
   4   9   1        380.10        364.70        14.70 o                         
   5   9   1        594.91        674.38        21.25 o                         
   6   9   1         92.36         50.86        13.31 o                         
   7   9   1          4.15         14.23        16.17 o                         
   8   9   1          4.95          2.69        23.01 o                         
   9   9   1        487.58        487.27        40.88 o                         
  -9  10   1         49.60         67.38        25.84 o                         
  -8  10   1        932.82        835.26        42.20 o                         
  -7  10   1        163.73        194.20        21.63 o                         
  -6  10   1       2184.28       2206.70        42.93 o                         
  -5  10   1          2.64         18.79        10.87 o                         
  -4  10   1       5201.08       5363.34        48.30 o                         
  -3  10   1       8443.95       8736.62        74.86 o                         
  -2  10   1        250.52        247.40        13.30 o                         
  -1  10   1       3506.52       3462.56        34.52 o                         
   0  10   1       9936.11       9889.14        67.87 o                         
   1  10   1        745.02        794.12        22.51 o                         
   2  10   1       2368.62       2480.54        31.71 o                         
   3  10   1       3422.06       3407.53        38.43 o                         
   4  10   1       6428.69       6397.74        61.34 o                         
   5  10   1       1018.60       1053.92        25.71 o                         
   6  10   1        979.19       1094.55        35.57 o                         
   7  10   1       2102.21       2066.79        46.40 o                         
   8  10   1       1642.24       1715.52        58.68 o                         
   9  10   1          8.57         12.48        26.39 o                         
  -9  11   1        166.92        193.52        34.12 o                         
  -8  11   1        352.57        385.47        33.60 o                         
  -7  11   1          0.23          8.21        19.56 o                         
  -6  11   1        263.01        274.48        20.87 o                         
  -5  11   1       2736.00       2644.82        41.39 o                         
  -4  11   1       1292.55       1228.93        24.72 o                         
  -3  11   1       2380.96       2379.10        33.48 o                         
  -2  11   1       1567.20       1589.51        27.20 o                         
  -1  11   1        626.48        726.67        18.82 o                         
   0  11   1       3635.14       3664.18        37.51 o                         
   1  11   1         36.95         38.27        10.03 o                         
   2  11   1        752.60        675.00        20.19 o                         
   3  11   1       1006.37        964.89        30.56 o                         
   4  11   1         39.89         32.95        12.28 o                         
   5  11   1       1851.11       1815.80        34.59 o                         
   6  11   1       2557.62       2605.21        50.17 o                         
   7  11   1         29.78         52.43        18.10 o                         
   8  11   1        243.35        269.17        29.88 o                         
   9  11   1         39.27         36.84        28.15 o                         
  -8  12   1       2372.94       2578.47       130.69 o                         
  -7  12   1        770.26        814.92        52.12 o                         
  -6  12   1         12.81         19.63        17.18 o                         
  -5  12   1        222.97        221.25        19.93 o                         
  -4  12   1        570.28        599.81        21.74 o                         
  -3  12   1       3151.14       3205.55        40.32 o                         
  -2  12   1        224.78        253.30        15.10 o                         
  -1  12   1        552.82        499.50        19.26 o                         
   0  12   1       2613.38       2599.30        32.93 o                         
   1  12   1       4802.79       4715.82        45.40 o                         
   2  12   1        399.95        417.41        20.72 o                         
   3  12   1       3326.26       3377.87        61.81 o                         
   4  12   1        441.71        396.11        20.15 o                         
   5  12   1        724.84        683.80        28.07 o                         
   6  12   1        154.45        166.01        21.13 o                         
   7  12   1       1020.86       1070.46        39.63 o                         
   8  12   1        761.15        725.32        41.07 o                         
  -8  13   1        775.75        791.61        66.79 o                         
  -7  13   1          1.89         22.21        21.65 o                         
  -6  13   1        300.94        277.08        26.68 o                         
  -5  13   1        419.34        418.95        26.98 o                         
  -4  13   1        117.80        130.98        19.60 o                         
  -3  13   1         88.68         95.85        14.21 o                         
  -2  13   1       1503.61       1491.83        33.79 o                         
  -1  13   1       1270.02       1274.26        29.92 o                         
   0  13   1          5.71         13.34        11.00 o                         
   1  13   1        578.31        599.99        23.68 o                         
   2  13   1       4074.15       4035.53        54.25 o                         
   3  13   1        510.35        535.73        24.74 o                         
   4  13   1        220.66        182.97        17.35 o                         
   5  13   1        639.77        660.64        28.86 o                         
   6  13   1       1063.33       1042.57        38.61 o                         
   7  13   1        170.39        185.99        26.10 o                         
   8  13   1        323.45        428.68        62.72 o                         
  -7  14   1        194.77        170.45        30.09 o                         
  -6  14   1        141.09        132.17        24.58 o                         
  -5  14   1       1093.65       1166.23        40.69 o                         
  -4  14   1        601.48        642.63        31.28 o                         
  -3  14   1       1056.14       1108.97        43.58 o                         
  -2  14   1        759.27        795.85        27.47 o                         
  -1  14   1       3892.42       3740.85        49.86 o                         
   0  14   1       6388.22       6422.96        62.01 o                         
   1  14   1        639.26        671.86        25.01 o                         
   2  14   1          8.83         37.63        14.73 o                         
   3  14   1         17.92         31.18        16.94 o                         
   4  14   1        982.91        982.59        40.39 o                         
   5  14   1        360.51        382.68        32.61 o                         
   6  14   1        195.05        258.99        30.18 o                         
   7  14   1        955.83        941.17        48.48 o                         
  -7  15   1         48.48        131.90        41.14 o                         
  -6  15   1        395.57        372.60        34.22 o                         
  -5  15   1        527.82        550.09        34.33 o                         
  -4  15   1        194.46        192.45        25.24 o                         
  -3  15   1         39.95         50.59        20.52 o                         
  -2  15   1       2023.74       2123.58        53.16 o                         
  -1  15   1        708.78        704.68        29.34 o                         
   0  15   1         16.96         14.38        16.97 o                         
   1  15   1        895.58        912.96        35.31 o                         
   2  15   1        192.71        201.04        22.19 o                         
   3  15   1        591.77        620.52        30.75 o                         
   4  15   1          1.73         28.23        20.50 o                         
   5  15   1        626.24        616.27        43.37 o                         
   6  15   1       1624.88       1488.76        78.87 o                         
  -6  16   1          7.09         63.01        34.57 o                         
  -5  16   1         25.61         67.35        23.72 o                         
  -4  16   1        730.89        759.95        39.95 o                         
  -3  16   1        846.95        819.31        40.39 o                         
  -2  16   1         16.83         11.46        19.42 o                         
  -1  16   1        730.55        706.12        31.40 o                         
   0  16   1        949.85        949.10        37.21 o                         
   1  16   1         40.99         13.22        18.55 o                         
   2  16   1          3.42        -16.88        16.88 o                         
   3  16   1        111.31         89.97        23.45 o                         
   4  16   1         49.64         37.71        22.09 o                         
   5  16   1        313.62        299.95        34.21 o                         
  -5  17   1        204.91        248.12        29.25 o                         
  -4  17   1          7.05         20.16        22.66 o                         
  -3  17   1         89.76         88.95        24.47 o                         
  -2  17   1        920.56        895.04        42.34 o                         
  -1  17   1        504.13        440.29        38.50 o                         
   0  17   1        564.32        558.53        32.94 o                         
   1  17   1       1562.24       1527.77        45.92 o                         
   2  17   1        308.38        279.38        29.81 o                         
   3  17   1          6.73         16.70        21.47 o                         
   4  17   1        108.81        104.69        25.51 o                         
  -3  18   1        473.36        478.29        36.97 o                         
  -2  18   1         96.44         85.67        27.89 o                         
  -1  18   1        367.18        313.73        35.55 o                         
   0  18   1        399.58        352.38        32.47 o                         
   1  18   1        146.67        149.03        24.80 o                         
   2  18   1        334.59        357.86        32.51 o                         
   3  18   1        463.76        472.27        35.82 o                         
  -1  19   1         58.10         54.87        29.89 o                         
   0  19   1          5.32         -6.34        26.09 o                         
   1  19   1        116.35        203.22        52.01 o                         
 -10   0   2         84.47         28.10       104.37 o                         
  -8   0   2       6458.76       6390.71        91.87 o                         
  -6   0   2       1656.90       1713.42        28.29 o                         
  -4   0   2       4606.92       4493.50        39.35 o                         
  -2   0   2       3152.18       3299.53        34.38 o                         
   0   0   2      47818.85      47883.31       354.05 o                         
   2   0   2       5462.71       5555.62        62.27 o                         
   4   0   2      18918.83      18733.67       151.53 o                         
   6   0   2        401.33        413.97        30.88 o                         
   8   0   2       6209.22       6246.35        98.17 o                         
  10   0   2        564.14        564.83        80.47 o                         
 -11   1   2         15.47        -45.48        60.51 o                         
 -10   1   2         97.28         68.90        29.73 o                         
  -9   1   2         14.01         36.94        17.42 o                         
  -8   1   2        385.01        408.70        20.01 o                         
  -7   1   2         69.90         56.12        11.72 o                         
  -6   1   2         58.59         66.16         7.82 o                         
  -5   1   2        680.17        668.50        14.65 o                         
  -4   1   2       1249.90       1179.36        15.34 o                         
  -3   1   2       2694.01       2822.06        23.59 o                         
  -2   1   2      11890.34      11511.03        60.43 o                         
  -1   1   2       1788.67       1714.61        12.87 o                         
   0   1   2       3938.42       3980.27        22.28 o                         
   1   1   2        219.28        230.37         8.27 o                         
   2   1   2        244.96        227.80        10.05 o                         
   3   1   2       6360.53       6145.18        41.72 o                         
   4   1   2        133.32        107.98         8.97 o                         
   5   1   2        636.56        608.46        15.47 o                         
   6   1   2       1408.83       1387.79        28.86 o                         
   7   1   2        351.82        367.01        18.17 o                         
   8   1   2         29.36          5.08        12.45 o                         
   9   1   2        490.95        474.94        31.11 o                         
  10   1   2        168.98        190.81        27.08 o                         
 -11   2   2       1740.86       1642.68        96.65 o                         
 -10   2   2        100.16         57.40        23.46 o                         
  -9   2   2       5885.07       6001.17        90.57 o                         
  -8   2   2        818.52        873.58        26.59 o                         
  -7   2   2       1988.61       2008.01        30.80 o                         
  -6   2   2         33.96         57.29         7.88 o                         
  -5   2   2        756.88        738.24        15.01 o                         
  -4   2   2        803.48        743.12        13.60 o                         
  -3   2   2      25903.56      25810.42       136.55 o                         
  -2   2   2         43.60         50.58         5.10 o                         
  -1   2   2      10541.32      10786.16        58.82 o                         
   0   2   2       1722.53       1837.08        14.37 o                         
   1   2   2       6772.25       6776.78        40.70 o                         
   2   2   2       5511.05       5680.47        35.97 o                         
   3   2   2       5785.20       5888.28        39.37 o                         
   4   2   2       1367.85       1417.91        16.81 o                         
   5   2   2       9231.10       9080.33        60.37 o                         
   6   2   2         70.37         65.64        10.58 o                         
   7   2   2       7532.60       7515.12        67.76 o                         
   8   2   2         26.17         22.66        12.95 o                         
   9   2   2        107.87        102.48        20.87 o                         
  10   2   2         24.65         28.91        22.24 o                         
 -11   3   2         71.83         76.69        32.78 o                         
 -10   3   2        119.22        109.29        24.75 o                         
  -9   3   2        285.49        283.79        34.07 o                         
  -8   3   2        346.83        312.61        17.47 o                         
  -7   3   2        846.64        855.38        22.60 o                         
  -6   3   2         75.68         62.51         8.19 o                         
  -5   3   2       1441.66       1360.74        19.75 o                         
  -4   3   2       1950.71       1831.62        22.00 o                         
  -3   3   2        100.37         69.99         6.08 o                         
  -2   3   2       5286.41       5157.06        35.52 o                         
  -1   3   2       1215.50       1226.93        18.25 o                         
   0   3   2        509.65        512.36        11.36 o                         
   1   3   2       5472.11       5295.59        37.79 o                         
   2   3   2         20.77         18.29         5.20 o                         
   3   3   2        549.92        636.44        13.07 o                         
   4   3   2       1729.91       1602.27        20.03 o                         
   5   3   2          8.95         15.96         6.33 o                         
   6   3   2       5402.84       5314.51        48.65 o                         
   7   3   2          9.70          4.53        11.30 o                         
   8   3   2        473.33        494.59        35.88 o                         
   9   3   2         24.94         25.36        20.32 o                         
  10   3   2         69.01         86.09        31.39 o                         
 -11   4   2        135.17        130.14        32.11 o                         
 -10   4   2        265.78        310.59        31.21 o                         
  -9   4   2        115.83        111.55        21.72 o                         
  -8   4   2       5292.96       5246.45        85.14 o                         
  -7   4   2       4161.66       4045.41        44.86 o                         
  -6   4   2       1885.47       1793.81        25.31 o                         
  -5   4   2       6194.31       5983.65        47.01 o                         
  -4   4   2      22038.94      22703.92       136.28 o                         
  -3   4   2       1138.14       1189.13        15.86 o                         
  -2   4   2       9738.27      10475.93        73.56 o                         
  -1   4   2        203.37        180.63         6.91 o                         
   0   4   2      26188.12      25823.57       135.89 o                         
   1   4   2        212.32        202.37         7.42 o                         
   2   4   2        218.89        233.46         8.69 o                         
   3   4   2       6776.53       6586.16        46.91 o                         
   4   4   2      12468.01      12714.02        80.29 o                         
   5   4   2       2222.14       2177.36        27.03 o                         
   6   4   2       1107.59       1111.25        25.20 o                         
   7   4   2         37.45         28.99        13.33 o                         
   8   4   2       1717.57       1748.53        40.32 o                         
   9   4   2         66.29         60.29        21.42 o                         
  10   4   2        263.69        285.95        34.97 o                         
 -11   5   2        133.06        166.24        32.73 o                         
 -10   5   2         24.71         27.53        23.71 o                         
  -9   5   2        585.68        554.27        31.37 o                         
  -8   5   2       2057.05       2111.12        47.76 o                         
  -7   5   2          1.78          0.83        13.02 o                         
  -6   5   2       4081.36       4166.28        40.61 o                         
  -5   5   2       1720.80       1703.44        26.32 o                         
  -4   5   2       1044.11        986.92        18.82 o                         
  -3   5   2        256.76        344.73         9.76 o                         
  -2   5   2       4962.72       5312.88        45.12 o                         
  -1   5   2        611.44        655.53        12.01 o                         
   0   5   2       2188.46       2290.13        22.91 o                         
   1   5   2       3231.66       3121.25        25.77 o                         
   2   5   2       2767.34       2669.88        23.55 o                         
   3   5   2        656.51        670.03        14.59 o                         
   4   5   2       1393.67       1367.74        23.84 o                         
   5   5   2        802.86        771.21        19.23 o                         
   6   5   2         29.02         37.45        11.38 o                         
   7   5   2          1.02         -0.29        13.74 o                         
   8   5   2        345.70        407.58        24.43 o                         
   9   5   2        303.43        312.39        36.78 o                         
  10   5   2         17.04         37.22        26.94 o                         
 -10   6   2          7.11         16.88        26.32 o                         
  -9   6   2        408.09        374.87        28.94 o                         
  -8   6   2        197.88        238.71        24.14 o                         
  -7   6   2       5472.22       5475.56        62.07 o                         
  -6   6   2       1250.93       1203.54        23.19 o                         
  -5   6   2       6761.63       6632.46        52.87 o                         
  -4   6   2       3058.34       3117.91        31.48 o                         
  -3   6   2       3568.30       3443.14        32.04 o                         
  -2   6   2        624.97        756.73        20.26 o                         
  -1   6   2       8863.31       9201.78        56.91 o                         
   0   6   2       2246.03       2143.42        28.14 o                         
   1   6   2       3738.42       3704.53        30.34 o                         
   2   6   2         25.41         25.32         5.80 o                         
   3   6   2      11647.70      10918.78        75.19 o                         
   4   6   2        941.40        931.78        18.66 o                         
   5   6   2         57.69         50.04         9.32 o                         
   6   6   2        399.79        348.58        19.02 o                         
   7   6   2        822.27        821.49        28.22 o                         
   8   6   2        704.70        731.45        30.52 o                         
   9   6   2         84.94        110.72        27.74 o                         
  10   6   2        163.62        122.62        35.16 o                         
 -10   7   2        322.66        361.32        36.84 o                         
  -9   7   2        295.42        286.40        30.21 o                         
  -8   7   2        465.26        420.84        28.60 o                         
  -7   7   2        512.28        454.20        21.84 o                         
  -6   7   2       3044.51       2989.03        39.74 o                         
  -5   7   2       1992.16       1909.92        35.93 o                         
  -4   7   2        214.43        206.00        10.84 o                         
  -3   7   2        442.11        465.04        15.44 o                         
  -2   7   2        650.01        559.89        14.39 o                         
  -1   7   2       2124.34       2193.76        25.48 o                         
   0   7   2        992.13       1096.28        28.04 o                         
   1   7   2       2593.46       2599.00        30.91 o                         
   2   7   2       4953.69       4928.24        38.91 o                         
   3   7   2        803.56        783.27        16.32 o                         
   4   7   2        985.85        955.51        22.49 o                         
   5   7   2         59.55         61.07        10.54 o                         
   6   7   2          3.43         18.50        12.65 o                         
   7   7   2        261.15        256.52        18.88 o                         
   8   7   2          1.02          4.21        16.98 o                         
   9   7   2        145.15        193.24        30.76 o                         
  10   7   2        183.71        172.28        31.86 o                         
 -10   8   2        611.82        581.60        43.77 o                         
  -9   8   2        277.16        223.85        30.01 o                         
  -8   8   2       2408.60       2427.54        53.89 o                         
  -7   8   2        631.43        581.47        25.31 o                         
  -6   8   2        117.57        135.28        15.43 o                         
  -5   8   2        141.72        124.10        10.32 o                         
  -4   8   2       5448.29       5586.54        52.06 o                         
  -3   8   2          2.53         11.73         7.98 o                         
  -2   8   2       2651.51       2863.81        30.77 o                         
  -1   8   2         13.80         14.29         6.22 o                         
   0   8   2      13953.64      14027.17        87.94 o                         
   1   8   2       3943.48       3810.19        35.74 o                         
   2   8   2       1374.45       1422.68        20.81 o                         
   3   8   2       1613.66       1510.16        20.53 o                         
   4   8   2       3336.81       3267.82        38.34 o                         
   5   8   2       1544.84       1532.02        30.78 o                         
   6   8   2          2.80         16.03        12.80 o                         
   7   8   2        704.43        689.76        27.81 o                         
   8   8   2       1401.37       1467.93        44.50 o                         
   9   8   2         48.39         80.08        31.13 o                         
 -10   9   2         34.59         53.12        28.43 o                         
  -9   9   2        974.38        955.65        46.49 o                         
  -8   9   2        193.34        227.08        28.62 o                         
  -7   9   2          6.44        -13.44        13.44 o                         
  -6   9   2        317.07        296.85        18.00 o                         
  -5   9   2       1797.52       1824.40        30.38 o                         
  -4   9   2        221.05        249.57        12.87 o                         
  -3   9   2        357.27        311.12        13.94 o                         
  -2   9   2       1526.75       1608.49        25.32 o                         
  -1   9   2       1989.57       2028.61        23.32 o                         
   0   9   2       1802.92       1711.93        23.30 o                         
   1   9   2       3979.93       3885.40        39.31 o                         
   2   9   2       5928.95       6166.45        51.04 o                         
   3   9   2        193.11        205.22        10.70 o                         
   4   9   2          0.42         16.69         9.77 o                         
   5   9   2        266.37        297.00        15.95 o                         
   6   9   2        624.54        622.29        23.51 o                         
   7   9   2          5.55         17.97        16.20 o                         
   8   9   2        613.61        627.45        34.53 o                         
   9   9   2        415.88        420.39        43.54 o                         
  -9  10   2        371.94        378.38        37.40 o                         
  -8  10   2        362.35        365.97        32.40 o                         
  -7  10   2       1519.10       1535.16        64.07 o                         
  -6  10   2          6.02          4.00        12.81 o                         
  -5  10   2       1165.23       1205.73        26.91 o                         
  -4  10   2         50.42         45.30        10.09 o                         
  -3  10   2       1070.58       1043.72        24.79 o                         
  -2  10   2        320.02        348.60        14.73 o                         
  -1  10   2         54.55         50.96         8.14 o                         
   0  10   2       8532.82       8550.64        61.47 o                         
   1  10   2       5440.85       5370.78        47.97 o                         
   2  10   2        531.47        538.24        17.54 o                         
   3  10   2       4050.51       3927.29        45.11 o                         
   4  10   2       3631.74       3560.49        46.42 o                         
   5  10   2        663.20        725.14        24.12 o                         
   6  10   2         43.10         47.21        13.67 o                         
   7  10   2       1373.73       1470.62        51.43 o                         
   8  10   2       1952.92       1958.26        58.23 o                         
   9  10   2        317.12        356.59        38.92 o                         
  -9  11   2         35.45         51.75        41.81 o                         
  -8  11   2        587.91        588.77        43.73 o                         
  -7  11   2         27.95          0.24        20.97 o                         
  -6  11   2       2034.31       1893.52        61.64 o                         
  -5  11   2       1502.47       1579.98        31.00 o                         
  -4  11   2         77.76         65.47        12.00 o                         
  -3  11   2        851.62        868.90        23.04 o                         
  -2  11   2          6.86          8.68         9.58 o                         
  -1  11   2       1360.33       1339.28        21.58 o                         
   0  11   2        855.67        841.86        27.98 o                         
   1  11   2        736.60        721.28        24.04 o                         
   2  11   2       4807.98       4679.62        46.72 o                         
   3  11   2       3707.95       3670.62        58.24 o                         
   4  11   2        133.12        151.77        15.12 o                         
   5  11   2         81.58         77.35        14.06 o                         
   6  11   2         20.10         32.76        18.09 o                         
   7  11   2        140.16        199.99        22.23 o                         
   8  11   2          1.46         -2.60        21.50 o                         
  -8  12   2         84.64        106.48        30.99 o                         
  -7  12   2        176.14        191.39        38.67 o                         
  -6  12   2        464.41        466.36        27.93 o                         
  -5  12   2         19.97         10.39        13.08 o                         
  -4  12   2        711.05        724.57        25.90 o                         
  -3  12   2       2156.25       2052.22        35.65 o                         
  -2  12   2          1.94        -11.96        11.96 o                         
  -1  12   2       1523.96       1557.65        31.11 o                         
   0  12   2        255.89        286.67        17.98 o                         
   1  12   2        673.17        683.16        22.78 o                         
   2  12   2       1053.44        931.78        27.20 o                         
   3  12   2        391.71        385.26        19.87 o                         
   4  12   2       4613.82       4698.05        55.26 o                         
   5  12   2       2370.70       2309.46        43.62 o                         
   6  12   2          0.42         12.31        16.78 o                         
   7  12   2       1181.06       1262.09        42.83 o                         
   8  12   2       1307.04       1242.29        75.03 o                         
  -8  13   2         18.15         47.13        41.05 o                         
  -7  13   2          7.53         22.05        28.23 o                         
  -6  13   2         89.88         96.70        20.41 o                         
  -5  13   2        241.08        235.23        22.95 o                         
  -4  13   2        406.37        409.00        23.22 o                         
  -3  13   2          3.95         31.99        14.35 o                         
  -2  13   2       3598.17       3639.67        47.66 o                         
  -1  13   2       4650.86       4564.90        53.26 o                         
   0  13   2       1755.27       1695.89        31.23 o                         
   1  13   2       1031.42       1056.89        28.62 o                         
   2  13   2        949.75        991.42        45.49 o                         
   3  13   2        363.72        378.29        22.16 o                         
   4  13   2        806.64        749.51        28.90 o                         
   5  13   2        313.30        349.38        34.22 o                         
   6  13   2       1117.81       1060.06        42.88 o                         
   7  13   2        674.35        719.70        42.46 o                         
  -7  14   2         41.58         90.56        31.05 o                         
  -6  14   2         21.61          6.98        19.33 o                         
  -5  14   2          1.91        -11.50        23.24 o                         
  -4  14   2       2820.12       2779.33        57.35 o                         
  -3  14   2       2101.82       2106.38        42.69 o                         
  -2  14   2        781.73        827.50        30.84 o                         
  -1  14   2         62.97         54.08        14.43 o                         
   0  14   2       4004.79       4011.37        51.81 o                         
   1  14   2       1242.12       1220.04        30.80 o                         
   2  14   2        119.69        112.57        18.08 o                         
   3  14   2        199.50        193.75        19.66 o                         
   4  14   2       1953.26       2010.04        43.25 o                         
   5  14   2       1281.77       1299.66        46.58 o                         
   6  14   2         30.34         31.37        26.78 o                         
   7  14   2       2223.24       2186.95        65.99 o                         
  -7  15   2        108.93        156.54        32.67 o                         
  -6  15   2        136.68         95.15        25.56 o                         
  -5  15   2       1246.44       1354.77        45.13 o                         
  -4  15   2        494.19        502.85        29.69 o                         
  -3  15   2        558.67        531.45        29.74 o                         
  -2  15   2        453.21        478.68        25.96 o                         
  -1  15   2        469.25        527.37        25.25 o                         
   0  15   2        314.33        347.00        20.96 o                         
   1  15   2       2294.22       2132.00        43.95 o                         
   2  15   2        365.58        351.73        25.82 o                         
   3  15   2        498.89        523.32        29.18 o                         
   4  15   2        185.55        207.95        25.33 o                         
   5  15   2        505.18        454.18        42.23 o                         
   6  15   2        152.39        148.69        30.70 o                         
  -6  16   2         25.30         48.82        34.75 o                         
  -5  16   2        663.37        619.73        37.50 o                         
  -4  16   2         91.69         68.86        23.26 o                         
  -3  16   2       2449.69       2428.75        58.52 o                         
  -2  16   2        192.46        225.51        26.45 o                         
  -1  16   2       1101.06       1136.39        42.94 o                         
   0  16   2         89.89         97.12        20.77 o                         
   1  16   2        173.59        195.28        22.83 o                         
   2  16   2         81.70         57.89        19.87 o                         
   3  16   2       1249.91       1208.30        42.97 o                         
   4  16   2        330.68        280.21        32.47 o                         
   5  16   2         41.23         53.74        36.90 o                         
  -5  17   2        320.75        318.41        31.73 o                         
  -4  17   2         54.67         36.07        22.52 o                         
  -3  17   2        898.46        898.46        43.14 o                         
  -2  17   2       2343.24       2234.92        66.03 o                         
  -1  17   2        600.60        567.45        37.77 o                         
   0  17   2       1583.89       1527.39        47.14 o                         
   1  17   2        489.57        537.30        31.81 o                         
   2  17   2        280.89        275.95        32.38 o                         
   3  17   2        267.83        248.37        28.85 o                         
   4  17   2         17.41         22.16        25.79 o                         
  -3  18   2       1093.67       1106.65        56.66 o                         
  -2  18   2          3.97         63.76        27.53 o                         
  -1  18   2        603.29        596.26        43.13 o                         
   0  18   2       2335.73       2177.45        62.95 o                         
   1  18   2         35.85         37.91        21.11 o                         
   2  18   2        504.02        487.49        35.50 o                         
   3  18   2         14.20         14.51        22.93 o                         
   0  19   2        536.74        590.71        58.37 o                         
 -11   0   3       3247.90       3113.78       206.96 o                         
  -9   0   3          2.15         -8.64        18.80 o                         
  -7   0   3        273.12        236.56        21.93 o                         
  -5   0   3       1082.51       1051.70        37.44 o                         
  -3   0   3       8891.38       8399.15        82.76 o                         
  -1   0   3      11290.17      12250.73        74.21 o                         
   1   0   3       1242.49       1020.92        16.98 o                         
   3   0   3       3491.83       3447.83        58.50 o                         
   5   0   3       5532.11       5255.91        60.28 o                         
   7   0   3       7324.60       7112.93        99.97 o                         
   9   0   3        962.65        994.11        80.99 o                         
 -11   1   3        376.19        424.55        44.05 o                         
 -10   1   3        905.92        900.47        69.39 o                         
  -9   1   3         34.38         40.00        17.20 o                         
  -8   1   3        182.66        163.90        15.27 o                         
  -7   1   3         15.76         17.65         9.74 o                         
  -6   1   3        347.25        307.40         9.91 o                         
  -5   1   3        700.30        684.91        12.57 o                         
  -4   1   3       1054.40       1071.74        13.04 o                         
  -3   1   3        311.80        295.40        10.12 o                         
  -2   1   3        833.21        793.91        12.17 o                         
  -1   1   3        976.22        982.65         9.38 o                         
   0   1   3       7395.37       7498.06        41.65 o                         
   1   1   3         87.04        154.04         6.14 o                         
   2   1   3        390.96        373.38        10.70 o                         
   3   1   3       4099.70       3914.11        34.20 o                         
   4   1   3       2937.63       2817.29        30.25 o                         
   5   1   3         21.54         13.25         8.10 o                         
   6   1   3        603.93        600.72        20.60 o                         
   7   1   3        158.14        153.78        14.98 o                         
   8   1   3        163.77        199.38        17.16 o                         
   9   1   3        170.17        179.85        25.37 o                         
  10   1   3        373.58        418.40        34.02 o                         
 -11   2   3        370.61        284.21        39.58 o                         
 -10   2   3        341.10        266.46        40.14 o                         
  -9   2   3        157.36        165.12        20.69 o                         
  -8   2   3       3148.95       3048.01        45.49 o                         
  -7   2   3        790.70        802.53        21.67 o                         
  -6   2   3        917.43        881.36        16.44 o                         
  -5   2   3        899.03        879.48        15.38 o                         
  -4   2   3      11054.05      10806.55        66.45 o                         
  -3   2   3        151.79        116.92         6.43 o                         
  -2   2   3        601.86        623.92        11.51 o                         
  -1   2   3        836.00        804.11        10.77 o                         
   0   2   3      14161.69      14022.28        90.28 o                         
   1   2   3        781.29        800.12        13.05 o                         
   2   2   3       1323.14       1332.06        16.97 o                         
   3   2   3       4458.52       4305.14        35.46 o                         
   4   2   3      10022.35       9688.84        65.92 o                         
   5   2   3        714.53        765.92        18.85 o                         
   6   2   3       1485.42       1454.31        28.20 o                         
   7   2   3         17.60         21.67        12.45 o                         
   8   2   3       2075.48       2086.52        37.73 o                         
   9   2   3          0.18         22.44        20.50 o                         
  10   2   3        121.20        148.51        25.58 o                         
 -11   3   3        362.83        321.83        39.41 o                         
 -10   3   3         65.50         50.31        23.13 o                         
  -9   3   3          7.51          9.87        17.51 o                         
  -8   3   3       1077.87       1102.58        32.11 o                         
  -7   3   3        339.68        387.41        17.07 o                         
  -6   3   3        701.08        663.24        24.74 o                         
  -5   3   3       3036.42       3096.89        29.76 o                         
  -4   3   3        473.67        510.06        11.95 o                         
  -3   3   3        839.90        902.21        16.42 o                         
  -2   3   3       7187.73       7103.72        48.34 o                         
  -1   3   3       2962.51       3129.54        28.18 o                         
   0   3   3       4735.56       4761.91        36.38 o                         
   1   3   3       7335.56       7729.31        51.79 o                         
   2   3   3       3360.95       3213.01        25.41 o                         
   3   3   3      10270.41      10351.78        62.43 o                         
   4   3   3        270.53        236.52         8.02 o                         
   5   3   3       1293.86       1343.66        23.00 o                         
   6   3   3         78.84         98.10        13.46 o                         
   7   3   3        237.89        245.37        17.06 o                         
   8   3   3         37.45         16.76        14.21 o                         
   9   3   3          9.31         43.08        21.96 o                         
  10   3   3         40.60         36.39        23.10 o                         
 -11   4   3       2411.16       2575.90        80.48 o                         
 -10   4   3        465.48        459.72        34.71 o                         
  -9   4   3        234.37        236.15        24.61 o                         
  -8   4   3       1699.95       1726.60        35.89 o                         
  -7   4   3       5485.27       5547.41        64.76 o                         
  -6   4   3          0.78          0.00         7.30 o                         
  -5   4   3       4971.43       4994.67        41.12 o                         
  -4   4   3        929.06        907.28        15.76 o                         
  -3   4   3      14070.36      14283.17       125.53 o                         
  -2   4   3        425.09        415.15         9.72 o                         
  -1   4   3      13122.08      13233.47       119.36 o                         
   0   4   3      14225.11      14189.71        88.40 o                         
   1   4   3       3344.34       3191.20        29.11 o                         
   2   4   3       2461.69       2354.73        24.26 o                         
   3   4   3       5293.93       4993.98        37.55 o                         
   4   4   3        195.06        236.86        10.11 o                         
   5   4   3       2785.36       2777.24        32.97 o                         
   6   4   3         40.15         22.28        10.41 o                         
   7   4   3       7754.07       7549.47        81.43 o                         
   8   4   3        181.04        197.83        21.53 o                         
   9   4   3         64.34         71.75        22.76 o                         
  10   4   3        219.15        218.23        54.21 o                         
 -11   5   3       1240.41       1200.24        61.57 o                         
 -10   5   3        821.34        767.37        42.03 o                         
  -9   5   3        399.41        444.09        29.21 o                         
  -8   5   3        137.86        169.93        17.40 o                         
  -7   5   3        456.95        410.75        21.94 o                         
  -6   5   3        180.05        205.05        11.65 o                         
  -5   5   3       4118.67       4186.77        37.84 o                         
  -4   5   3       1382.97       1423.69        17.04 o                         
  -3   5   3         24.06         30.65         6.12 o                         
  -2   5   3       4431.54       4384.65        47.52 o                         
  -1   5   3       2912.91       2687.01        25.95 o                         
   0   5   3        349.99        359.61        10.36 o                         
   1   5   3       6228.91       6086.76        40.64 o                         
   2   5   3       1084.41       1032.84        15.07 o                         
   3   5   3        442.84        410.78        18.46 o                         
   4   5   3       1160.54       1150.86        21.35 o                         
   5   5   3        848.53        901.95        22.28 o                         
   6   5   3        809.44        821.49        30.00 o                         
   7   5   3         21.36         20.84        14.57 o                         
   8   5   3          0.59        -13.34        14.80 o                         
   9   5   3        344.20        299.81        29.18 o                         
  10   5   3         81.95        126.83        34.82 o                         
 -10   6   3       1314.23       1354.71        53.88 o                         
  -9   6   3        241.29        192.17        25.16 o                         
  -8   6   3       6046.75       5954.07        72.75 o                         
  -7   6   3        486.78        486.43        24.12 o                         
  -6   6   3        846.04        824.66        22.09 o                         
  -5   6   3       1965.78       1956.10        23.85 o                         
  -4   6   3       9121.35       9077.73        60.31 o                         
  -3   6   3        477.34        544.80        14.21 o                         
  -2   6   3       1801.72       1968.58        32.85 o                         
  -1   6   3        195.62        194.23         7.68 o                         
   0   6   3      27602.57      27248.76       167.41 o                         
   1   6   3       1347.50       1275.12        17.13 o                         
   2   6   3       2953.11       2873.43        28.13 o                         
   3   6   3       1184.88       1072.40        18.29 o                         
   4   6   3       2222.89       2143.95        26.65 o                         
   5   6   3          4.01         13.39        11.06 o                         
   6   6   3       1063.72       1054.84        28.74 o                         
   7   6   3        681.43        725.90        29.67 o                         
   8   6   3       2316.78       2223.18        46.93 o                         
   9   6   3         17.12         10.61        34.78 o                         
  10   6   3        953.90        944.30        54.19 o                         
 -10   7   3          7.00        -17.57        25.24 o                         
  -9   7   3       1691.10       1806.67        50.11 o                         
  -8   7   3       2173.63       2205.13        45.74 o                         
  -7   7   3        145.89        201.73        21.19 o                         
  -6   7   3        331.56        356.61        17.64 o                         
  -5   7   3       2139.09       2164.27        30.16 o                         
  -4   7   3        143.14        136.56         9.49 o                         
  -3   7   3        910.98        983.81        18.08 o                         
  -2   7   3        471.98        420.02        12.72 o                         
  -1   7   3       4788.56       4797.92        35.69 o                         
   0   7   3       2732.15       2803.62        30.50 o                         
   1   7   3       6744.36       6624.60        46.73 o                         
   2   7   3       2518.73       2360.40        22.78 o                         
   3   7   3         69.18         82.77         8.13 o                         
   4   7   3       1220.58       1188.94        26.27 o                         
   5   7   3       1051.16       1026.81        27.32 o                         
   6   7   3         72.47        101.28        14.98 o                         
   7   7   3         45.20         38.18        15.95 o                         
   8   7   3          4.85         15.84        16.20 o                         
   9   7   3         92.36        127.85        29.54 o                         
 -10   8   3        100.72        115.89        30.01 o                         
  -9   8   3         25.85         31.69        23.26 o                         
  -8   8   3        618.14        547.50        29.24 o                         
  -7   8   3       5802.13       5798.02        71.15 o                         
  -6   8   3        132.09        147.44        14.62 o                         
  -5   8   3       3608.56       3572.77        40.64 o                         
  -4   8   3        273.39        266.26        12.19 o                         
  -3   8   3       5921.58       6037.17        57.33 o                         
  -2   8   3          6.77         -2.30         6.93 o                         
  -1   8   3       2153.50       2188.71        22.28 o                         
   0   8   3       1053.07       1014.58        17.80 o                         
   1   8   3       5485.80       5243.26        43.53 o                         
   2   8   3        125.80        116.91         7.79 o                         
   3   8   3       4137.65       4089.61        40.98 o                         
   4   8   3         24.85         28.88         9.70 o                         
   5   8   3        602.70        642.80        24.09 o                         
   6   8   3          2.54         20.96        13.05 o                         
   7   8   3       1258.61       1301.73        42.60 o                         
   8   8   3        436.24        433.59        29.76 o                         
   9   8   3        539.38        640.99        45.61 o                         
 -10   9   3          2.50          3.43        38.96 o                         
  -9   9   3        712.84        656.89        40.96 o                         
  -8   9   3        811.95        793.96        38.44 o                         
  -7   9   3         10.67          8.29        15.92 o                         
  -6   9   3       1929.45       2115.49        36.30 o                         
  -5   9   3         51.26         57.51        12.71 o                         
  -4   9   3          0.65         -7.93         9.29 o                         
  -3   9   3       1861.36       1919.15        26.92 o                         
  -2   9   3       3878.24       3975.57        38.51 o                         
  -1   9   3       2361.38       2372.90        26.97 o                         
   0   9   3        262.69        265.40        11.94 o                         
   1   9   3        552.26        591.67        16.36 o                         
   2   9   3       4491.16       4581.16        46.62 o                         
   3   9   3        609.53        589.72        21.90 o                         
   4   9   3       4952.97       4903.65        49.06 o                         
   5   9   3         86.07         72.63        13.60 o                         
   6   9   3        454.40        427.51        22.30 o                         
   7   9   3       2220.75       2322.67        57.94 o                         
   8   9   3        172.03        207.72        24.77 o                         
   9   9   3        347.90        393.67        39.54 o                         
  -9  10   3        249.89        221.97        37.10 o                         
  -8  10   3       2274.84       2295.15       122.89 o                         
  -7  10   3         34.26         17.89        18.61 o                         
  -6  10   3        205.10        213.69        17.47 o                         
  -5  10   3        560.67        604.58        21.55 o                         
  -4  10   3       1120.37       1222.00        25.61 o                         
  -3  10   3       1367.17       1418.43        35.19 o                         
  -2  10   3       2474.74       2498.96        31.11 o                         
  -1  10   3        344.56        351.80        13.50 o                         
   0  10   3       6041.04       5982.45        50.31 o                         
   1  10   3        450.57        424.89        15.33 o                         
   2  10   3        308.47        303.82        15.78 o                         
   3  10   3        379.15        409.92        17.42 o                         
   4  10   3        790.14        794.50        23.21 o                         
   5  10   3         79.22         71.51        13.87 o                         
   6  10   3        171.23        187.04        16.94 o                         
   7  10   3        738.60        655.62        34.16 o                         
   8  10   3       2310.49       2398.64        62.04 o                         
  -9  11   3         65.18         49.96        40.17 o                         
  -8  11   3        396.06        412.55        49.28 o                         
  -7  11   3        134.04        143.11        26.74 o                         
  -6  11   3         52.92         47.68        14.81 o                         
  -5  11   3        138.60        106.24        15.61 o                         
  -4  11   3        306.09        324.12        20.24 o                         
  -3  11   3        753.95        757.27        23.44 o                         
  -2  11   3        251.15        217.57        15.33 o                         
  -1  11   3        871.50        910.30        23.02 o                         
   0  11   3       2762.08       2736.56        35.28 o                         
   1  11   3       1113.16       1154.31        25.79 o                         
   2  11   3         18.14         13.51        11.35 o                         
   3  11   3         21.04         18.37        11.67 o                         
   4  11   3         12.07          5.61        11.32 o                         
   5  11   3        272.54        304.02        19.31 o                         
   6  11   3       2303.81       2345.82        41.71 o                         
   7  11   3         17.46         33.97        19.49 o                         
   8  11   3          8.30         11.95        21.15 o                         
  -9  12   3        297.87        262.90        38.49 o                         
  -8  12   3        272.31        301.44        37.49 o                         
  -7  12   3        953.11        855.05        43.48 o                         
  -6  12   3        473.95        471.96        25.86 o                         
  -5  12   3        181.34        177.28        17.55 o                         
  -4  12   3       2911.91       3066.52        48.33 o                         
  -3  12   3        337.98        401.52        22.14 o                         
  -2  12   3        726.88        725.92        24.13 o                         
  -1  12   3        225.50        229.99        15.43 o                         
   0  12   3        121.87        105.90        12.81 o                         
   1  12   3        617.66        652.69        25.15 o                         
   2  12   3         11.91          7.17        12.96 o                         
   3  12   3          7.53         -9.65        12.91 o                         
   4  12   3       1431.07       1478.87        36.06 o                         
   5  12   3       2422.83       2374.61        44.72 o                         
   6  12   3       2513.71       2619.32        59.10 o                         
   7  12   3        158.31        162.44        24.48 o                         
   8  12   3         16.69         14.33        24.70 o                         
  -8  13   3          1.27        -15.15        27.51 o                         
  -7  13   3         67.11         75.95        25.54 o                         
  -6  13   3        565.64        643.35        33.87 o                         
  -5  13   3       1495.82       1483.94        35.76 o                         
  -4  13   3        288.78        314.16        22.26 o                         
  -3  13   3        664.08        657.47        38.91 o                         
  -2  13   3        112.07        118.58        15.35 o                         
  -1  13   3        203.59        195.34        15.60 o                         
   0  13   3        560.82        537.80        23.93 o                         
   1  13   3        702.37        665.70        28.44 o                         
   2  13   3       2083.08       1982.08        39.62 o                         
   3  13   3       3452.65       3392.97        51.90 o                         
   4  13   3         34.30         68.75        17.30 o                         
   5  13   3       1137.45       1086.37        38.23 o                         
   6  13   3        752.12        740.56        38.49 o                         
   7  13   3        375.48        338.91        30.80 o                         
  -7  14   3       1016.27        979.01        59.08 o                         
  -6  14   3        244.09        284.69        26.31 o                         
  -5  14   3        525.91        623.46        32.15 o                         
  -4  14   3        688.83        719.94        30.14 o                         
  -3  14   3       1642.08       1649.10        39.11 o                         
  -2  14   3        230.18        254.08        20.53 o                         
  -1  14   3       2715.03       2689.30        41.49 o                         
   0  14   3       1124.46       1162.64        31.98 o                         
   1  14   3         28.89         23.10        13.68 o                         
   2  14   3          2.26         -4.66        14.61 o                         
   3  14   3       1998.30       1941.27        41.82 o                         
   4  14   3       1285.53       1324.58        42.24 o                         
   5  14   3         90.14        115.07        22.80 o                         
   6  14   3         64.10         80.71        23.00 o                         
  -7  15   3        272.30        221.50        35.97 o                         
  -6  15   3        238.86        228.75        25.84 o                         
  -5  15   3          3.48         24.96        19.34 o                         
  -4  15   3       1095.02       1112.00        40.83 o                         
  -3  15   3        104.32        133.76        19.36 o                         
  -2  15   3       5778.15       5717.95        70.70 o                         
  -1  15   3         11.28          5.41        15.24 o                         
   0  15   3        735.45        756.40        28.71 o                         
   1  15   3        206.32        172.79        17.84 o                         
   2  15   3        459.97        488.22        26.41 o                         
   3  15   3        651.29        577.61        28.11 o                         
   4  15   3        155.39        178.12        22.41 o                         
   5  15   3        230.79        257.79        31.24 o                         
   6  15   3       1671.29       1682.95        62.28 o                         
  -6  16   3        589.56        625.82        35.37 o                         
  -5  16   3          0.76         26.50        20.07 o                         
  -4  16   3       1716.02       1878.35        50.09 o                         
  -3  16   3        589.30        645.75        33.59 o                         
  -2  16   3         49.42         37.15        18.91 o                         
  -1  16   3       1651.71       1657.46        59.56 o                         
   0  16   3        997.67       1032.14        37.97 o                         
   1  16   3         30.00         35.70        19.88 o                         
   2  16   3        333.33        316.14        25.68 o                         
   3  16   3        140.49        160.93        22.71 o                         
   4  16   3       1594.20       1673.37        85.92 o                         
   5  16   3         75.53         89.23        28.18 o                         
  -5  17   3       1097.67       1083.01        48.01 o                         
  -4  17   3          6.87         12.28        23.78 o                         
  -3  17   3        573.03        576.96        44.57 o                         
  -2  17   3        366.94        390.25        36.25 o                         
  -1  17   3       1390.92       1439.07        50.10 o                         
   0  17   3        228.21        226.61        31.83 o                         
   1  17   3        956.63        935.50        39.07 o                         
   2  17   3       1591.69       1459.89        46.86 o                         
   3  17   3        612.72        571.65        36.73 o                         
   4  17   3        110.84        147.70        29.26 o                         
  -3  18   3          5.06         -4.44        29.04 o                         
  -2  18   3         89.30         80.59        28.85 o                         
  -1  18   3        168.45        162.89        30.26 o                         
   0  18   3        511.24        513.30        39.77 o                         
   1  18   3        475.76        434.09        43.66 o                         
   2  18   3         31.57          4.37        20.51 o                         
 -10   0   4         18.79        -25.54        43.05 o                         
  -8   0   4       4494.17       4400.40        74.67 o                         
  -6   0   4        235.33        279.00        18.14 o                         
  -4   0   4      14490.79      14195.46       166.84 o                         
  -2   0   4       3936.96       4141.03        40.87 o                         
   0   0   4       3039.09       3043.02        38.14 o                         
   2   0   4       3182.13       3316.62        36.85 o                         
   4   0   4      16835.49      17055.72       166.51 o                         
   6   0   4        429.53        433.01        28.31 o                         
   8   0   4       1468.31       1472.72        44.92 o                         
  10   0   4        101.17        110.24        40.94 o                         
 -11   1   4        105.47        116.28        34.08 o                         
 -10   1   4        235.38        254.72        44.19 o                         
  -9   1   4          5.49         11.21        15.57 o                         
  -8   1   4        287.82        287.50        18.62 o                         
  -7   1   4          0.95         -1.71         9.59 o                         
  -6   1   4         69.04         68.12         9.65 o                         
  -5   1   4       2180.16       2159.94        27.30 o                         
  -4   1   4        257.97        268.69        13.63 o                         
  -3   1   4       1545.60       1449.65        20.18 o                         
  -2   1   4        600.32        530.45         8.82 o                         
  -1   1   4       2689.17       2918.97        18.74 o                         
   0   1   4       2810.30       2933.79        22.23 o                         
   1   1   4       2984.55       3134.71        24.96 o                         
   2   1   4       4151.94       4167.31        36.10 o                         
   3   1   4       5033.60       5235.78        42.42 o                         
   4   1   4        139.68        175.63         9.93 o                         
   5   1   4        863.52        850.12        22.74 o                         
   6   1   4       3223.56       3186.08        43.33 o                         
   7   1   4         10.22         15.22        12.08 o                         
   8   1   4        318.73        342.23        20.58 o                         
   9   1   4         72.10        103.00        23.97 o                         
  10   1   4        477.46        492.68        59.87 o                         
 -11   2   4       1496.30       1552.61        68.99 o                         
 -10   2   4        313.51        317.45        37.01 o                         
  -9   2   4        954.98        868.16        32.15 o                         
  -8   2   4        285.08        305.48        19.22 o                         
  -7   2   4       5110.01       4968.99        50.07 o                         
  -6   2   4         52.31         71.73         9.78 o                         
  -5   2   4       5169.50       5032.43        48.10 o                         
  -4   2   4        247.06        291.13        13.04 o                         
  -3   2   4       5656.98       5696.71        46.27 o                         
  -2   2   4       4028.53       4068.94        32.46 o                         
  -1   2   4       9992.30       9981.09        50.97 o                         
   0   2   4      16625.55      17285.46        85.86 o                         
   1   2   4       2500.66       2464.03        22.95 o                         
   2   2   4       6595.33       6888.45        47.32 o                         
   3   2   4       5655.53       5580.12        43.22 o                         
   4   2   4       1965.96       2101.41        26.00 o                         
   5   2   4        518.23        493.61        16.77 o                         
   6   2   4         19.33         14.69        11.68 o                         
   7   2   4         28.79         31.50        12.48 o                         
   8   2   4        321.98        299.20        20.60 o                         
   9   2   4        614.32        682.54        37.95 o                         
  10   2   4        461.47        405.65        38.79 o                         
 -11   3   4        129.60        154.04        35.29 o                         
 -10   3   4        126.23         91.35        30.08 o                         
  -9   3   4        843.31        817.21        29.67 o                         
  -8   3   4         59.26         74.04        14.58 o                         
  -7   3   4         91.08        100.00        13.50 o                         
  -6   3   4        290.66        284.09        16.27 o                         
  -5   3   4       3904.51       3896.23        33.59 o                         
  -4   3   4         74.62         77.42         6.03 o                         
  -3   3   4       1025.58       1044.53        16.27 o                         
  -2   3   4        321.94        358.81        13.30 o                         
  -1   3   4       6696.11       6583.42        40.45 o                         
   0   3   4        645.86        631.77        10.47 o                         
   1   3   4        548.98        524.63        12.83 o                         
   2   3   4       2421.44       2391.06        26.10 o                         
   3   3   4       1380.44       1348.78        23.39 o                         
   4   3   4        558.49        576.75        15.89 o                         
   5   3   4        104.41         99.39        10.48 o                         
   6   3   4       1690.22       1661.48        35.79 o                         
   7   3   4        521.06        516.44        23.67 o                         
   8   3   4          0.81         10.66        14.18 o                         
   9   3   4        120.66        108.28        23.23 o                         
  10   3   4        164.60        203.01        28.69 o                         
 -11   4   4         20.17         60.24        33.04 o                         
 -10   4   4        160.36        173.19        24.45 o                         
  -9   4   4         19.05         16.22        14.88 o                         
  -8   4   4       2270.74       2308.14        40.86 o                         
  -7   4   4        408.12        381.62        21.25 o                         
  -6   4   4       2491.51       2476.57        31.12 o                         
  -5   4   4         59.70         63.31         7.14 o                         
  -4   4   4      15912.13      15662.06       124.54 o                         
  -3   4   4       2186.62       2133.67        24.74 o                         
  -2   4   4        280.25        236.44         7.58 o                         
  -1   4   4       3722.93       3820.04        32.51 o                         
   0   4   4      13576.17      13044.40        74.05 o                         
   1   4   4        617.55        643.71        14.71 o                         
   2   4   4        844.27        872.70        15.98 o                         
   3   4   4       3229.23       3305.90        28.82 o                         
   4   4   4      17264.79      17005.32       105.49 o                         
   5   4   4        760.45        741.45        21.92 o                         
   6   4   4        176.69        213.26        16.88 o                         
   7   4   4        955.64        984.20        37.26 o                         
   8   4   4       2061.99       2049.96        44.93 o                         
   9   4   4        607.47        573.39        36.32 o                         
  10   4   4        599.04        627.44        42.56 o                         
 -11   5   4        185.06        203.08        60.39 o                         
 -10   5   4         10.03        -19.27        20.27 o                         
  -9   5   4         28.22          9.50        16.77 o                         
  -8   5   4       2243.74       2205.35        47.14 o                         
  -7   5   4          3.00          8.04        13.43 o                         
  -6   5   4        139.78        137.21        12.28 o                         
  -5   5   4       3475.63       3395.93        46.23 o                         
  -4   5   4       3553.37       3488.08        35.80 o                         
  -3   5   4       1130.06       1085.93        19.01 o                         
  -2   5   4       6235.14       6260.47        60.60 o                         
  -1   5   4        452.94        417.39        12.20 o                         
   0   5   4       1539.63       1486.61        21.42 o                         
   1   5   4       1098.21       1113.25        17.84 o                         
   2   5   4       3177.37       3067.75        42.41 o                         
   3   5   4       6877.91       6804.53        49.67 o                         
   4   5   4        778.91        832.58        22.21 o                         
   5   5   4       3131.95       3198.25        42.58 o                         
   6   5   4       7635.89       7414.35        79.58 o                         
   7   5   4         18.21         17.08        15.57 o                         
   8   5   4         23.81         36.85        17.20 o                         
   9   5   4        337.27        301.62        30.26 o                         
 -11   6   4        231.04        272.83        45.32 o                         
 -10   6   4         12.76          1.51        21.47 o                         
  -9   6   4         11.76          5.68        21.98 o                         
  -8   6   4        704.98        749.20        30.49 o                         
  -7   6   4       4127.13       4087.01        98.13 o                         
  -6   6   4         21.08         21.52        10.31 o                         
  -5   6   4       1550.77       1549.40        25.03 o                         
  -4   6   4        687.56        685.70        25.95 o                         
  -3   6   4      16211.47      15977.24       137.43 o                         
  -2   6   4          9.67          6.92         5.42 o                         
  -1   6   4       7526.56       7599.15        54.30 o                         
   0   6   4       2956.28       2959.39        34.24 o                         
   1   6   4       9770.30       9675.00        84.80 o                         
   2   6   4       2170.08       2255.89        28.12 o                         
   3   6   4      10812.36      10832.80        78.51 o                         
   4   6   4       6913.01       6974.16        59.19 o                         
   5   6   4        243.48        252.23        17.75 o                         
   6   6   4         89.59         82.60        15.74 o                         
   7   6   4       3699.55       3792.44        58.55 o                         
   8   6   4        547.01        592.32        36.32 o                         
   9   6   4         22.64         37.63        25.11 o                         
 -10   7   4        114.51        132.73        26.11 o                         
  -9   7   4        623.43        691.64        35.66 o                         
  -8   7   4        435.81        498.06        30.65 o                         
  -7   7   4        301.12        290.77        21.28 o                         
  -6   7   4        573.95        591.65        25.91 o                         
  -5   7   4        785.38        756.61        20.50 o                         
  -4   7   4       1637.91       1617.64        21.78 o                         
  -3   7   4       1548.78       1507.24        21.10 o                         
  -2   7   4       4280.99       4091.77        33.96 o                         
  -1   7   4       7436.95       7514.62        55.49 o                         
   0   7   4        301.81        299.58        12.04 o                         
   1   7   4       3559.51       3576.37        35.09 o                         
   2   7   4       4266.06       4111.40        40.57 o                         
   3   7   4        467.75        447.94        15.67 o                         
   4   7   4         52.32         40.43        10.29 o                         
   5   7   4       1456.78       1417.58        31.15 o                         
   6   7   4        636.06        659.03        25.95 o                         
   7   7   4       1146.86       1137.37        37.08 o                         
   8   7   4        663.73        671.72        32.32 o                         
   9   7   4        239.20        227.43        44.07 o                         
 -10   8   4        800.87        743.34        46.48 o                         
  -9   8   4       1014.13       1004.18        63.92 o                         
  -8   8   4       2660.83       2724.07        51.42 o                         
  -7   8   4        272.06        272.25        21.50 o                         
  -6   8   4          4.83          7.51        11.52 o                         
  -5   8   4       1919.38       2013.67        30.92 o                         
  -4   8   4       1444.74       1460.49        25.31 o                         
  -3   8   4         72.47         69.40         8.48 o                         
  -2   8   4       5179.30       5276.07        50.01 o                         
  -1   8   4       1529.90       1533.55        23.57 o                         
   0   8   4      20879.58      20491.75       120.25 o                         
   1   8   4        156.06        151.44         9.09 o                         
   2   8   4       2086.45       2135.50        28.61 o                         
   3   8   4        235.83        271.81        14.32 o                         
   4   8   4       2351.10       2270.10        33.64 o                         
   5   8   4        319.89        334.48        19.50 o                         
   6   8   4         22.88         51.44        14.43 o                         
   7   8   4        224.67        210.78        21.47 o                         
   8   8   4       2239.26       2242.16        50.38 o                         
   9   8   4          3.42         14.09        25.48 o                         
 -10   9   4        237.16        277.03        50.84 o                         
  -9   9   4        604.92        636.28        44.25 o                         
  -8   9   4         44.42         49.58        20.74 o                         
  -7   9   4        339.36        393.71        25.08 o                         
  -6   9   4         66.32         57.72        12.67 o                         
  -5   9   4       1959.99       1924.08        31.24 o                         
  -4   9   4        155.69        148.70        13.33 o                         
  -3   9   4        115.27        123.39        10.37 o                         
  -2   9   4        432.49        433.01        13.44 o                         
  -1   9   4       4754.18       4733.24        44.66 o                         
   0   9   4       1016.98        968.69        18.31 o                         
   1   9   4       3521.55       3519.08        35.34 o                         
   2   9   4        376.39        379.63        15.49 o                         
   3   9   4        522.76        515.11        19.12 o                         
   4   9   4       1731.23       1743.59        32.17 o                         
   5   9   4       1253.27       1286.43        30.11 o                         
   6   9   4        470.08        491.02        24.13 o                         
   7   9   4        218.86        214.79        21.83 o                         
   8   9   4        684.58        695.17        37.58 o                         
  -9  10   4          0.47         -6.31        56.62 o                         
  -8  10   4       1693.74       1659.64        50.13 o                         
  -7  10   4       1042.43       1063.52        41.09 o                         
  -6  10   4        120.06        117.42        16.19 o                         
  -5  10   4       1412.37       1317.28        31.14 o                         
  -4  10   4       2101.83       2119.90        38.20 o                         
  -3  10   4       2794.45       2737.66        41.53 o                         
  -2  10   4        376.56        347.54        15.85 o                         
  -1  10   4       2450.33       2513.97        43.65 o                         
   0  10   4         62.50         81.26        12.86 o                         
   1  10   4       1973.09       1981.05        46.60 o                         
   2  10   4         13.79          3.43        10.60 o                         
   3  10   4       1531.50       1482.54        27.47 o                         
   4  10   4       3114.53       3081.06        43.22 o                         
   5  10   4        466.68        493.87        22.61 o                         
   6  10   4          5.74         11.39        13.49 o                         
   7  10   4       2018.08       2072.09        44.37 o                         
   8  10   4        412.44        401.93        30.99 o                         
  -9  11   4         36.33          3.91        38.42 o                         
  -8  11   4          5.34        -22.21        22.21 o                         
  -7  11   4        615.60        593.82        40.71 o                         
  -6  11   4        634.36        612.56        25.82 o                         
  -5  11   4       1298.15       1348.64        32.75 o                         
  -4  11   4        174.68        209.06        18.46 o                         
  -3  11   4         17.59         19.69        13.32 o                         
  -2  11   4       1271.62       1179.03        26.84 o                         
  -1  11   4        150.33        165.34        13.28 o                         
   0  11   4        278.45        285.64        16.12 o                         
   1  11   4        115.58        120.64        16.79 o                         
   2  11   4         46.53         51.74        13.80 o                         
   3  11   4       1190.12       1213.53        34.08 o                         
   4  11   4        448.82        440.30        23.15 o                         
   5  11   4        260.93        270.50        20.75 o                         
   6  11   4        466.24        438.52        25.02 o                         
   7  11   4        223.42        150.30        27.51 o                         
   8  11   4        575.78        534.14        39.54 o                         
  -9  12   4        537.00        479.35        46.67 o                         
  -8  12   4        541.23        485.83        44.18 o                         
  -7  12   4        512.72        584.77        38.61 o                         
  -6  12   4          2.65         -8.71        14.17 o                         
  -5  12   4       1713.60       1651.48        36.07 o                         
  -4  12   4       1097.86       1052.90        35.27 o                         
  -3  12   4       1659.67       1692.47        36.77 o                         
  -2  12   4        369.47        345.88        19.14 o                         
  -1  12   4       1803.63       1776.72        30.91 o                         
   0  12   4        797.84        815.91        25.95 o                         
   1  12   4        556.07        552.65        25.02 o                         
   2  12   4        322.86        313.72        20.03 o                         
   3  12   4        709.74        735.02        27.92 o                         
   4  12   4        534.86        583.25        28.83 o                         
   5  12   4        103.95        120.07        17.97 o                         
   6  12   4         17.98         45.49        17.10 o                         
   7  12   4        572.83        518.26        38.61 o                         
  -8  13   4         64.77         76.87        38.42 o                         
  -7  13   4        672.19        733.26        42.97 o                         
  -6  13   4        548.34        579.84        27.90 o                         
  -5  13   4          5.18         13.06        14.70 o                         
  -4  13   4         52.40         64.16        16.63 o                         
  -3  13   4         93.22         56.19        15.98 o                         
  -2  13   4        207.76        215.79        18.57 o                         
  -1  13   4        354.14        342.90        19.94 o                         
   0  13   4        354.74        371.77        20.27 o                         
   1  13   4        227.89        271.31        19.84 o                         
   2  13   4        896.36        942.16        37.86 o                         
   3  13   4        139.22        151.90        18.09 o                         
   4  13   4        262.72        285.08        23.57 o                         
   5  13   4         16.12         16.75        20.58 o                         
   6  13   4        291.43        354.28        30.59 o                         
   7  13   4        470.58        441.94        38.13 o                         
  -7  14   4       1038.01        998.53        64.70 o                         
  -6  14   4        895.75        937.45        39.02 o                         
  -5  14   4        219.04        233.71        20.77 o                         
  -4  14   4       4230.75       4277.95        61.55 o                         
  -3  14   4        836.08        825.45        31.38 o                         
  -2  14   4        191.74        229.75        20.75 o                         
  -1  14   4        214.76        205.26        18.31 o                         
   0  14   4        910.01        850.03        29.19 o                         
   1  14   4       1163.98       1149.48        32.47 o                         
   2  14   4        626.80        593.83        27.58 o                         
   3  14   4        407.96        370.51        23.75 o                         
   4  14   4       4186.83       4133.85        66.43 o                         
   5  14   4        450.70        497.73        30.71 o                         
   6  14   4        408.32        433.02        38.01 o                         
  -7  15   4          4.81         -7.83        24.75 o                         
  -6  15   4         55.57         40.01        21.98 o                         
  -5  15   4       4314.19       4446.30        71.24 o                         
  -4  15   4         45.43         42.49        17.81 o                         
  -3  15   4         51.73         59.69        17.40 o                         
  -2  15   4        351.35        345.35        26.27 o                         
  -1  15   4        747.59        698.64        30.15 o                         
   0  15   4        178.94        173.74        23.46 o                         
   1  15   4        505.52        496.11        24.67 o                         
   2  15   4          5.19         -3.80        15.57 o                         
   3  15   4       1658.70       1649.88        42.54 o                         
   4  15   4         46.86         57.50        20.04 o                         
   5  15   4       1588.35       1676.67        53.79 o                         
  -6  16   4        872.08        912.17        44.73 o                         
  -5  16   4         81.29         84.48        23.28 o                         
  -4  16   4        992.90        949.48        39.69 o                         
  -3  16   4       3287.19       3193.60        78.10 o                         
  -2  16   4         11.79          7.44        18.32 o                         
  -1  16   4       1570.68       1632.32        45.66 o                         
   0  16   4        500.23        486.39        27.12 o                         
   1  16   4       1579.08       1667.39        39.05 o                         
   2  16   4        351.12        351.29        23.59 o                         
   3  16   4       1211.57       1153.27        43.14 o                         
   4  16   4       1089.76       1154.80        52.82 o                         
   5  16   4         76.38         88.43        28.64 o                         
  -5  17   4         60.63         59.57        27.39 o                         
  -4  17   4         37.73         71.48        27.96 o                         
  -3  17   4        506.05        523.41        40.60 o                         
  -2  17   4        571.88        611.21        37.49 o                         
  -1  17   4          1.33         29.77        26.97 o                         
   0  17   4        171.07        155.91        26.12 o                         
   1  17   4          1.30         19.94        19.30 o                         
   2  17   4       2797.31       2784.16        61.55 o                         
   3  17   4        177.61        160.77        27.20 o                         
  -3  18   4       1789.67       1971.40        84.25 o                         
  -2  18   4         38.00         79.10        37.74 o                         
  -1  18   4          9.13         -3.84        24.17 o                         
   0  18   4       1935.78       1879.18        57.72 o                         
   1  18   4        940.72        920.36        45.67 o                         
   2  18   4         74.44        103.83        23.63 o                         
 -11   0   5       1982.31       1907.80       113.07 o                         
  -9   0   5       1084.60       1020.00        89.42 o                         
  -7   0   5       8343.65       8222.07        92.16 o                         
  -5   0   5       7879.09       7423.52        84.68 o                         
  -3   0   5        666.55        639.01        12.54 o                         
  -1   0   5       4859.98       4893.57        49.05 o                         
   1   0   5      36405.61      38491.97       332.02 o                         
   3   0   5      20553.31      21049.66       320.35 o                         
   5   0   5        735.24        829.89        34.40 o                         
   7   0   5       2673.29       2460.01        67.79 o                         
   9   0   5        766.95        883.33        61.57 o                         
 -11   1   5        277.34        213.11        54.86 o                         
 -10   1   5        188.31        193.65        26.15 o                         
  -9   1   5        959.27       1028.38        55.18 o                         
  -8   1   5       1838.41       1865.85        36.03 o                         
  -7   1   5         23.64         12.57         9.90 o                         
  -6   1   5       2678.87       2652.82        39.32 o                         
  -5   1   5       3518.66       3563.03        41.18 o                         
  -4   1   5        456.70        392.92        15.16 o                         
  -3   1   5       7647.88       8040.90        47.07 o                         
  -2   1   5        123.63        122.49         5.56 o                         
  -1   1   5       1602.01       1695.78        16.65 o                         
   0   1   5       1004.60        977.41        13.57 o                         
   1   1   5       1278.93       1323.88        15.32 o                         
   2   1   5       1371.87       1627.18        17.80 o                         
   3   1   5       1118.75       1059.60        29.95 o                         
   4   1   5         13.08         15.86         6.66 o                         
   5   1   5          4.73         20.16        11.18 o                         
   6   1   5       1175.27       1104.39        28.68 o                         
   7   1   5       1649.36       1598.72        33.48 o                         
   8   1   5        965.35        962.74        32.72 o                         
   9   1   5         66.55         47.09        21.81 o                         
  10   1   5        425.82        457.19        41.18 o                         
 -11   2   5          3.26        -27.56        27.56 o                         
 -10   2   5        108.89        161.80        32.71 o                         
  -9   2   5         27.20         28.47        15.21 o                         
  -8   2   5       2975.49       2967.76        44.80 o                         
  -7   2   5         24.52         24.61        12.01 o                         
  -6   2   5        729.96        757.61        27.27 o                         
  -5   2   5       1675.96       1625.85        25.23 o                         
  -4   2   5      19815.74      20008.51       166.32 o                         
  -3   2   5       5520.60       5570.68        37.38 o                         
  -2   2   5       4669.44       4947.54        33.92 o                         
  -1   2   5        241.48        245.88         7.44 o                         
   0   2   5       8614.03       8502.92        48.64 o                         
   1   2   5       1760.50       1833.59        19.56 o                         
   2   2   5        603.02        764.47        13.40 o                         
   3   2   5        453.78        463.43        13.95 o                         
   4   2   5       2636.73       2551.60        29.34 o                         
   5   2   5        365.76        351.50        16.63 o                         
   6   2   5       4689.04       4517.76        51.12 o                         
   7   2   5        761.38        781.58        28.39 o                         
   8   2   5       1054.00       1079.51        35.17 o                         
   9   2   5          3.48        -12.84        19.35 o                         
 -11   3   5          0.25        -24.69        29.35 o                         
 -10   3   5          2.58         20.87        23.09 o                         
  -9   3   5        384.31        433.58        23.43 o                         
  -8   3   5       1183.96       1140.58        42.82 o                         
  -7   3   5        162.71        187.38        16.06 o                         
  -6   3   5         10.46         21.52         9.26 o                         
  -5   3   5       3399.98       3225.75        30.82 o                         
  -4   3   5       2830.55       2827.71        32.93 o                         
  -3   3   5        963.90        929.36        21.51 o                         
  -2   3   5       1058.29        988.92        14.53 o                         
  -1   3   5        395.89        413.32         9.34 o                         
   0   3   5       4903.51       4814.23        35.11 o                         
   1   3   5        291.37        352.84         8.19 o                         
   2   3   5        138.97        188.28         8.01 o                         
   3   3   5        208.26        172.25         9.74 o                         
   4   3   5       1048.85       1040.73        19.81 o                         
   5   3   5        373.97        387.32        17.49 o                         
   6   3   5        930.40       1015.83        33.16 o                         
   7   3   5        228.25        241.36        19.35 o                         
   8   3   5         52.44         48.37        16.38 o                         
   9   3   5          3.10         -3.15        20.16 o                         
 -11   4   5       1081.47        990.91        57.18 o                         
 -10   4   5         40.03         44.13        24.41 o                         
  -9   4   5         60.19         67.37        16.17 o                         
  -8   4   5         65.11         50.18        14.70 o                         
  -7   4   5       4807.64       4768.76        59.69 o                         
  -6   4   5          0.46         -2.99        11.82 o                         
  -5   4   5          2.31          2.12         7.69 o                         
  -4   4   5        110.47        111.41         8.95 o                         
  -3   4   5       6277.33       6139.77        45.81 o                         
  -2   4   5       1940.54       2004.27        29.81 o                         
  -1   4   5       5867.72       5903.80        42.91 o                         
   0   4   5       3045.40       3098.71        25.71 o                         
   1   4   5      12509.53      12510.61        77.70 o                         
   2   4   5        441.61        492.35        16.20 o                         
   3   4   5       8284.58       8168.52        54.31 o                         
   4   4   5       1760.90       1883.77        26.14 o                         
   5   4   5       1977.90       1910.23        34.70 o                         
   6   4   5        156.86        158.66        16.69 o                         
   7   4   5       6326.70       6132.42        70.74 o                         
   8   4   5        422.90        413.38        24.36 o                         
   9   4   5         56.94         88.93        24.84 o                         
 -11   5   5        546.27        484.74        45.15 o                         
 -10   5   5         63.87         54.85        21.89 o                         
  -9   5   5        213.17        233.48        20.34 o                         
  -8   5   5       1129.03       1119.64        32.01 o                         
  -7   5   5        406.52        411.33        22.88 o                         
  -6   5   5        465.92        460.48        21.68 o                         
  -5   5   5       2996.92       2972.80        33.02 o                         
  -4   5   5         28.88         33.57         8.24 o                         
  -3   5   5       6183.70       6300.00        50.25 o                         
  -2   5   5       2101.18       2095.95        34.71 o                         
  -1   5   5       6359.26       6078.34        56.59 o                         
   0   5   5       2724.47       2623.86        23.71 o                         
   1   5   5         96.78        101.49         8.73 o                         
   2   5   5       1949.46       1783.52        24.75 o                         
   3   5   5       9761.47       9511.10        74.37 o                         
   4   5   5        155.74        176.08        13.44 o                         
   5   5   5       1904.34       1829.71        31.75 o                         
   6   5   5        135.22        155.82        18.28 o                         
   7   5   5       1390.96       1354.99        38.16 o                         
   8   5   5        133.31        143.29        20.60 o                         
   9   5   5        638.48        646.39        39.59 o                         
 -11   6   5        151.87        154.90        46.55 o                         
 -10   6   5        523.82        481.33        33.45 o                         
  -9   6   5        386.38        429.72        24.91 o                         
  -8   6   5       1223.38       1295.75        36.96 o                         
  -7   6   5        271.80        269.84        20.63 o                         
  -6   6   5       2505.58       2509.30        42.30 o                         
  -5   6   5        355.55        366.39        14.86 o                         
  -4   6   5       5412.62       5397.68        46.58 o                         
  -3   6   5       2726.14       2668.87        30.12 o                         
  -2   6   5       3295.10       3208.07        39.47 o                         
  -1   6   5       3166.67       3169.17        33.08 o                         
   0   6   5      12803.38      12611.00        82.51 o                         
   1   6   5         28.31         20.69         7.60 o                         
   2   6   5          2.30         -4.79         7.80 o                         
   3   6   5        558.29        626.86        19.36 o                         
   4   6   5       7106.47       6943.87        66.50 o                         
   5   6   5        599.16        585.56        29.78 o                         
   6   6   5        318.33        323.03        26.34 o                         
   7   6   5       1759.87       1809.68        43.05 o                         
   8   6   5       2221.77       2228.86        69.92 o                         
   9   6   5         41.47         69.16        23.71 o                         
 -10   7   5        101.08        138.13        25.63 o                         
  -9   7   5        520.96        519.31        27.46 o                         
  -8   7   5        663.01        630.33        43.26 o                         
  -7   7   5         28.49         26.15        15.36 o                         
  -6   7   5          6.77         10.70        11.20 o                         
  -5   7   5        277.59        272.61        14.35 o                         
  -4   7   5       1089.44       1077.26        21.41 o                         
  -3   7   5        689.74        681.53        17.92 o                         
  -2   7   5       6222.65       6292.49        50.29 o                         
  -1   7   5       5961.42       6003.49        50.42 o                         
   0   7   5        838.70        896.30        18.60 o                         
   1   7   5       1226.07       1187.12        20.59 o                         
   2   7   5         49.42         64.14         9.29 o                         
   3   7   5        375.43        387.93        16.29 o                         
   4   7   5       1791.14       1751.23        33.29 o                         
   5   7   5         25.58         22.02        13.03 o                         
   6   7   5       1526.47       1616.05        39.63 o                         
   7   7   5        487.72        505.90        28.03 o                         
   8   7   5        400.25        406.38        27.42 o                         
   9   7   5        753.23        784.58        44.72 o                         
 -10   8   5         30.24        -22.92        25.50 o                         
  -9   8   5         66.24         73.47        23.29 o                         
  -8   8   5       1824.36       1970.98        48.54 o                         
  -7   8   5        787.48        819.99        31.52 o                         
  -6   8   5        402.32        434.73        19.11 o                         
  -5   8   5       1363.36       1303.35        32.60 o                         
  -4   8   5        694.52        732.10        20.01 o                         
  -3   8   5       7131.61       6957.31        61.75 o                         
  -2   8   5        923.00        929.65        19.84 o                         
  -1   8   5       3623.61       3541.14        36.56 o                         
   0   8   5        918.83        949.62        20.20 o                         
   1   8   5       1990.08       1984.96        34.64 o                         
   2   8   5        877.62        874.59        20.28 o                         
   3   8   5       1861.11       1850.29        28.74 o                         
   4   8   5       1782.83       1763.13        34.09 o                         
   5   8   5       2277.29       2238.66        40.26 o                         
   6   8   5        167.47        148.22        19.65 o                         
   7   8   5       1967.50       1908.24        46.04 o                         
   8   8   5         67.85         45.23        22.88 o                         
 -10   9   5        188.98        186.12        38.29 o                         
  -9   9   5       1748.23       1889.01        62.29 o                         
  -8   9   5         46.88         36.65        21.23 o                         
  -7   9   5         55.05         54.06        20.12 o                         
  -6   9   5          6.60          7.66        13.46 o                         
  -5   9   5        182.33        232.57        17.38 o                         
  -4   9   5       1186.86       1199.23        29.45 o                         
  -3   9   5        125.59        148.81        14.71 o                         
  -2   9   5       2698.75       2705.97        33.05 o                         
  -1   9   5       1706.31       1866.06        27.43 o                         
   0   9   5          3.20          7.01         8.73 o                         
   1   9   5        831.30        825.65        29.00 o                         
   2   9   5       1705.90       1764.94        27.95 o                         
   3   9   5        847.66        855.64        24.63 o                         
   4   9   5        587.69        546.86        24.57 o                         
   5   9   5        206.84        226.23        17.70 o                         
   6   9   5       4354.05       4246.59        63.33 o                         
   7   9   5        149.67        168.69        21.77 o                         
   8   9   5        395.38        398.75        28.90 o                         
  -9  10   5        454.31        479.95        40.89 o                         
  -8  10   5       1173.92       1215.33        56.85 o                         
  -7  10   5        990.47       1041.93        41.28 o                         
  -6  10   5        663.14        595.50        24.98 o                         
  -5  10   5        469.10        492.69        22.68 o                         
  -4  10   5       3460.69       3489.57        48.81 o                         
  -3  10   5        253.88        247.87        17.73 o                         
  -2  10   5        759.23        761.36        27.05 o                         
  -1  10   5        659.33        645.44        19.81 o                         
   0  10   5       3990.31       4038.42        49.46 o                         
   1  10   5        153.01        143.02        14.79 o                         
   2  10   5        180.29        197.42        15.15 o                         
   3  10   5       2178.02       2122.00        36.06 o                         
   4  10   5       2164.65       2089.40        40.24 o                         
   5  10   5        143.04        154.24        17.96 o                         
   6  10   5        122.72        131.18        19.09 o                         
   7  10   5         32.53         44.08        18.21 o                         
   8  10   5        410.97        402.79        35.99 o                         
  -9  11   5        544.40        582.04        49.84 o                         
  -8  11   5       2050.35       2033.86        61.58 o                         
  -7  11   5        895.00        961.39        41.84 o                         
  -6  11   5       1638.70       1637.74        41.51 o                         
  -5  11   5         75.01         74.04        15.42 o                         
  -4  11   5         89.78         75.61        17.46 o                         
  -3  11   5        884.48        830.58        35.35 o                         
  -2  11   5       3201.58       3248.47        40.85 o                         
  -1  11   5        242.66        257.52        14.94 o                         
   0  11   5        105.85         90.38        18.01 o                         
   1  11   5        989.72       1051.46        29.79 o                         
   2  11   5        507.24        500.54        24.16 o                         
   3  11   5          2.24         -6.21        14.17 o                         
   4  11   5         88.17         94.67        16.33 o                         
   5  11   5        381.09        394.13        23.82 o                         
   6  11   5        115.46        116.95        20.68 o                         
   7  11   5         46.51         39.68        19.56 o                         
  -9  12   5         95.91        117.40        50.10 o                         
  -8  12   5        587.48        522.25        39.89 o                         
  -7  12   5        325.99        318.91        29.88 o                         
  -6  12   5          3.52         16.35        16.61 o                         
  -5  12   5        224.14        212.76        19.30 o                         
  -4  12   5       1814.19       1906.05        40.72 o                         
  -3  12   5       1371.57       1361.05        34.06 o                         
  -2  12   5        465.01        486.99        25.92 o                         
  -1  12   5       1670.14       1629.97        33.70 o                         
   0  12   5        897.17        895.65        27.47 o                         
   1  12   5         63.29         75.12        15.49 o                         
   2  12   5         28.93         14.72        13.91 o                         
   3  12   5         16.93         32.89        15.43 o                         
   4  12   5        620.57        607.87        27.82 o                         
   5  12   5        226.48        209.12        20.87 o                         
   6  12   5        146.23        127.75        21.79 o                         
   7  12   5        135.23        128.90        28.97 o                         
  -8  13   5         34.55         69.47        45.83 o                         
  -7  13   5        543.61        538.18        40.44 o                         
  -6  13   5       1235.06       1258.85        39.34 o                         
  -5  13   5       1921.02       1964.45        41.11 o                         
  -4  13   5         78.14         84.58        17.94 o                         
  -3  13   5       1053.31        981.12        32.54 o                         
  -2  13   5        527.26        553.08        28.66 o                         
  -1  13   5         31.61         14.83        13.62 o                         
   0  13   5       1936.20       1936.93        37.08 o                         
   1  13   5          8.01         19.31        14.16 o                         
   2  13   5        151.53        146.47        17.92 o                         
   3  13   5       1412.64       1464.84        41.87 o                         
   4  13   5         67.31         74.73        23.80 o                         
   5  13   5        499.93        525.55        28.24 o                         
   6  13   5        801.60        730.72        34.94 o                         
  -7  14   5        466.55        475.14        38.96 o                         
  -6  14   5        366.14        342.42        28.88 o                         
  -5  14   5        168.84        188.90        20.01 o                         
  -4  14   5       1227.20       1299.21        37.59 o                         
  -3  14   5         35.29          7.92        16.22 o                         
  -2  14   5        550.97        515.77        29.17 o                         
  -1  14   5          5.49          5.49        15.04 o                         
   0  14   5        807.67        784.81        33.81 o                         
   1  14   5       1779.34       1805.77        40.59 o                         
   2  14   5         18.77         31.45        16.42 o                         
   3  14   5       2194.70       2195.20        49.94 o                         
   4  14   5        995.28       1021.63        39.68 o                         
   5  14   5        164.21        177.59        24.13 o                         
   6  14   5         63.04         74.34        24.47 o                         
  -7  15   5       1975.59       2005.58        64.61 o                         
  -6  15   5        826.49        846.29        46.35 o                         
  -5  15   5        132.40        157.37        23.85 o                         
  -4  15   5        487.72        495.98        27.99 o                         
  -3  15   5       1662.55       1664.78        46.50 o                         
  -2  15   5       1002.74       1001.60        39.05 o                         
  -1  15   5         77.77         86.70        18.08 o                         
   0  15   5       1570.05       1641.16        54.20 o                         
   1  15   5        792.18        793.73        33.22 o                         
   2  15   5       3190.58       3101.12        71.32 o                         
   3  15   5        123.33        109.71        21.32 o                         
   4  15   5         39.36         35.32        20.13 o                         
   5  15   5        137.05        121.29        27.88 o                         
  -6  16   5          5.63         34.36        32.49 o                         
  -5  16   5         47.62         41.71        22.19 o                         
  -4  16   5        910.63        939.16        40.18 o                         
  -3  16   5        405.19        441.67        30.20 o                         
  -2  16   5        225.36        246.39        25.73 o                         
  -1  16   5        134.12        102.49        20.08 o                         
   0  16   5       1658.60       1678.47        51.70 o                         
   1  16   5       3232.75       3255.62        53.21 o                         
   2  16   5          0.97         -0.46        17.29 o                         
   3  16   5        510.26        588.97        33.60 o                         
   4  16   5       1106.37       1105.82        43.58 o                         
  -5  17   5       1030.52       1088.88       121.77 o                         
  -4  17   5         86.15         91.47        24.68 o                         
  -3  17   5         14.44         26.00        20.55 o                         
  -2  17   5          7.49          9.98        20.63 o                         
  -1  17   5       1623.20       1646.80        49.35 o                         
   0  17   5         25.50         28.07        19.95 o                         
   1  17   5        208.20        194.43        23.31 o                         
   2  17   5        649.64        657.22        38.22 o                         
   3  17   5       1043.56       1112.35        48.46 o                         
  -3  18   5         81.30        108.90        30.28 o                         
  -2  18   5        639.52        677.68        63.73 o                         
  -1  18   5        412.67        440.41        35.30 o                         
   0  18   5        173.18        192.12        28.08 o                         
   1  18   5        248.04        260.71        36.56 o                         
 -10   0   6       1393.11       1461.94       163.58 o                         
  -8   0   6       3521.47       3612.17        84.43 o                         
  -6   0   6        261.84        249.40        18.03 o                         
  -4   0   6       9979.48       9680.20        92.65 o                         
  -2   0   6      15794.22      17367.09       109.67 o                         
   0   0   6      25708.09      25501.29       195.27 o                         
   2   0   6       9071.48       8920.12        90.34 o                         
   4   0   6       5117.19       5120.47        74.28 o                         
   6   0   6         59.54         25.36        18.39 o                         
   8   0   6       1168.22       1206.58        90.36 o                         
 -11   1   6        377.09        375.90        41.36 o                         
 -10   1   6         30.00         32.43        20.34 o                         
  -9   1   6       1259.81       1307.99        51.27 o                         
  -8   1   6       3172.47       3066.60        58.91 o                         
  -7   1   6        508.36        538.29        23.42 o                         
  -6   1   6        811.78        796.25        19.37 o                         
  -5   1   6       2813.79       2778.73        30.64 o                         
  -4   1   6        125.23         98.90         6.69 o                         
  -3   1   6       8808.31       9589.38        55.87 o                         
  -2   1   6       1579.96       1520.00        14.08 o                         
  -1   1   6       2389.66       2317.31        21.50 o                         
   0   1   6       3319.34       3302.36        27.13 o                         
   1   1   6       3683.16       3625.41        28.81 o                         
   2   1   6      18171.57      19337.29       110.41 o                         
   3   1   6        114.20        118.85         8.99 o                         
   4   1   6         29.35         38.13        12.62 o                         
   5   1   6        186.17        210.19        15.60 o                         
   6   1   6        170.31        185.74        16.71 o                         
   7   1   6        287.83        298.75        20.98 o                         
   8   1   6        689.43        668.36        31.81 o                         
   9   1   6         82.90         89.78        19.54 o                         
 -11   2   6       1024.78       1016.72        73.82 o                         
 -10   2   6         13.02          9.99        19.32 o                         
  -9   2   6        106.01        131.33        19.66 o                         
  -8   2   6         12.63         17.44        13.83 o                         
  -7   2   6       2629.64       2639.81        51.57 o                         
  -6   2   6        463.56        453.34        16.36 o                         
  -5   2   6       8477.58       8402.74        92.67 o                         
  -4   2   6        102.24        102.52         6.45 o                         
  -3   2   6       9535.66       9985.38        57.95 o                         
  -2   2   6       1592.84       1582.57        16.11 o                         
  -1   2   6       5799.42       5699.03        35.87 o                         
   0   2   6          9.41          1.91         5.13 o                         
   1   2   6       2532.75       2253.38        23.34 o                         
   2   2   6        402.10        353.24        11.49 o                         
   3   2   6       4871.29       4459.81        42.98 o                         
   4   2   6       1924.46       1940.64        29.59 o                         
   5   2   6        318.99        304.92        16.76 o                         
   6   2   6         21.25         17.01        13.27 o                         
   7   2   6       1161.96       1189.07        34.60 o                         
   8   2   6        127.59        125.23        18.68 o                         
   9   2   6        124.45        123.62        22.06 o                         
 -11   3   6        381.88        360.24        94.51 o                         
 -10   3   6          5.92         -8.68        18.87 o                         
  -9   3   6         11.28         40.87        16.45 o                         
  -8   3   6       2428.88       2407.77        43.43 o                         
  -7   3   6        254.23        273.77        17.88 o                         
  -6   3   6       7533.35       7464.04        92.13 o                         
  -5   3   6        803.61        803.54        21.09 o                         
  -4   3   6       1020.17       1066.62        17.96 o                         
  -3   3   6       1138.65       1368.21        19.30 o                         
  -2   3   6        394.80        356.04        10.19 o                         
  -1   3   6       3717.07       3846.53        29.96 o                         
   0   3   6        754.67        748.78        13.51 o                         
   1   3   6        404.56        413.63        10.38 o                         
   2   3   6       7800.58       8173.21        62.75 o                         
   3   3   6       3895.75       3717.79        45.73 o                         
   4   3   6       2123.54       2016.83        27.40 o                         
   5   3   6         16.22          6.23        11.98 o                         
   6   3   6        230.87        243.17        18.61 o                         
   7   3   6       1040.28       1110.52        34.59 o                         
   8   3   6         37.50         16.91        15.62 o                         
   9   3   6         51.16         55.17        19.89 o                         
 -11   4   6         33.52         43.34        27.52 o                         
 -10   4   6         91.10         70.72        19.21 o                         
  -9   4   6        687.90        665.15        27.92 o                         
  -8   4   6        479.48        458.84        23.08 o                         
  -7   4   6       1440.39       1342.39        33.91 o                         
  -6   4   6        447.88        439.21        20.83 o                         
  -5   4   6       1434.05       1487.33        25.91 o                         
  -4   4   6       4689.16       4354.09        47.61 o                         
  -3   4   6        301.67        235.18        10.92 o                         
  -2   4   6       2397.84       2496.48        23.50 o                         
  -1   4   6        861.12        881.91        12.53 o                         
   0   4   6       6102.15       6012.74        40.45 o                         
   1   4   6        431.87        444.71        13.52 o                         
   2   4   6         51.06         37.96         7.71 o                         
   3   4   6          0.25         26.15         8.09 o                         
   4   4   6      12411.09      12246.61        91.33 o                         
   5   4   6       1415.19       1346.87        31.53 o                         
   6   4   6          9.63         19.85        13.83 o                         
   7   4   6       1389.74       1367.92        40.93 o                         
   8   4   6       2028.91       2118.95        45.85 o                         
   9   4   6         14.94          9.28        18.85 o                         
 -11   5   6         37.09         31.72        27.39 o                         
 -10   5   6          3.84         25.53        24.05 o                         
  -9   5   6        497.13        506.43        28.47 o                         
  -8   5   6        972.22        973.54        31.50 o                         
  -7   5   6        271.05        280.48        20.58 o                         
  -6   5   6       1745.91       1638.51        34.10 o                         
  -5   5   6       3632.91       3723.76        50.20 o                         
  -4   5   6      11228.13      11269.55        76.34 o                         
  -3   5   6          0.44          3.45         6.88 o                         
  -2   5   6       3082.56       3175.45        36.71 o                         
  -1   5   6       2497.23       2443.59        37.46 o                         
   0   5   6       1943.78       1848.35        20.45 o                         
   1   5   6        288.71        269.93        12.24 o                         
   2   5   6        781.98        898.38        18.66 o                         
   3   5   6        577.21        631.57        18.54 o                         
   4   5   6       6086.52       5846.79        56.85 o                         
   5   5   6        593.17        529.42        23.31 o                         
   6   5   6       3628.79       3663.48        53.36 o                         
   7   5   6        858.11        862.55        48.53 o                         
   8   5   6        176.72        221.28        23.42 o                         
   9   5   6        201.25        218.37        25.19 o                         
 -10   6   6          3.42         24.55        21.09 o                         
  -9   6   6        774.75        774.27        31.25 o                         
  -8   6   6        183.16        180.67        20.12 o                         
  -7   6   6        137.27        132.98        17.79 o                         
  -6   6   6         32.62         11.37        13.00 o                         
  -5   6   6         72.16         75.41        10.36 o                         
  -4   6   6       4175.24       4135.70        39.70 o                         
  -3   6   6       5129.12       4922.51        44.22 o                         
  -2   6   6        551.72        532.65        18.70 o                         
  -1   6   6       1933.15       1903.58        32.06 o                         
   0   6   6         76.43         75.05         6.53 o                         
   1   6   6       4541.67       4571.29        40.97 o                         
   2   6   6          0.57         10.03         8.29 o                         
   3   6   6         58.86         50.12        10.44 o                         
   4   6   6       6380.03       6430.02        65.13 o                         
   5   6   6       7212.70       7013.79        78.31 o                         
   6   6   6        267.00        296.84        22.69 o                         
   7   6   6       3176.75       3196.60        57.53 o                         
   8   6   6          1.16          8.08        18.24 o                         
   9   6   6        230.04        235.26        26.23 o                         
 -10   7   6         57.56         56.23        26.63 o                         
  -9   7   6         58.24         63.45        22.19 o                         
  -8   7   6          1.61          9.47        15.79 o                         
  -7   7   6         92.85         81.67        16.95 o                         
  -6   7   6        556.37        571.67        34.80 o                         
  -5   7   6       4020.71       4053.23        50.67 o                         
  -4   7   6        185.47        200.13        12.04 o                         
  -3   7   6         28.94         17.31         6.95 o                         
  -2   7   6        272.89        264.52        12.31 o                         
  -1   7   6       2838.59       2937.19        33.77 o                         
   0   7   6        909.72        890.42        17.88 o                         
   1   7   6        881.06        814.82        22.38 o                         
   2   7   6        859.20        906.84        20.60 o                         
   3   7   6       1818.76       1824.74        32.90 o                         
   4   7   6        424.28        443.73        20.79 o                         
   5   7   6         10.41         -0.64        13.91 o                         
   6   7   6        683.06        690.96        30.56 o                         
   7   7   6        926.47        911.96        36.24 o                         
   8   7   6          5.70         -4.00        19.75 o                         
 -10   8   6        128.22        102.81        28.85 o                         
  -9   8   6        234.02        271.87        34.76 o                         
  -8   8   6       1417.43       1467.90        49.20 o                         
  -7   8   6        413.25        494.83        30.16 o                         
  -6   8   6         51.99         -8.99        15.28 o                         
  -5   8   6       7909.74       7895.26        71.04 o                         
  -4   8   6        583.25        626.42        22.94 o                         
  -3   8   6        494.18        462.88        19.31 o                         
  -2   8   6        465.42        498.61        16.89 o                         
  -1   8   6       4931.50       4764.09        44.29 o                         
   0   8   6       3961.15       3918.24        40.70 o                         
   1   8   6         22.63         28.40        10.37 o                         
   2   8   6        261.68        272.89        13.99 o                         
   3   8   6       2595.60       2554.13        37.12 o                         
   4   8   6       8096.80       8080.47        78.28 o                         
   5   8   6        304.98        332.93        21.25 o                         
   6   8   6        378.72        382.96        25.24 o                         
   7   8   6        180.67        183.06        22.19 o                         
   8   8   6       1513.24       1434.30        46.02 o                         
 -10   9   6        224.74        203.71        34.12 o                         
  -9   9   6        102.94         79.96        24.73 o                         
  -8   9   6        599.03        577.14        34.38 o                         
  -7   9   6        154.52        155.89        23.89 o                         
  -6   9   6         47.07         31.81        16.29 o                         
  -5   9   6       2339.50       2431.16        54.14 o                         
  -4   9   6       4489.93       4528.36        54.43 o                         
  -3   9   6          3.98          5.94        11.70 o                         
  -2   9   6       3472.29       3323.27        39.66 o                         
  -1   9   6        424.17        416.10        16.48 o                         
   0   9   6        131.58        147.65        14.33 o                         
   1   9   6          1.70          1.47        10.56 o                         
   2   9   6        634.82        656.15        22.47 o                         
   3   9   6       1357.95       1319.85        32.43 o                         
   4   9   6          5.83         14.19        13.63 o                         
   5   9   6        693.88        694.38        26.22 o                         
   6   9   6        971.05        937.92        36.06 o                         
   7   9   6        102.21        103.48        21.26 o                         
   8   9   6        249.17        187.90        25.43 o                         
  -9  10   6        578.27        598.83        37.96 o                         
  -8  10   6       1264.90       1335.47        49.31 o                         
  -7  10   6       1960.24       2033.30        61.38 o                         
  -6  10   6          7.01         -0.08        17.25 o                         
  -5  10   6         33.38         37.27        14.96 o                         
  -4  10   6       2317.81       2384.25        42.98 o                         
  -3  10   6       4094.87       3982.91        51.46 o                         
  -2  10   6        154.62        119.80        13.81 o                         
  -1  10   6       3712.73       3653.95        41.18 o                         
   0  10   6       4161.89       4094.47        51.31 o                         
   1  10   6       1382.76       1338.56        31.28 o                         
   2  10   6       4203.63       4108.22        49.43 o                         
   3  10   6        223.74        225.80        18.65 o                         
   4  10   6       1165.43       1085.03        32.92 o                         
   5  10   6       2455.36       2321.40        45.04 o                         
   6  10   6        227.01        258.28        23.80 o                         
   7  10   6       2128.36       2211.67        52.70 o                         
  -9  11   6        589.45        554.91        41.86 o                         
  -8  11   6         10.14        -23.11        25.35 o                         
  -7  11   6         29.13         61.40        22.19 o                         
  -6  11   6        256.71        301.29        24.76 o                         
  -5  11   6       5414.43       5312.37        61.64 o                         
  -4  11   6        176.43        209.08        18.89 o                         
  -3  11   6        111.42        112.36        15.99 o                         
  -2  11   6       3558.07       3600.30        46.89 o                         
  -1  11   6       2097.16       2067.61        35.47 o                         
   0  11   6       1459.99       1418.67        38.23 o                         
   1  11   6         80.51         85.55        14.87 o                         
   2  11   6         81.46         68.30        14.58 o                         
   3  11   6        389.64        402.56        22.93 o                         
   4  11   6         12.98         22.87        15.32 o                         
   5  11   6         57.83         57.96        17.60 o                         
   6  11   6         88.72         77.28        20.44 o                         
   7  11   6        785.42        779.30        36.91 o                         
  -8  12   6       1200.99       1208.87        49.25 o                         
  -7  12   6       1844.77       1901.10        49.02 o                         
  -6  12   6        239.99        233.50        33.61 o                         
  -5  12   6       3147.95       3060.01        48.57 o                         
  -4  12   6       3923.14       3811.39        55.19 o                         
  -3  12   6         95.70         81.91        16.10 o                         
  -2  12   6         96.10         69.29        16.05 o                         
  -1  12   6        340.80        383.67        23.41 o                         
   0  12   6       1660.46       1671.85        34.59 o                         
   1  12   6       1205.98       1195.24        35.95 o                         
   2  12   6         14.91         13.56        17.30 o                         
   3  12   6       1949.38       1905.97        44.77 o                         
   4  12   6       1628.16       1616.32        39.96 o                         
   5  12   6        270.82        277.15        23.28 o                         
   6  12   6       1058.17       1135.11        42.79 o                         
   7  12   6         10.60         35.16        25.91 o                         
  -8  13   6        741.63        716.28        45.79 o                         
  -7  13   6         26.06          8.67        19.81 o                         
  -6  13   6        600.32        520.36        31.19 o                         
  -5  13   6        816.93        855.53        31.61 o                         
  -4  13   6        225.40        206.80        20.94 o                         
  -3  13   6        968.83       1040.91        38.19 o                         
  -2  13   6        632.69        642.81        28.18 o                         
  -1  13   6         18.99         54.63        16.33 o                         
   0  13   6        488.09        501.72        23.48 o                         
   1  13   6       1860.21       1807.15        40.08 o                         
   2  13   6       1281.72       1323.46        39.11 o                         
   3  13   6          8.91         25.11        17.46 o                         
   4  13   6         51.75         48.37        18.54 o                         
   5  13   6        260.80        300.46        24.08 o                         
   6  13   6        882.88        926.21        39.99 o                         
  -7  14   6       2271.44       2231.15        67.87 o                         
  -6  14   6        105.55        105.01        26.42 o                         
  -5  14   6         57.44         56.28        17.44 o                         
  -4  14   6        384.25        379.72        26.06 o                         
  -3  14   6        840.74        863.30        35.82 o                         
  -2  14   6         14.85          6.34        17.74 o                         
  -1  14   6        141.71        148.70        19.55 o                         
   0  14   6        730.45        753.70        29.19 o                         
   1  14   6       2098.65       1968.73        42.85 o                         
   2  14   6        377.27        386.33        24.81 o                         
   3  14   6        998.61        956.89        38.23 o                         
   4  14   6        589.65        607.13        33.37 o                         
   5  14   6        101.09         88.06        22.33 o                         
  -6  15   6        679.05        667.35        41.01 o                         
  -5  15   6        740.28        733.32        32.57 o                         
  -4  15   6         73.08         89.87        21.77 o                         
  -3  15   6        226.89        257.71        25.42 o                         
  -2  15   6        961.97        990.51        39.07 o                         
  -1  15   6       2155.33       2129.48        69.88 o                         
   0  15   6        110.60        100.06        18.90 o                         
   1  15   6        111.80        127.71        18.19 o                         
   2  15   6        218.34        248.80        25.07 o                         
   3  15   6       1535.02       1486.16        46.90 o                         
   4  15   6        295.87        282.40        26.52 o                         
   5  15   6         16.10         17.50        21.22 o                         
  -5  16   6        189.40        167.74        23.10 o                         
  -4  16   6        140.41        136.80        24.42 o                         
  -3  16   6        214.92        212.65        27.27 o                         
  -2  16   6       1252.72       1286.44        60.03 o                         
  -1  16   6          1.07          0.48        17.49 o                         
   0  16   6       1064.93       1023.08        37.80 o                         
   1  16   6       1016.58       1074.25        38.87 o                         
   2  16   6         86.87         93.56        21.38 o                         
   3  16   6        174.01        203.33        25.52 o                         
   4  16   6         96.54         78.40        22.95 o                         
  -4  17   6         16.44          2.95        20.84 o                         
  -3  17   6         99.03         80.33        29.12 o                         
  -2  17   6        210.81        261.43        27.53 o                         
  -1  17   6          4.87        -15.21        18.27 o                         
   0  17   6       1152.68       1123.21        41.08 o                         
   1  17   6        354.18        365.26        27.55 o                         
   2  17   6       1517.04       1510.92        48.28 o                         
  -2  18   6         31.22         32.09        22.35 o                         
  -1  18   6        391.44        394.38        33.17 o                         
   0  18   6        521.19        528.48        37.86 o                         
 -11   0   7        919.70        947.34        62.27 o                         
  -9   0   7         54.75        106.39        31.21 o                         
  -7   0   7      16986.68      16493.35       179.56 o                         
  -5   0   7        276.86        206.11        17.57 o                         
  -3   0   7         27.03         74.66        11.57 o                         
  -1   0   7       6343.21       6292.09        64.39 o                         
   1   0   7       9673.93       9641.64        89.87 o                         
   3   0   7      11803.49      11409.82       124.90 o                         
   5   0   7         92.30         75.26        18.40 o                         
   7   0   7       1828.69       1994.40       103.34 o                         
   9   0   7         10.27          2.22        25.32 o                         
 -11   1   7        739.12        748.18        44.08 o                         
 -10   1   7         18.37         23.38        21.23 o                         
  -9   1   7       1178.16       1253.54        43.91 o                         
  -8   1   7       2674.34       2642.76        55.15 o                         
  -7   1   7       1798.48       1713.65        33.41 o                         
  -6   1   7        509.39        514.85        16.70 o                         
  -5   1   7       2654.71       2739.69        31.14 o                         
  -4   1   7       5519.29       5718.00        46.41 o                         
  -3   1   7       7709.05       8286.69        50.78 o                         
  -2   1   7       5926.49       6018.26        34.16 o                         
  -1   1   7       8977.90       8932.65        53.73 o                         
   0   1   7       1906.26       1969.02        21.51 o                         
   1   1   7        985.64        920.32        18.18 o                         
   2   1   7       2978.95       2634.74        26.81 o                         
   3   1   7       1030.36       1096.50        20.08 o                         
   4   1   7         72.42         55.83        11.27 o                         
   5   1   7          5.19          5.74        11.83 o                         
   6   1   7        439.90        479.31        25.07 o                         
   7   1   7        529.15        543.10        29.02 o                         
   8   1   7         55.86         73.91        21.25 o                         
   9   1   7        147.83        187.25        23.19 o                         
 -11   2   7         35.72         26.07        25.65 o                         
 -10   2   7        900.02        981.92        55.30 o                         
  -9   2   7        376.52        389.91        25.53 o                         
  -8   2   7       9148.87       8989.78       120.47 o                         
  -7   2   7        145.66        175.70        16.36 o                         
  -6   2   7        120.54        135.72        13.65 o                         
  -5   2   7       2440.37       2513.72        31.33 o                         
  -4   2   7       5818.08       5656.38        39.59 o                         
  -3   2   7        611.47        574.34        14.53 o                         
  -2   2   7         24.12         10.25         5.26 o                         
  -1   2   7        205.74        235.94         8.41 o                         
   0   2   7      14880.10      14769.36        80.75 o                         
   1   2   7         64.82         66.76         7.50 o                         
   2   2   7       2319.19       2330.31        25.27 o                         
   3   2   7        161.55        187.55        11.36 o                         
   4   2   7       2149.96       2055.76        32.69 o                         
   5   2   7         12.36          2.70        12.11 o                         
   6   2   7         97.64         97.36        15.96 o                         
   7   2   7         68.17         76.06        16.75 o                         
   8   2   7       2309.02       2257.79        51.59 o                         
   9   2   7         86.32         85.31        21.28 o                         
 -11   3   7        243.33        221.07        32.73 o                         
 -10   3   7        135.10        123.73        22.23 o                         
  -9   3   7        511.03        570.52        29.78 o                         
  -8   3   7        195.57        208.09        18.70 o                         
  -7   3   7       1644.24       1535.82        33.36 o                         
  -6   3   7        199.27        218.86        16.89 o                         
  -5   3   7       4825.77       4745.79        53.30 o                         
  -4   3   7        863.05        815.94        16.57 o                         
  -3   3   7       1043.31       1102.78        16.02 o                         
  -2   3   7        739.57        810.69        14.02 o                         
  -1   3   7       7870.05       7922.85        50.08 o                         
   0   3   7       2965.62       2980.48        25.87 o                         
   1   3   7       3608.70       3446.13        34.84 o                         
   2   3   7         69.67         64.67         8.51 o                         
   3   3   7        174.34        149.10        10.29 o                         
   4   3   7       1637.17       1635.35        32.43 o                         
   5   3   7        132.51        113.65        19.40 o                         
   6   3   7       1183.56       1232.96        33.85 o                         
   7   3   7        238.50        260.11        21.59 o                         
   8   3   7        332.90        393.29        25.75 o                         
   9   3   7        414.12        461.53        37.88 o                         
 -11   4   7        472.39        419.61        41.86 o                         
 -10   4   7        641.27        594.79        32.06 o                         
  -9   4   7        386.59        432.75        27.09 o                         
  -8   4   7          6.46         15.79        14.12 o                         
  -7   4   7       5096.14       5010.78        67.74 o                         
  -6   4   7        356.55        354.07        19.77 o                         
  -5   4   7        170.87        188.07        11.09 o                         
  -4   4   7         55.95         41.38         7.97 o                         
  -3   4   7        479.52        388.94        10.13 o                         
  -2   4   7       2617.59       2581.68        30.54 o                         
  -1   4   7       3342.90       3459.92        28.56 o                         
   0   4   7       2351.10       2305.99        23.25 o                         
   1   4   7       2929.44       2925.29        33.39 o                         
   2   4   7        671.34        672.15        20.77 o                         
   3   4   7       1070.79       1055.95        23.48 o                         
   4   4   7        687.82        682.37        24.83 o                         
   5   4   7       1187.20       1210.87        34.39 o                         
   6   4   7        298.64        291.99        21.26 o                         
   7   4   7       1525.45       1518.24        39.88 o                         
   8   4   7          6.74         14.14        17.23 o                         
   9   4   7         41.77         40.14        23.97 o                         
 -11   5   7          0.48         -8.18        26.25 o                         
 -10   5   7         23.10         22.26        18.94 o                         
  -9   5   7        167.52        167.30        19.89 o                         
  -8   5   7        607.65        551.20        27.70 o                         
  -7   5   7       2617.07       2652.70        46.59 o                         
  -6   5   7         11.09         16.81        12.86 o                         
  -5   5   7       4134.16       4148.57        43.74 o                         
  -4   5   7       2803.43       2828.76        33.20 o                         
  -3   5   7         92.40         99.57         8.81 o                         
  -2   5   7        489.64        469.68        11.48 o                         
  -1   5   7        146.07        161.25         7.89 o                         
   0   5   7        650.05        625.89        22.51 o                         
   1   5   7       3559.55       3410.34        36.29 o                         
   2   5   7        914.67        936.70        19.70 o                         
   3   5   7       8624.00       8591.38        71.67 o                         
   4   5   7        526.52        502.72        22.41 o                         
   5   5   7        257.68        294.01        19.98 o                         
   6   5   7        227.70        217.51        26.83 o                         
   7   5   7        570.57        620.36        29.10 o                         
   8   5   7         16.72          1.03        17.82 o                         
 -10   6   7         64.05         27.57        22.44 o                         
  -9   6   7        179.31        155.26        20.41 o                         
  -8   6   7       1149.69       1116.91        42.06 o                         
  -7   6   7        460.34        504.86        25.54 o                         
  -6   6   7        121.47        122.33        15.15 o                         
  -5   6   7       3852.27       3781.09        39.94 o                         
  -4   6   7       3357.54       3415.52        36.26 o                         
  -3   6   7        389.33        403.26        12.94 o                         
  -2   6   7         83.25         95.89         9.09 o                         
  -1   6   7       1684.37       1673.99        29.50 o                         
   0   6   7        589.83        577.41        18.40 o                         
   1   6   7         11.63         12.07         8.18 o                         
   2   6   7       1532.45       1557.64        27.23 o                         
   3   6   7          7.89         -1.37        10.79 o                         
   4   6   7       1385.48       1367.80        31.02 o                         
   5   6   7         72.48         69.91        16.38 o                         
   6   6   7          7.06          1.48        15.24 o                         
   7   6   7        373.56        384.50        26.85 o                         
   8   6   7        644.94        587.32        32.83 o                         
 -10   7   7        364.76        378.59        36.45 o                         
  -9   7   7         15.33         -1.40        21.16 o                         
  -8   7   7        438.05        489.19        31.13 o                         
  -7   7   7        190.81        180.75        22.52 o                         
  -6   7   7        635.32        680.60        28.60 o                         
  -5   7   7        212.13        189.42        15.18 o                         
  -4   7   7       1157.67       1153.96        25.65 o                         
  -3   7   7         57.89         44.78        11.91 o                         
  -2   7   7       1086.59       1121.98        21.97 o                         
  -1   7   7        214.32        206.77        12.44 o                         
   0   7   7       1347.89       1280.02        23.96 o                         
   1   7   7         16.07          3.53         8.45 o                         
   2   7   7        689.75        705.90        22.21 o                         
   3   7   7        895.02        840.15        25.79 o                         
   4   7   7       1343.54       1252.98        31.03 o                         
   5   7   7         65.09         89.89        17.58 o                         
   6   7   7        807.78        834.96        34.27 o                         
   7   7   7        274.24        291.10        25.01 o                         
   8   7   7        163.98        168.24        25.75 o                         
 -10   8   7         25.63         -1.12        24.99 o                         
  -9   8   7        308.28        327.64        30.65 o                         
  -8   8   7        454.89        478.79        32.29 o                         
  -7   8   7        481.96        526.76        31.96 o                         
  -6   8   7        259.37        289.02        23.19 o                         
  -5   8   7        195.96        206.92        18.75 o                         
  -4   8   7       2768.55       2833.44        41.64 o                         
  -3   8   7       2511.30       2485.22        36.34 o                         
  -2   8   7        228.26        238.66        13.74 o                         
  -1   8   7        891.68        896.96        20.67 o                         
   0   8   7       1610.93       1543.72        28.30 o                         
   1   8   7       1792.13       1814.68        31.38 o                         
   2   8   7        245.67        244.95        15.87 o                         
   3   8   7        673.93        657.78        25.23 o                         
   4   8   7        356.75        379.98        23.15 o                         
   5   8   7        331.21        357.01        24.12 o                         
   6   8   7       1032.31       1083.27        38.71 o                         
   7   8   7        454.56        450.07        29.07 o                         
   8   8   7         15.64         11.49        19.97 o                         
 -10   9   7        265.01        198.48        35.15 o                         
  -9   9   7       1536.82       1668.26        54.52 o                         
  -8   9   7         32.89         29.68        22.48 o                         
  -7   9   7        299.36        256.97        26.22 o                         
  -6   9   7          2.14          8.11        16.78 o                         
  -5   9   7       4645.29       4628.69        54.44 o                         
  -4   9   7        346.89        327.43        19.55 o                         
  -3   9   7          4.75         -3.58        14.01 o                         
  -2   9   7        594.75        556.68        20.81 o                         
  -1   9   7       2929.11       2947.56        49.57 o                         
   0   9   7          1.47         16.44        11.97 o                         
   1   9   7        836.37        798.14        24.88 o                         
   2   9   7        358.84        353.89        18.31 o                         
   3   9   7       3156.09       3215.34        52.47 o                         
   4   9   7       1127.81       1098.13        38.96 o                         
   5   9   7        984.40        939.95        35.81 o                         
   6   9   7        409.25        410.89        29.57 o                         
   7   9   7         34.79         70.87        22.43 o                         
  -9  10   7         14.80         12.40        24.11 o                         
  -8  10   7         43.56         49.48        24.44 o                         
  -7  10   7       1363.41       1469.74        48.31 o                         
  -6  10   7       1373.27       1431.31        42.21 o                         
  -5  10   7          0.99         11.41        13.63 o                         
  -4  10   7       4303.05       4337.74        56.30 o                         
  -3  10   7        929.45        840.57        27.71 o                         
  -2  10   7        336.56        349.37        18.78 o                         
  -1  10   7       2058.42       2031.51        34.79 o                         
   0  10   7        979.61        937.30        31.15 o                         
   1  10   7       1405.00       1386.23        32.04 o                         
   2  10   7        805.29        839.89        26.31 o                         
   3  10   7       1945.26       1924.26        39.74 o                         
   4  10   7       2390.09       2468.20        46.34 o                         
   5  10   7         95.94         76.44        21.77 o                         
   6  10   7        176.05        191.97        23.61 o                         
   7  10   7        426.06        462.84        31.29 o                         
  -9  11   7          6.10        -14.76        23.18 o                         
  -8  11   7       1788.20       1813.44        54.48 o                         
  -7  11   7         74.01         69.63        20.64 o                         
  -6  11   7       1259.25       1342.35        54.29 o                         
  -5  11   7       2073.98       2082.77        48.36 o                         
  -4  11   7       1596.92       1573.71        36.18 o                         
  -3  11   7       5141.85       4959.36        60.98 o                         
  -2  11   7       2057.64       2072.94        40.65 o                         
  -1  11   7         61.06         68.02        14.13 o                         
   0  11   7       1039.99       1106.37        32.17 o                         
   1  11   7         54.68         66.96        18.94 o                         
   2  11   7       3391.21       3327.58        56.12 o                         
   3  11   7       1549.96       1579.37        38.56 o                         
   4  11   7         80.01        100.04        17.95 o                         
   5  11   7       2130.23       2200.29        51.04 o                         
   6  11   7         69.07         85.19        21.81 o                         
   7  11   7        187.66        215.57        25.35 o                         
  -8  12   7        502.30        485.67        36.01 o                         
  -7  12   7       1487.15       1523.78        70.35 o                         
  -6  12   7        314.10        266.75        25.71 o                         
  -5  12   7         53.63         47.86        19.61 o                         
  -4  12   7       1012.67       1014.30        33.60 o                         
  -3  12   7       4653.09       4596.05        66.04 o                         
  -2  12   7        100.80        105.70        17.84 o                         
  -1  12   7       1068.07       1100.40        34.45 o                         
   0  12   7       1435.79       1513.81        34.02 o                         
   1  12   7        528.51        572.33        26.09 o                         
   2  12   7         65.73         57.27        17.47 o                         
   3  12   7       1096.90       1122.45        45.53 o                         
   4  12   7          7.62         14.12        16.23 o                         
   5  12   7        432.35        463.54        30.11 o                         
   6  12   7         12.38         12.16        20.19 o                         
  -8  13   7         44.45         28.79        39.93 o                         
  -7  13   7          4.77         -6.57        20.01 o                         
  -6  13   7        422.24        416.37        30.16 o                         
  -5  13   7       1722.92       1650.75        39.15 o                         
  -4  13   7        112.18        128.42        21.35 o                         
  -3  13   7         30.28         26.59        17.96 o                         
  -2  13   7       2616.09       2599.56        48.46 o                         
  -1  13   7       3199.83       3253.43        53.45 o                         
   0  13   7        190.02        196.16        19.23 o                         
   1  13   7       1700.36       1693.32        39.10 o                         
   2  13   7       2611.63       2465.32        51.64 o                         
   3  13   7        263.78        315.69        25.49 o                         
   4  13   7        496.56        564.37        29.04 o                         
   5  13   7         26.61         37.41        21.01 o                         
   6  13   7        335.62        333.78        56.17 o                         
  -7  14   7        226.08        187.25        26.07 o                         
  -6  14   7        805.82        816.00        38.44 o                         
  -5  14   7        428.93        410.64        26.59 o                         
  -4  14   7        305.03        292.35        26.22 o                         
  -3  14   7         60.90         74.32        20.19 o                         
  -2  14   7       1311.44       1361.85        39.93 o                         
  -1  14   7        347.24        366.18        24.93 o                         
   0  14   7       2093.99       2049.02        45.27 o                         
   1  14   7        150.84        155.94        19.76 o                         
   2  14   7          6.24        -16.98        16.98 o                         
   3  14   7        204.06        208.01        24.36 o                         
   4  14   7        933.41        896.86        39.21 o                         
   5  14   7        292.05        292.64        30.28 o                         
  -6  15   7        289.87        199.50        29.65 o                         
  -5  15   7        142.18        133.47        22.29 o                         
  -4  15   7        150.14        128.15        22.96 o                         
  -3  15   7        648.63        669.46        35.15 o                         
  -2  15   7        110.99        108.15        21.64 o                         
  -1  15   7        539.96        543.70        31.42 o                         
   0  15   7       1018.41       1041.09        37.68 o                         
   1  15   7        768.63        825.50        34.35 o                         
   2  15   7       1304.73       1264.03        44.37 o                         
   3  15   7         11.84        -12.57        19.31 o                         
   4  15   7        419.39        410.26        36.42 o                         
  -5  16   7         18.45          1.15        20.30 o                         
  -4  16   7        200.75        201.00        25.77 o                         
  -3  16   7        269.47        246.75        26.73 o                         
  -2  16   7         40.60         74.29        22.75 o                         
  -1  16   7        145.27        186.68        22.85 o                         
   0  16   7        165.22        172.20        24.48 o                         
   1  16   7        626.42        626.58        32.60 o                         
   2  16   7         59.05         35.62        21.70 o                         
   3  16   7         51.35         23.92        21.46 o                         
  -4  17   7         29.96         36.52        22.69 o                         
  -3  17   7        186.35        213.40        27.05 o                         
  -2  17   7        104.79         99.84        23.81 o                         
  -1  17   7       1073.21       1016.16        39.77 o                         
   0  17   7        127.80        118.34        23.43 o                         
   1  17   7        424.11        402.42        34.27 o                         
 -10   0   8       1763.38       1705.87       109.17 o                         
  -8   0   8        237.99        291.29        29.84 o                         
  -6   0   8        572.28        601.26        44.39 o                         
  -4   0   8       2727.02       2670.24        32.17 o                         
  -2   0   8       6931.08       7016.59        53.95 o                         
   0   0   8      20827.44      20888.48       170.48 o                         
   2   0   8       1575.17       1506.85        26.52 o                         
   4   0   8       2977.06       2826.74        57.61 o                         
   6   0   8        416.89        462.41        40.17 o                         
   8   0   8       3605.83       3612.79        86.71 o                         
 -11   1   8        768.05        744.29        40.41 o                         
 -10   1   8          2.29         -7.99        19.67 o                         
  -9   1   8       1230.74       1215.04        39.22 o                         
  -8   1   8       1069.27       1068.73        67.42 o                         
  -7   1   8        205.24        180.78        18.54 o                         
  -6   1   8        217.08        198.13        14.75 o                         
  -5   1   8       1366.08       1338.55        25.07 o                         
  -4   1   8       4564.92       4765.16        47.61 o                         
  -3   1   8       1276.32       1210.08        15.75 o                         
  -2   1   8       1618.24       1572.33        17.01 o                         
  -1   1   8      18134.13      18677.81        99.59 o                         
   0   1   8       2699.64       2567.10        26.14 o                         
   1   1   8       1748.79       1745.88        21.42 o                         
   2   1   8       1655.25       1660.75        22.39 o                         
   3   1   8       2003.46       2019.60        36.82 o                         
   4   1   8        543.50        572.16        21.91 o                         
   5   1   8        224.25        236.53        18.76 o                         
   6   1   8       1267.96       1292.05        38.70 o                         
   7   1   8       1382.94       1454.05        47.53 o                         
   8   1   8          5.76         -0.82        18.37 o                         
 -11   2   8        788.52        856.09        42.92 o                         
 -10   2   8          2.63         22.51        21.45 o                         
  -9   2   8         73.99         82.92        19.13 o                         
  -8   2   8        105.59         85.61        18.21 o                         
  -7   2   8       1450.50       1466.25        32.98 o                         
  -6   2   8        699.07        728.26        24.05 o                         
  -5   2   8       1380.63       1412.11        29.79 o                         
  -4   2   8        383.73        447.86        11.97 o                         
  -3   2   8      10284.34      10347.44        59.80 o                         
  -2   2   8       1859.54       1892.01        19.12 o                         
  -1   2   8       4127.13       3861.59        30.45 o                         
   0   2   8        593.49        547.89        13.18 o                         
   1   2   8       3777.29       3742.56        34.67 o                         
   2   2   8          3.59         -1.45         6.52 o                         
   3   2   8       3559.77       3692.78        43.83 o                         
   4   2   8         45.97         48.82        13.13 o                         
   5   2   8       1476.11       1426.30        33.88 o                         
   6   2   8          2.51         -5.19        14.30 o                         
   7   2   8       2614.87       2621.54        53.62 o                         
   8   2   8         23.09         31.51        18.80 o                         
 -11   3   8         61.73         34.35        24.05 o                         
 -10   3   8         21.85         31.67        19.36 o                         
  -9   3   8        235.42        282.03        24.07 o                         
  -8   3   8       1271.74       1295.87        36.47 o                         
  -7   3   8        534.80        490.02        24.31 o                         
  -6   3   8        134.14        102.71        15.21 o                         
  -5   3   8       2156.32       2184.10        34.45 o                         
  -4   3   8       3072.16       2987.89        31.87 o                         
  -3   3   8          1.49          5.88         5.35 o                         
  -2   3   8       5997.51       5981.09        43.90 o                         
  -1   3   8       2508.73       2713.94        26.27 o                         
   0   3   8        128.74        131.06         8.16 o                         
   1   3   8        531.15        526.75        12.67 o                         
   2   3   8       1275.44       1264.93        26.13 o                         
   3   3   8       2362.06       2295.75        33.83 o                         
   4   3   8       1517.00       1594.51        33.85 o                         
   5   3   8         35.73         48.31        14.82 o                         
   6   3   8       3376.85       3498.81        53.99 o                         
   7   3   8        776.48        801.77        41.83 o                         
   8   3   8         84.60        129.21        22.50 o                         
 -11   4   8        162.83        130.51        25.04 o                         
 -10   4   8        236.84        218.04        24.58 o                         
  -9   4   8        682.69        630.72        31.37 o                         
  -8   4   8        383.27        474.07        24.26 o                         
  -7   4   8        120.21        131.54        18.02 o                         
  -6   4   8       1139.61       1160.84        31.69 o                         
  -5   4   8       6095.11       6074.32        60.93 o                         
  -4   4   8       9449.59       9396.87        71.72 o                         
  -3   4   8        332.99        296.86        11.74 o                         
  -2   4   8        196.70        187.94        10.84 o                         
  -1   4   8         57.18         77.41         7.24 o                         
   0   4   8       2267.77       2241.71        24.16 o                         
   1   4   8         12.89         13.10         7.17 o                         
   2   4   8         15.54         -3.82         8.25 o                         
   3   4   8        178.52        196.89        14.24 o                         
   4   4   8       1931.19       1902.66        36.73 o                         
   5   4   8        140.60        181.99        18.09 o                         
   6   4   8        112.29         95.03        17.48 o                         
   7   4   8        349.21        336.28        24.99 o                         
   8   4   8       1683.03       1711.35        48.37 o                         
 -11   5   8         80.83         65.23        62.62 o                         
 -10   5   8         54.87         17.73        22.18 o                         
  -9   5   8       1065.01       1054.47        39.05 o                         
  -8   5   8        995.75       1015.55        34.82 o                         
  -7   5   8        163.80        184.21        19.25 o                         
  -6   5   8         37.58         42.55        13.99 o                         
  -5   5   8        375.83        352.84        18.54 o                         
  -4   5   8       1077.77       1073.88        25.75 o                         
  -3   5   8         18.91         19.66         6.84 o                         
  -2   5   8        208.57        228.89         9.70 o                         
  -1   5   8       2969.29       2952.82        30.53 o                         
   0   5   8       1281.81       1272.09        29.33 o                         
   1   5   8        693.67        694.85        20.70 o                         
   2   5   8        389.65        395.52        15.61 o                         
   3   5   8        475.11        492.42        19.86 o                         
   4   5   8        810.71        774.11        26.90 o                         
   5   5   8         25.42         24.04        16.06 o                         
   6   5   8        417.05        433.29        34.65 o                         
   7   5   8        432.08        427.85        26.82 o                         
   8   5   8        282.11        304.39        27.39 o                         
 -10   6   8         35.47         14.82        22.39 o                         
  -9   6   8        426.56        444.20        28.87 o                         
  -8   6   8          4.34        -13.13        17.96 o                         
  -7   6   8       1968.08       1938.28        46.01 o                         
  -6   6   8          7.49         -1.57        13.72 o                         
  -5   6   8       4103.92       3954.61        46.30 o                         
  -4   6   8       3212.61       3230.42        40.00 o                         
  -3   6   8        457.15        467.28        20.05 o                         
  -2   6   8       1495.05       1436.38        23.30 o                         
  -1   6   8       1355.58       1320.95        22.15 o                         
   0   6   8         26.94         38.94        11.63 o                         
   1   6   8       1504.77       1494.83        24.68 o                         
   2   6   8        145.15        166.94        14.40 o                         
   3   6   8       1349.54       1342.36        30.00 o                         
   4   6   8        697.38        660.05        27.95 o                         
   5   6   8        160.74        162.38        18.98 o                         
   6   6   8        590.96        630.82        31.07 o                         
   7   6   8         86.88         47.95        19.66 o                         
   8   6   8         55.25         59.83        20.96 o                         
 -10   7   8        830.91        840.70        43.24 o                         
  -9   7   8         80.75         65.34        23.37 o                         
  -8   7   8          2.20         -6.72        19.32 o                         
  -7   7   8        524.53        515.24        30.85 o                         
  -6   7   8        390.67        419.52        28.76 o                         
  -5   7   8       1938.44       1966.69        35.49 o                         
  -4   7   8        489.64        507.59        19.92 o                         
  -3   7   8        112.64        127.31        12.79 o                         
  -2   7   8        117.90        149.19        11.39 o                         
  -1   7   8       1233.12       1163.14        23.25 o                         
   0   7   8          7.07          2.84        10.27 o                         
   1   7   8        488.18        463.99        19.11 o                         
   2   7   8        147.84        179.74        16.01 o                         
   3   7   8       4108.95       4096.03        52.85 o                         
   4   7   8          0.19         -1.90        14.26 o                         
   5   7   8        483.61        511.94        27.10 o                         
   6   7   8         52.44         41.51        18.01 o                         
   7   7   8        556.76        555.64        32.00 o                         
   8   7   8        375.52        401.91        32.62 o                         
 -10   8   8        304.85        262.16        29.46 o                         
  -9   8   8        303.41        344.00        30.88 o                         
  -8   8   8       1382.90       1342.74        48.15 o                         
  -7   8   8         47.28         12.48        19.60 o                         
  -6   8   8       1064.40       1093.80        50.49 o                         
  -5   8   8       1780.22       1759.23        33.54 o                         
  -4   8   8       7500.27       7526.64        73.00 o                         
  -3   8   8        933.43        902.71        25.16 o                         
  -2   8   8        467.04        493.83        19.68 o                         
  -1   8   8        404.01        406.78        18.93 o                         
   0   8   8        995.21        972.19        26.13 o                         
   1   8   8        763.61        768.38        24.31 o                         
   2   8   8        231.02        225.26        18.07 o                         
   3   8   8       1817.34       1808.85        37.67 o                         
   4   8   8       2416.47       2395.98        52.37 o                         
   5   8   8          0.69          2.92        18.31 o                         
   6   8   8          0.51         -5.70        19.82 o                         
   7   8   8        457.18        454.23        33.71 o                         
  -9   9   8         85.21         73.16        26.10 o                         
  -8   9   8       3390.80       3601.37        78.18 o                         
  -7   9   8         26.15         -0.34        34.31 o                         
  -6   9   8         18.24         -0.73        16.77 o                         
  -5   9   8          7.92          2.92        13.41 o                         
  -4   9   8       2965.37       2915.37        45.12 o                         
  -3   9   8        504.89        522.36        21.33 o                         
  -2   9   8       1702.47       1779.90        38.41 o                         
  -1   9   8         56.65         30.96        12.07 o                         
   0   9   8       3340.24       3368.53        46.81 o                         
   1   9   8        192.13        178.73        15.43 o                         
   2   9   8       4738.93       4819.57        66.00 o                         
   3   9   8        283.12        294.03        20.95 o                         
   4   9   8         79.29         83.14        17.93 o                         
   5   9   8        397.69        444.01        28.47 o                         
   6   9   8       1190.91       1238.46        47.29 o                         
   7   9   8         25.37        -20.51        20.51 o                         
  -9  10   8         58.15         52.83        26.24 o                         
  -8  10   8        405.72        394.32        32.72 o                         
  -7  10   8       2262.60       2314.46        52.72 o                         
  -6  10   8        266.41        290.82        25.47 o                         
  -5  10   8        193.96        171.65        17.76 o                         
  -4  10   8         26.41         40.08        14.66 o                         
  -3  10   8        899.43        903.17        32.89 o                         
  -2  10   8       1290.26       1231.89        32.53 o                         
  -1  10   8        434.48        440.31        26.33 o                         
   0  10   8       3767.78       3694.92        51.40 o                         
   1  10   8       5516.43       5337.15        59.03 o                         
   2  10   8        671.53        696.09        27.09 o                         
   3  10   8       1945.57       1992.08        41.87 o                         
   4  10   8        418.35        451.60        25.76 o                         
   5  10   8        460.85        519.72        30.80 o                         
   6  10   8        266.72        267.34        26.14 o                         
   7  10   8        190.11        204.62        25.89 o                         
  -9  11   8        312.00        266.42        42.39 o                         
  -8  11   8         11.56          2.27        23.99 o                         
  -7  11   8       1454.31       1539.62        47.01 o                         
  -6  11   8        331.81        272.50        25.94 o                         
  -5  11   8       1310.06       1334.23        37.22 o                         
  -4  11   8         55.83         46.14        16.04 o                         
  -3  11   8         28.70          2.17        15.77 o                         
  -2  11   8        178.00        204.93        19.84 o                         
  -1  11   8       6391.12       6279.75        72.10 o                         
   0  11   8         10.99          5.64        13.53 o                         
   1  11   8        131.60        159.00        17.75 o                         
   2  11   8        125.44        181.25        19.17 o                         
   3  11   8       2647.65       2695.94        48.92 o                         
   4  11   8        420.79        440.85        25.70 o                         
   5  11   8        768.88        802.58        36.76 o                         
   6  11   8        139.48         99.99        22.68 o                         
  -8  12   8        138.08        134.70        37.55 o                         
  -7  12   8        112.78         99.05        23.59 o                         
  -6  12   8       2163.43       2118.74        51.32 o                         
  -5  12   8        237.39        253.87        21.02 o                         
  -4  12   8       2697.41       2716.98        63.41 o                         
  -3  12   8        128.28        121.02        20.16 o                         
  -2  12   8        141.20        182.51        20.10 o                         
  -1  12   8       1130.16       1133.50        48.47 o                         
   0  12   8       2045.81       2054.98        49.39 o                         
   1  12   8         14.88         31.93        15.23 o                         
   2  12   8        253.89        256.26        23.02 o                         
   3  12   8        180.61        179.18        20.82 o                         
   4  12   8       2929.55       2900.56        53.99 o                         
   5  12   8        138.99        180.62        24.28 o                         
   6  12   8          3.88        -13.62        20.72 o                         
  -7  13   8        169.51        175.99        26.94 o                         
  -6  13   8        259.28        251.47        26.38 o                         
  -5  13   8        644.48        679.87        34.48 o                         
  -4  13   8       2019.55       1899.63        48.28 o                         
  -3  13   8         32.12         12.70        18.40 o                         
  -2  13   8       3309.66       3354.41        56.03 o                         
  -1  13   8        641.83        663.25        30.33 o                         
   0  13   8        348.20        425.52        25.56 o                         
   1  13   8        116.26        130.23        18.37 o                         
   2  13   8        467.56        479.83        28.64 o                         
   3  13   8        161.14        133.77        21.38 o                         
   4  13   8        275.30        307.66        24.96 o                         
   5  13   8        637.91        631.51        41.79 o                         
  -7  14   8        698.50        738.68        78.94 o                         
  -6  14   8        280.67        295.08        32.04 o                         
  -5  14   8        226.31        244.73        27.40 o                         
  -4  14   8         20.71          6.85        19.19 o                         
  -3  14   8        813.61        886.15        41.34 o                         
  -2  14   8         77.69         65.86        19.19 o                         
  -1  14   8         38.59         47.85        17.84 o                         
   0  14   8        643.05        679.94        31.12 o                         
   1  14   8       3024.66       3022.62        64.51 o                         
   2  14   8        728.40        682.98        34.27 o                         
   3  14   8        294.15        272.77        26.52 o                         
   4  14   8          2.24         16.05        20.19 o                         
  -6  15   8         56.24         37.36        25.51 o                         
  -5  15   8        159.22        126.78        27.02 o                         
  -4  15   8        234.08        259.90        27.44 o                         
  -3  15   8          1.98          2.48        20.18 o                         
  -2  15   8        138.14        135.89        20.92 o                         
  -1  15   8       3297.10       3317.91        59.34 o                         
   0  15   8         27.44         24.04        18.33 o                         
   1  15   8         79.32         87.34        22.30 o                         
   2  15   8        255.73        285.54        26.99 o                         
   3  15   8        318.18        309.91        28.04 o                         
  -5  16   8        118.53         81.83        25.78 o                         
  -4  16   8          5.13        -16.31        21.39 o                         
  -3  16   8         18.87         35.03        20.97 o                         
  -2  16   8        783.62        832.16        42.72 o                         
  -1  16   8       1066.35        965.03        38.71 o                         
   0  16   8        521.07        529.72        30.79 o                         
   1  16   8          4.26         13.49        26.81 o                         
   2  16   8         78.94         51.09        24.51 o                         
  -3  17   8         28.92         30.93        22.85 o                         
  -2  17   8        685.00        603.97        36.23 o                         
  -1  17   8         43.37          0.99        21.37 o                         
   0  17   8         45.96         16.95        22.02 o                         
 -11   0   9        314.95        326.61        58.94 o                         
  -9   0   9        210.81        248.11        38.03 o                         
  -7   0   9        477.32        549.21        45.95 o                         
  -5   0   9        575.97        513.89        23.83 o                         
  -3   0   9      10942.12      10994.81        82.28 o                         
  -1   0   9       3032.98       3190.65        55.16 o                         
   1   0   9       3082.84       3074.75        40.95 o                         
   3   0   9        310.66        298.91        24.32 o                         
   5   0   9       3588.79       3575.58        87.03 o                         
   7   0   9       1798.39       1878.29        96.82 o                         
 -11   1   9        474.06        463.84        35.96 o                         
 -10   1   9          3.27        -20.18        20.18 o                         
  -9   1   9       1524.02       1494.51        52.32 o                         
  -8   1   9        395.24        397.63        25.80 o                         
  -7   1   9        522.93        501.06        25.13 o                         
  -6   1   9        409.32        418.04        18.52 o                         
  -5   1   9        790.19        779.97        20.26 o                         
  -4   1   9       6299.73       6116.96        43.42 o                         
  -3   1   9       1079.42       1038.87        15.66 o                         
  -2   1   9       1139.30       1064.83        15.23 o                         
  -1   1   9       6041.01       5954.05        43.40 o                         
   0   1   9       1681.76       1706.71        22.44 o                         
   1   1   9         27.02         18.60         6.94 o                         
   2   1   9        825.65        832.57        25.46 o                         
   3   1   9       1915.12       1909.34        33.18 o                         
   4   1   9       2774.48       2808.79        46.81 o                         
   5   1   9        131.80        118.40        19.43 o                         
   6   1   9       3251.23       3236.42        58.00 o                         
   7   1   9       1419.00       1429.01        63.55 o                         
   8   1   9         93.76        110.32        22.65 o                         
 -11   2   9         34.81         20.22        24.30 o                         
 -10   2   9        201.59        207.64        24.79 o                         
  -9   2   9          2.83        -12.60        17.24 o                         
  -8   2   9       1078.09       1045.01        36.71 o                         
  -7   2   9        182.42        185.45        18.76 o                         
  -6   2   9        230.73        230.70        19.93 o                         
  -5   2   9       2334.39       2320.38        37.73 o                         
  -4   2   9       2897.68       2947.71        28.64 o                         
  -3   2   9       1231.56       1235.57        17.50 o                         
  -2   2   9       1565.08       1595.22        18.61 o                         
  -1   2   9         21.22         20.62         6.62 o                         
   0   2   9       6267.45       6276.98        45.39 o                         
   1   2   9        146.05        137.56        10.14 o                         
   2   2   9        102.32         93.89        10.94 o                         
   3   2   9        928.83        926.23        35.34 o                         
   4   2   9       3774.77       3738.43        51.22 o                         
   5   2   9       1085.40       1105.18        34.87 o                         
   6   2   9         13.05         -1.58        16.31 o                         
   7   2   9        224.30        188.40        23.46 o                         
   8   2   9         15.04         38.57        20.39 o                         
 -11   3   9        137.68         58.22        25.18 o                         
 -10   3   9        129.34        121.56        22.83 o                         
  -9   3   9        205.60        178.63        22.77 o                         
  -8   3   9       2309.82       2227.42        57.40 o                         
  -7   3   9        572.08        554.78        24.04 o                         
  -6   3   9       1799.00       1778.38        36.52 o                         
  -5   3   9       1396.36       1395.80        30.40 o                         
  -4   3   9        890.59        795.67        18.59 o                         
  -3   3   9        961.43        971.16        15.76 o                         
  -2   3   9        665.80        675.80        13.80 o                         
  -1   3   9       2493.53       2497.74        26.51 o                         
   0   3   9       1483.12       1494.06        20.41 o                         
   1   3   9        118.89        125.32         8.57 o                         
   2   3   9       1814.45       1746.19        29.29 o                         
   3   3   9       2648.60       2576.65        40.74 o                         
   4   3   9        175.32        222.99        19.00 o                         
   5   3   9        156.29        179.00        18.21 o                         
   6   3   9         32.15         37.45        16.40 o                         
   7   3   9        779.41        760.94        35.57 o                         
   8   3   9        580.29        554.93        33.62 o                         
 -11   4   9        631.97        641.52        47.95 o                         
 -10   4   9          2.62         -4.28        21.98 o                         
  -9   4   9        294.20        280.77        25.18 o                         
  -8   4   9        166.40        188.35        21.78 o                         
  -7   4   9       2694.34       2751.26        48.08 o                         
  -6   4   9         79.37         82.59        15.14 o                         
  -5   4   9        114.17         95.11        13.15 o                         
  -4   4   9        997.80        963.92        23.48 o                         
  -3   4   9       4185.42       4166.38        39.55 o                         
  -2   4   9       1826.41       1860.42        22.77 o                         
  -1   4   9       3020.27       2954.92        27.48 o                         
   0   4   9          1.96          1.80         7.03 o                         
   1   4   9        168.17        185.01        12.00 o                         
   2   4   9        698.29        660.54        20.98 o                         
   3   4   9        531.79        535.26        22.80 o                         
   4   4   9         83.88         90.08        16.20 o                         
   5   4   9        758.19        721.68        29.06 o                         
   6   4   9          3.48         20.65        16.21 o                         
   7   4   9        794.42        750.09        33.79 o                         
   8   4   9        319.98        356.15        29.56 o                         
 -10   5   9         57.49         62.08        24.76 o                         
  -9   5   9       1705.28       1688.91        63.01 o                         
  -8   5   9         62.44         61.37        18.69 o                         
  -7   5   9        687.18        608.89        30.54 o                         
  -6   5   9        443.39        515.38        26.22 o                         
  -5   5   9       5663.76       5626.87        70.59 o                         
  -4   5   9        788.99        756.54        21.84 o                         
  -3   5   9        839.48        764.87        20.88 o                         
  -2   5   9       1096.33       1015.93        18.79 o                         
  -1   5   9       1670.38       1721.81        23.02 o                         
   0   5   9          1.01         -4.85         7.73 o                         
   1   5   9        179.02        183.04        12.14 o                         
   2   5   9        535.66        578.93        20.48 o                         
   3   5   9       1161.40       1149.99        30.63 o                         
   4   5   9        217.88        249.40        19.44 o                         
   5   5   9         12.85         27.56        15.28 o                         
   6   5   9        713.34        746.91        31.52 o                         
   7   5   9        722.99        783.71        33.83 o                         
   8   5   9        140.13        127.37        36.28 o                         
 -10   6   9        179.48        210.70        29.08 o                         
  -9   6   9         13.37        -16.87        20.36 o                         
  -8   6   9       1723.26       1757.84        56.92 o                         
  -7   6   9        282.13        355.11        37.20 o                         
  -6   6   9        239.42        244.20        20.71 o                         
  -5   6   9        503.18        476.06        23.69 o                         
  -4   6   9       4059.38       3995.34        46.07 o                         
  -3   6   9        209.87        194.85        13.85 o                         
  -2   6   9         82.23         89.81        10.16 o                         
  -1   6   9         23.94         35.36         9.01 o                         
   0   6   9       1875.14       1882.56        33.08 o                         
   1   6   9        264.71        251.48        15.79 o                         
   2   6   9        467.71        451.38        22.71 o                         
   3   6   9        645.25        703.39        25.81 o                         
   4   6   9       1539.47       1472.55        42.46 o                         
   5   6   9         61.92         51.84        17.34 o                         
   6   6   9        221.76        279.14        24.42 o                         
   7   6   9        143.53        157.91        23.33 o                         
 -10   7   9          2.45        -20.28        29.11 o                         
  -9   7   9       1111.24       1141.64        65.40 o                         
  -8   7   9       1967.64       2118.14        54.41 o                         
  -7   7   9        740.60        772.01        36.57 o                         
  -6   7   9       2903.02       3001.98        52.82 o                         
  -5   7   9       1717.09       1742.98        41.79 o                         
  -4   7   9        544.23        538.64        24.85 o                         
  -3   7   9        274.86        296.81        16.79 o                         
  -2   7   9        165.47        139.71        12.98 o                         
  -1   7   9         66.86         71.26        12.13 o                         
   0   7   9       4500.14       4516.15        49.85 o                         
   1   7   9       1247.97       1196.44        44.74 o                         
   2   7   9       4832.97       4820.46        61.83 o                         
   3   7   9         65.96         58.45        15.73 o                         
   4   7   9         39.29         36.39        18.31 o                         
   5   7   9         16.81          1.94        17.86 o                         
   6   7   9         15.54         24.82        20.78 o                         
   7   7   9         10.31         -4.44        20.63 o                         
 -10   8   9         57.90          5.80        28.33 o                         
  -9   8   9          8.19        -25.97        25.97 o                         
  -8   8   9         52.29         12.40        21.30 o                         
  -7   8   9       4092.51       4042.13        70.71 o                         
  -6   8   9         87.84         79.62        19.18 o                         
  -5   8   9        405.21        391.36        24.84 o                         
  -4   8   9         52.84         39.26        13.13 o                         
  -3   8   9        615.93        636.64        23.05 o                         
  -2   8   9        125.45        118.05        14.55 o                         
  -1   8   9          1.63          2.13        11.62 o                         
   0   8   9        522.29        556.43        21.64 o                         
   1   8   9       1203.96       1196.64        29.06 o                         
   2   8   9        358.88        359.28        21.48 o                         
   3   8   9       2532.49       2547.96        45.29 o                         
   4   8   9        524.46        525.82        32.05 o                         
   5   8   9         37.29         11.77        19.67 o                         
   6   8   9          1.77         -8.90        20.02 o                         
   7   8   9         27.47         15.92        21.66 o                         
  -9   9   9       1162.12       1183.28        50.12 o                         
  -8   9   9        462.10        393.93        32.31 o                         
  -7   9   9        255.24        259.29        24.80 o                         
  -6   9   9       2836.54       2785.96        54.37 o                         
  -5   9   9       2748.39       2610.15        50.65 o                         
  -4   9   9        267.78        271.03        19.08 o                         
  -3   9   9       1581.52       1525.18        32.68 o                         
  -2   9   9         53.65         75.08        14.81 o                         
  -1   9   9       4174.83       4137.39        51.53 o                         
   0   9   9         58.20         63.89        14.12 o                         
   1   9   9        227.90        235.29        17.30 o                         
   2   9   9       1810.53       1729.69        38.22 o                         
   3   9   9       3132.62       3197.37        60.28 o                         
   4   9   9        560.93        567.93        30.73 o                         
   5   9   9          7.41          5.83        18.81 o                         
   6   9   9         10.49         15.05        20.35 o                         
  -9  10   9         72.89         34.22        25.83 o                         
  -8  10   9         25.77         17.70        22.81 o                         
  -7  10   9        368.97        364.63        28.49 o                         
  -6  10   9       1102.03       1074.98        47.07 o                         
  -5  10   9        242.52        212.65        22.97 o                         
  -4  10   9       1279.52       1235.08        39.85 o                         
  -3  10   9        557.67        595.39        31.72 o                         
  -2  10   9        894.92        898.27        31.01 o                         
  -1  10   9         29.08         25.19        14.91 o                         
   0  10   9       1766.96       1824.51        38.42 o                         
   1  10   9        115.75        108.74        16.49 o                         
   2  10   9        231.00        285.08        21.50 o                         
   3  10   9        287.68        320.63        28.53 o                         
   4  10   9       1924.16       1815.48        49.53 o                         
   5  10   9        174.98        176.63        24.02 o                         
   6  10   9         76.60         74.63        22.55 o                         
  -8  11   9        198.37        249.34        30.96 o                         
  -7  11   9         61.47        102.36        23.26 o                         
  -6  11   9         80.51         49.54        19.88 o                         
  -5  11   9       1178.04       1138.04        39.97 o                         
  -4  11   9       3083.84       3111.75        55.25 o                         
  -3  11   9        502.91        457.45        24.99 o                         
  -2  11   9        168.40        180.42        19.71 o                         
  -1  11   9          3.68          8.28        15.25 o                         
   0  11   9       2597.01       2641.53        46.83 o                         
   1  11   9        449.54        418.44        25.43 o                         
   2  11   9       2482.54       2503.18        47.78 o                         
   3  11   9        215.72        242.60        23.05 o                         
   4  11   9       1273.45       1205.58        52.50 o                         
   5  11   9        150.55        162.66        24.02 o                         
   6  11   9       1365.87       1357.61        48.38 o                         
  -8  12   9        608.60        624.24        40.78 o                         
  -7  12   9        676.33        721.39        46.74 o                         
  -6  12   9         15.39         12.57        20.00 o                         
  -5  12   9        292.47        296.29        29.67 o                         
  -4  12   9        532.85        506.27        30.01 o                         
  -3  12   9       2892.04       2923.68        55.30 o                         
  -2  12   9          4.35         -8.87        17.23 o                         
  -1  12   9         22.22         32.05        16.87 o                         
   0  12   9        774.15        731.72        32.40 o                         
   1  12   9       1274.49       1287.87        40.17 o                         
   2  12   9        631.21        612.02        31.68 o                         
   3  12   9        221.17        234.55        22.71 o                         
   4  12   9        426.98        395.91        29.42 o                         
   5  12   9        992.96       1018.68        42.60 o                         
  -7  13   9          2.69         -7.41        21.94 o                         
  -6  13   9        200.03        209.38        30.79 o                         
  -5  13   9       1840.21       1804.67        64.44 o                         
  -4  13   9        112.67        110.68        22.49 o                         
  -3  13   9        781.63        728.40        34.43 o                         
  -2  13   9         53.86         50.45        17.75 o                         
  -1  13   9        355.00        349.87        25.37 o                         
   0  13   9       1433.05       1475.07        49.18 o                         
   1  13   9         31.23         25.70        20.29 o                         
   2  13   9       1598.67       1511.59        45.32 o                         
   3  13   9       1494.12       1449.02        47.43 o                         
   4  13   9         81.08         56.08        21.87 o                         
  -6  14   9        604.71        565.63        38.26 o                         
  -5  14   9        260.31        295.47        32.06 o                         
  -4  14   9        359.32        347.11        28.75 o                         
  -3  14   9        646.24        680.45        34.82 o                         
  -2  14   9       1744.01       1784.79        45.86 o                         
  -1  14   9       1048.64       1041.41        44.21 o                         
   0  14   9       2470.03       2513.39        51.86 o                         
   1  14   9        443.99        454.67        33.51 o                         
   2  14   9        517.41        548.14        32.44 o                         
   3  14   9          1.06        -19.31        19.31 o                         
   4  14   9        606.94        623.28        44.06 o                         
  -5  15   9        389.72        340.52        34.15 o                         
  -4  15   9       1167.96       1170.21        44.93 o                         
  -3  15   9         60.30         54.74        21.73 o                         
  -2  15   9        646.61        610.51        32.47 o                         
  -1  15   9        367.81        381.89        31.31 o                         
   0  15   9         16.49         39.39        19.70 o                         
   1  15   9        252.13        206.65        26.58 o                         
   2  15   9        171.10        171.29        28.46 o                         
   3  15   9        118.78        198.16        36.06 o                         
  -4  16   9        692.23        714.23        38.96 o                         
  -3  16   9       2174.50       2158.63        86.17 o                         
  -2  16   9          5.39         41.11        20.76 o                         
  -1  16   9       1086.54       1076.20        41.37 o                         
   0  16   9        673.86        701.07        37.88 o                         
   1  16   9        158.22        143.85        25.48 o                         
 -10   0  10         32.09         20.91        30.41 o                         
  -8   0  10        819.00        815.59        45.06 o                         
  -6   0  10         10.28         26.63        18.58 o                         
  -4   0  10        660.83        598.81        19.69 o                         
  -2   0  10        375.32        403.45        15.85 o                         
   0   0  10       1136.56       1203.75        30.66 o                         
   2   0  10       1738.51       1859.53        46.75 o                         
   4   0  10       3161.00       3522.07        85.05 o                         
   6   0  10        365.96        419.68        42.90 o                         
 -11   1  10         20.28          7.56        23.21 o                         
 -10   1  10        131.07         84.58        23.86 o                         
  -9   1  10         80.69         48.19        24.38 o                         
  -8   1  10       1140.98       1097.13        37.90 o                         
  -7   1  10        987.91        994.25        32.42 o                         
  -6   1  10        159.53        166.62        16.56 o                         
  -5   1  10       1376.41       1343.34        27.12 o                         
  -4   1  10       2667.04       2699.83        26.42 o                         
  -3   1  10        186.27        173.49         8.67 o                         
  -2   1  10        415.58        398.50        11.44 o                         
  -1   1  10        762.87        771.07        16.61 o                         
   0   1  10       2791.38       2853.75        30.74 o                         
   1   1  10        863.60        820.16        19.75 o                         
   2   1  10       1997.52       2059.41        34.22 o                         
   3   1  10       6246.67       6069.05        69.79 o                         
   4   1  10       1265.12       1100.02        51.02 o                         
   5   1  10         83.07         53.37        20.83 o                         
   6   1  10       1504.32       1601.13        45.46 o                         
   7   1  10        403.63        434.64        30.12 o                         
 -11   2  10        358.96        280.44        35.20 o                         
 -10   2  10        171.09        197.04        25.31 o                         
  -9   2  10        471.52        494.65        29.60 o                         
  -8   2  10        618.74        611.85        29.38 o                         
  -7   2  10        171.42        168.14        19.04 o                         
  -6   2  10         11.07         22.02        12.78 o                         
  -5   2  10         51.97         25.21        11.21 o                         
  -4   2  10        195.42        193.07        10.67 o                         
  -3   2  10       1879.15       1915.61        21.33 o                         
  -2   2  10        326.55        357.90        11.38 o                         
  -1   2  10       5654.60       5623.43        41.94 o                         
   0   2  10       1871.93       1883.62        24.03 o                         
   1   2  10        683.86        701.94        17.67 o                         
   2   2  10        872.68        908.05        26.85 o                         
   3   2  10        336.93        299.67        19.31 o                         
   4   2  10        146.81        168.65        17.61 o                         
   5   2  10        931.11        937.10        35.26 o                         
   6   2  10         82.60         94.31        20.04 o                         
   7   2  10       1840.86       1841.05        50.65 o                         
 -10   3  10        163.07        134.08        24.09 o                         
  -9   3  10       1602.99       1705.75        45.95 o                         
  -8   3  10         39.74         40.57        17.22 o                         
  -7   3  10        585.27        606.44        28.24 o                         
  -6   3  10         55.35         56.02        14.36 o                         
  -5   3  10       3293.73       3315.95        45.86 o                         
  -4   3  10       3326.07       3269.06        36.35 o                         
  -3   3  10         94.19         99.70         8.40 o                         
  -2   3  10       1191.62       1168.62        17.80 o                         
  -1   3  10       1259.15       1306.70        20.79 o                         
   0   3  10       1320.56       1326.00        21.23 o                         
   1   3  10       2113.59       2092.05        32.99 o                         
   2   3  10         14.44         14.06        10.98 o                         
   3   3  10       1667.61       1593.82        34.73 o                         
   4   3  10       2351.55       2255.35        45.20 o                         
   5   3  10         13.25         22.40        15.49 o                         
   6   3  10       1347.48       1238.29        46.77 o                         
   7   3  10        359.77        388.83        29.35 o                         
 -10   4  10        303.36        287.76        30.98 o                         
  -9   4  10          5.87         19.65        21.85 o                         
  -8   4  10        882.29        888.66        39.08 o                         
  -7   4  10       1408.60       1384.61        50.31 o                         
  -6   4  10        505.26        484.41        24.34 o                         
  -5   4  10        971.00        976.88        32.52 o                         
  -4   4  10       3656.11       3673.17        39.23 o                         
  -3   4  10        111.67        112.05        10.68 o                         
  -2   4  10         33.95         22.09         7.42 o                         
  -1   4  10        332.31        325.45        11.88 o                         
   0   4  10       4505.14       4437.19        55.26 o                         
   1   4  10        414.31        435.67        16.68 o                         
   2   4  10          3.65         -1.02        10.54 o                         
   3   4  10       1719.78       1630.85        46.35 o                         
   4   4  10       1709.70       1816.47        39.36 o                         
   5   4  10       1630.11       1682.30        43.79 o                         
   6   4  10        430.71        466.00        27.72 o                         
   7   4  10         61.72         55.64        21.33 o                         
 -10   5  10          1.94          9.31        23.86 o                         
  -9   5  10        281.65        323.11        29.35 o                         
  -8   5  10       3624.57       3628.78        68.08 o                         
  -7   5  10         41.95         59.38        19.54 o                         
  -6   5  10       2833.63       2864.11        49.93 o                         
  -5   5  10       1908.15       1950.41        40.52 o                         
  -4   5  10       1027.86       1016.91        28.59 o                         
  -3   5  10        686.56        648.33        21.29 o                         
  -2   5  10       1485.44       1474.16        24.13 o                         
  -1   5  10       1962.96       1957.76        28.34 o                         
   0   5  10       1320.28       1352.92        28.31 o                         
   1   5  10        368.91        357.02        17.92 o                         
   2   5  10       2029.30       1972.91        33.86 o                         
   3   5  10       1594.56       1501.52        35.25 o                         
   4   5  10         81.80         51.33        17.38 o                         
   5   5  10        337.79        334.85        23.95 o                         
   6   5  10       1224.84       1299.03        41.12 o                         
   7   5  10         29.61         24.85        21.05 o                         
 -10   6  10         14.76        -22.99        22.99 o                         
  -9   6  10         49.86         29.45        22.68 o                         
  -8   6  10         67.83         50.28        21.69 o                         
  -7   6  10       2953.79       3108.17        60.60 o                         
  -6   6  10          6.29         15.06        15.95 o                         
  -5   6  10        843.35        833.83        31.10 o                         
  -4   6  10        172.34        216.00        16.12 o                         
  -3   6  10       2700.55       2612.24        38.38 o                         
  -2   6  10         16.72         26.09        11.00 o                         
  -1   6  10       3202.79       3148.71        40.51 o                         
   0   6  10        499.37        509.75        27.73 o                         
   1   6  10       4287.40       4181.53        58.26 o                         
   2   6  10         22.30         26.36        14.19 o                         
   3   6  10       4342.54       4314.00        63.54 o                         
   4   6  10          1.33         -9.72        16.67 o                         
   5   6  10         11.07         31.56        20.14 o                         
   6   6  10         18.75         26.27        21.20 o                         
   7   6  10        194.30        219.80        29.08 o                         
 -10   7  10        138.40        131.20        27.68 o                         
  -9   7  10        990.38       1071.35        57.56 o                         
  -8   7  10        652.85        690.25        37.31 o                         
  -7   7  10        162.87        144.89        23.00 o                         
  -6   7  10       1484.50       1471.32        39.78 o                         
  -5   7  10       1882.31       1868.10        43.42 o                         
  -4   7  10         46.44         40.98        12.70 o                         
  -3   7  10          3.48         -6.16        11.04 o                         
  -2   7  10        864.62        887.95        27.44 o                         
  -1   7  10       4590.45       4502.30        50.98 o                         
   0   7  10        111.00        110.88        14.02 o                         
   1   7  10       1431.81       1451.82        33.58 o                         
   2   7  10        589.46        580.03        25.02 o                         
   3   7  10        610.25        571.61        31.21 o                         
   4   7  10        599.19        526.74        31.93 o                         
   5   7  10         47.64         56.34        22.89 o                         
   6   7  10        105.08        121.40        24.64 o                         
   7   7  10       1145.28       1088.13        92.90 o                         
  -9   8  10        217.03        259.03        31.28 o                         
  -8   8  10       1421.53       1490.60        52.05 o                         
  -7   8  10         27.88         23.22        19.17 o                         
  -6   8  10         88.84         90.36        19.49 o                         
  -5   8  10         73.80         36.98        16.80 o                         
  -4   8  10        569.64        627.00        25.40 o                         
  -3   8  10        650.02        628.58        25.14 o                         
  -2   8  10       1959.00       2023.08        38.70 o                         
  -1   8  10         80.04         83.14        14.54 o                         
   0   8  10       6476.89       6405.52        66.47 o                         
   1   8  10        405.97        426.42        22.61 o                         
   2   8  10        341.61        362.05        22.55 o                         
   3   8  10         87.30         38.00        17.78 o                         
   4   8  10        323.68        325.30        28.61 o                         
   5   8  10         19.70         14.34        20.82 o                         
   6   8  10          5.32         18.13        22.16 o                         
  -9   9  10        302.36        343.70        33.93 o                         
  -8   9  10       1077.25        935.79        43.79 o                         
  -7   9  10          0.92        -19.02        19.02 o                         
  -6   9  10        379.30        359.75        27.71 o                         
  -5   9  10        408.40        416.68        26.74 o                         
  -4   9  10        601.03        559.46        24.98 o                         
  -3   9  10        702.83        722.39        28.34 o                         
  -2   9  10        146.00        192.83        18.29 o                         
  -1   9  10        758.55        748.35        29.07 o                         
   0   9  10       3725.70       3693.26        50.79 o                         
   1   9  10         91.55        129.54        17.70 o                         
   2   9  10        576.38        574.37        27.48 o                         
   3   9  10          9.88          1.49        16.21 o                         
   4   9  10        347.70        378.62        27.48 o                         
   5   9  10         54.70         75.62        20.83 o                         
   6   9  10        951.91        952.60        44.88 o                         
  -9  10  10         92.61         31.49        32.22 o                         
  -8  10  10         15.64        -20.28        23.16 o                         
  -7  10  10        747.04        666.69        35.25 o                         
  -6  10  10        510.19        499.25        34.25 o                         
  -5  10  10         74.78         60.78        19.46 o                         
  -4  10  10         39.51          4.58        15.95 o                         
  -3  10  10       1486.76       1416.91        40.33 o                         
  -2  10  10        105.30        107.83        18.07 o                         
  -1  10  10        231.22        229.67        20.91 o                         
   0  10  10         78.49         70.19        16.63 o                         
   1  10  10       5333.75       5300.07        66.81 o                         
   2  10  10        788.07        759.01        30.78 o                         
   3  10  10        632.00        629.62        47.32 o                         
   4  10  10        261.38        289.57        25.54 o                         
   5  10  10        751.00        708.90        36.23 o                         
  -8  11  10        196.91        110.39        28.87 o                         
  -7  11  10        490.91        468.63        35.58 o                         
  -6  11  10        264.66        272.34        26.70 o                         
  -5  11  10        731.94        809.41        39.03 o                         
  -4  11  10        403.74        391.71        31.87 o                         
  -3  11  10          4.79        -14.48        16.53 o                         
  -2  11  10         11.49         -1.81        16.19 o                         
  -1  11  10       3832.25       3877.57        58.92 o                         
   0  11  10         41.59         32.08        17.96 o                         
   1  11  10         31.14         32.06        16.70 o                         
   2  11  10        201.91        221.05        21.92 o                         
   3  11  10       2111.07       2104.92        47.27 o                         
   4  11  10         37.08         25.58        20.31 o                         
   5  11  10          9.60        -10.55        19.41 o                         
  -7  12  10        111.64         48.23        23.47 o                         
  -6  12  10        208.18        153.02        29.62 o                         
  -5  12  10        105.49         74.83        23.96 o                         
  -4  12  10         29.27         25.40        18.57 o                         
  -3  12  10        100.20        124.65        20.12 o                         
  -2  12  10       1364.20       1416.85        40.91 o                         
  -1  12  10       2035.40       2065.34        45.73 o                         
   0  12  10        305.43        303.51        25.48 o                         
   1  12  10          6.56         24.16        20.06 o                         
   2  12  10        755.70        748.77        32.13 o                         
   3  12  10          3.63        -10.06        17.04 o                         
   4  12  10        724.56        744.89        37.72 o                         
  -7  13  10          8.02         18.11        24.84 o                         
  -6  13  10         43.74        -22.70        23.58 o                         
  -5  13  10         75.68         44.43        23.90 o                         
  -4  13  10       1143.40       1149.31        42.70 o                         
  -3  13  10         75.77         70.98        21.29 o                         
  -2  13  10       2281.44       2253.30        49.83 o                         
  -1  13  10         20.96         36.60        18.70 o                         
   0  13  10        103.05         79.59        20.66 o                         
   1  13  10         15.35         37.21        20.62 o                         
   2  13  10         53.51         72.26        21.48 o                         
   3  13  10         21.10         30.62        20.40 o                         
   4  13  10        698.39        681.84        37.65 o                         
  -6  14  10         32.47         10.09        25.83 o                         
  -5  14  10        191.38        163.53        28.74 o                         
  -4  14  10       1736.22       1773.27        51.15 o                         
  -3  14  10       1131.41       1189.64        44.22 o                         
  -2  14  10       1111.77       1138.00        41.07 o                         
  -1  14  10        468.97        442.53        28.17 o                         
   0  14  10         32.82         41.32        20.16 o                         
   1  14  10       1221.62       1251.94        50.41 o                         
   2  14  10          0.47         -0.87        22.51 o                         
   3  14  10         22.47         29.38        21.25 o                         
  -5  15  10       1225.72       1198.44        62.61 o                         
  -4  15  10          0.29         29.15        22.58 o                         
  -3  15  10        449.66        466.29        32.83 o                         
  -2  15  10          1.36        -11.65        18.45 o                         
  -1  15  10       2405.58       2420.52        60.46 o                         
   0  15  10        289.41        305.62        31.34 o                         
   1  15  10        162.04        178.44        25.85 o                         
  -3  16  10        683.28        663.21        46.07 o                         
  -2  16  10        200.61        210.65        25.22 o                         
  -1  16  10       1186.36       1183.15        44.02 o                         
  -9   0  11        786.41        799.67        56.05 o                         
  -7   0  11        525.25        514.51        36.23 o                         
  -5   0  11        337.57        331.81        26.95 o                         
  -3   0  11       1021.01        988.43        22.08 o                         
  -1   0  11       7605.54       7590.66        71.85 o                         
   1   0  11       1840.85       1822.35        35.60 o                         
   3   0  11        446.16        505.09        39.95 o                         
   5   0  11        625.38        637.12        48.37 o                         
   7   0  11          4.06          5.43        26.44 o                         
 -10   1  11        149.24        153.40        26.79 o                         
  -9   1  11        794.55        828.61        36.64 o                         
  -8   1  11        202.40        216.46        30.83 o                         
  -7   1  11        150.50        132.34        17.31 o                         
  -6   1  11         58.16         53.61        13.68 o                         
  -5   1  11       2225.27       2152.60        38.80 o                         
  -4   1  11        458.03        460.40        13.81 o                         
  -3   1  11        143.28        155.78         9.81 o                         
  -2   1  11       1277.29       1360.05        18.35 o                         
  -1   1  11       3761.03       3751.60        35.62 o                         
   0   1  11         34.42         21.88         8.58 o                         
   1   1  11       1207.57       1152.75        23.97 o                         
   2   1  11         14.08          8.60        12.57 o                         
   3   1  11       1705.22       1912.87        62.72 o                         
   4   1  11        784.42        890.09        46.48 o                         
   5   1  11         59.79         61.93        19.03 o                         
   6   1  11        249.56        251.32        25.20 o                         
   7   1  11        486.26        498.49        32.63 o                         
 -10   2  11         27.81         31.89        20.73 o                         
  -9   2  11         42.35        -10.02        18.96 o                         
  -8   2  11        320.99        326.65        25.39 o                         
  -7   2  11        404.86        457.64        26.78 o                         
  -6   2  11        455.10        504.98        25.04 o                         
  -5   2  11         28.99         28.64        11.70 o                         
  -4   2  11       2551.57       2605.97        33.02 o                         
  -3   2  11        611.12        600.84        14.07 o                         
  -2   2  11         10.80         11.48         7.07 o                         
  -1   2  11          5.65          2.10         7.69 o                         
   0   2  11         34.38         33.24         8.49 o                         
   1   2  11          0.77         -7.65         9.98 o                         
   2   2  11        432.29        423.58        25.42 o                         
   3   2  11        724.38        707.72        26.99 o                         
   4   2  11       2574.02       2303.72        48.03 o                         
   5   2  11         18.98        -16.56        16.56 o                         
   6   2  11          9.31         -2.71        18.17 o                         
   7   2  11         85.89        117.24        23.89 o                         
 -10   3  11          0.98        -21.23        21.23 o                         
  -9   3  11         40.30         10.10        21.41 o                         
  -8   3  11       2937.97       3058.66        63.20 o                         
  -7   3  11        285.07        292.28        23.03 o                         
  -6   3  11        498.48        515.75        23.39 o                         
  -5   3  11       2558.10       2458.94        39.51 o                         
  -4   3  11       3389.10       3381.37        42.47 o                         
  -3   3  11        981.51       1019.95        20.11 o                         
  -2   3  11       5229.67       5286.70        40.53 o                         
  -1   3  11        698.73        655.86        17.50 o                         
   0   3  11        912.22        916.63        25.48 o                         
   1   3  11        846.67        842.53        27.24 o                         
   2   3  11       2368.50       2308.53        42.48 o                         
   3   3  11       1295.44       1417.00        34.99 o                         
   4   3  11        111.75        114.36        17.34 o                         
   5   3  11        335.93        425.87        27.92 o                         
   6   3  11        399.95        338.25        27.71 o                         
   7   3  11        167.91        158.16        25.09 o                         
 -10   4  11         59.53         49.83        24.95 o                         
  -9   4  11          1.07        -10.75        21.34 o                         
  -8   4  11        365.62        425.94        31.11 o                         
  -7   4  11       1314.43       1403.30        45.24 o                         
  -6   4  11         36.99         29.02        16.43 o                         
  -5   4  11        200.56        244.28        26.93 o                         
  -4   4  11        282.21        255.38        15.49 o                         
  -3   4  11       3457.50       3435.86        40.53 o                         
  -2   4  11         69.86         67.17         9.96 o                         
  -1   4  11        258.54        263.76        15.67 o                         
   0   4  11       1539.22       1519.80        27.86 o                         
   1   4  11       1885.53       1918.93        33.24 o                         
   2   4  11       4620.14       4588.17        57.38 o                         
   3   4  11        833.53        933.60        31.27 o                         
   4   4  11         28.95          4.82        16.56 o                         
   5   4  11        715.07        720.69        31.50 o                         
   6   4  11         19.24        -18.40        18.40 o                         
   7   4  11        606.98        704.57        37.72 o                         
 -10   5  11         28.57         27.20        23.38 o                         
  -9   5  11       1754.24       1821.31        55.04 o                         
  -8   5  11        492.01        487.33        33.50 o                         
  -7   5  11        623.76        585.52        32.32 o                         
  -6   5  11        211.42        175.06        18.77 o                         
  -5   5  11       4455.42       4209.15        62.14 o                         
  -4   5  11       1644.16       1644.45        30.87 o                         
  -3   5  11       2633.30       2625.78        37.91 o                         
  -2   5  11       1527.22       1507.40        26.63 o                         
  -1   5  11      13431.87      13466.65       100.52 o                         
   0   5  11         58.72         64.05        11.95 o                         
   1   5  11         51.45         78.56        14.72 o                         
   2   5  11        433.78        504.17        34.07 o                         
   3   5  11       1069.08       1025.34        35.99 o                         
   4   5  11         22.29         29.70        18.07 o                         
   5   5  11        114.91        106.05        20.54 o                         
   6   5  11        506.44        535.40        35.65 o                         
 -10   6  11       1251.11       1291.64        53.42 o                         
  -9   6  11        110.06        110.00        26.04 o                         
  -8   6  11        254.65        219.14        30.11 o                         
  -7   6  11          2.58         14.81        18.80 o                         
  -6   6  11        689.46        736.18        31.76 o                         
  -5   6  11        212.50        208.53        20.01 o                         
  -4   6  11       1636.37       1585.06        31.61 o                         
  -3   6  11        730.75        732.26        24.64 o                         
  -2   6  11       1083.26       1188.12        30.61 o                         
  -1   6  11          5.68         13.51        11.27 o                         
   0   6  11       6044.71       6056.63        61.35 o                         
   1   6  11       1110.05       1054.52        31.32 o                         
   2   6  11        105.82        106.80        19.83 o                         
   3   6  11          2.93        -10.51        15.55 o                         
   4   6  11        912.25        915.54        51.83 o                         
   5   6  11        124.33        115.49        29.43 o                         
   6   6  11         33.13         18.00        22.01 o                         
  -9   7  11        730.12        749.38        42.67 o                         
  -8   7  11       3296.95       3372.27        83.44 o                         
  -7   7  11          1.75         -1.83        19.74 o                         
  -6   7  11        467.83        422.54        26.64 o                         
  -5   7  11        939.68        920.54        34.60 o                         
  -4   7  11       3948.14       3987.58        50.32 o                         
  -3   7  11          1.57          2.61        12.06 o                         
  -2   7  11       1400.27       1289.73        32.51 o                         
  -1   7  11       1504.12       1617.94        37.95 o                         
   0   7  11       2082.90       2059.47        48.71 o                         
   1   7  11       3413.41       3343.50        50.42 o                         
   2   7  11       2422.48       2406.08        45.09 o                         
   3   7  11         69.23         73.43        20.63 o                         
   4   7  11        381.99        403.68        33.37 o                         
   5   7  11        528.89        668.57        38.06 o                         
   6   7  11        451.15        494.65        35.78 o                         
  -9   8  11        109.56         80.23        28.85 o                         
  -8   8  11        166.49        121.78        25.80 o                         
  -7   8  11       1300.84       1311.06        52.31 o                         
  -6   8  11        774.35        740.57        33.54 o                         
  -5   8  11        276.46        306.23        25.62 o                         
  -4   8  11        138.08         80.46        15.72 o                         
  -3   8  11        492.92        539.22        24.58 o                         
  -2   8  11        510.30        472.78        28.26 o                         
  -1   8  11        184.85        222.28        20.77 o                         
   0   8  11          1.87        -12.44        12.44 o                         
   1   8  11       1993.40       2018.27        48.95 o                         
   2   8  11        830.19        822.19        30.92 o                         
   3   8  11       1000.18        995.53        38.34 o                         
   4   8  11         64.11         75.22        22.61 o                         
   5   8  11        210.21        199.88        27.05 o                         
   6   8  11         14.24         -0.20        22.52 o                         
  -9   9  11       1475.45       1534.84        64.43 o                         
  -8   9  11        159.71         94.97        26.34 o                         
  -7   9  11         11.28        -14.00        19.79 o                         
  -6   9  11        135.06        130.90        22.17 o                         
  -5   9  11        587.03        545.53        30.72 o                         
  -4   9  11       1124.65       1023.86        34.41 o                         
  -3   9  11       2900.90       2762.33        58.99 o                         
  -2   9  11       1277.83       1270.35        35.46 o                         
  -1   9  11       3261.46       3293.29        52.18 o                         
   0   9  11         57.56         51.96        15.95 o                         
   1   9  11         56.64         54.14        15.89 o                         
   2   9  11        660.85        685.73        29.65 o                         
   3   9  11        908.79        853.93        47.13 o                         
   4   9  11         11.52          2.07        18.76 o                         
   5   9  11          4.57         43.21        20.22 o                         
  -8  10  11         91.93         40.89        26.06 o                         
  -7  10  11        189.19        203.85        26.82 o                         
  -6  10  11        108.42         62.20        20.95 o                         
  -5  10  11        308.32        361.56        33.25 o                         
  -4  10  11         62.97         68.78        18.44 o                         
  -3  10  11          1.04          1.89        16.64 o                         
  -2  10  11        482.51        499.57        40.91 o                         
  -1  10  11          8.90         -5.02        15.45 o                         
   0  10  11       1563.52       1572.05        46.00 o                         
   1  10  11        162.77        182.43        19.63 o                         
   2  10  11         21.49         22.34        16.45 o                         
   3  10  11          0.94          9.57        18.53 o                         
   4  10  11         95.07         75.51        21.80 o                         
   5  10  11          1.02         15.03        20.54 o                         
  -8  11  11        859.68        766.15        49.27 o                         
  -7  11  11        199.18        202.83        28.00 o                         
  -6  11  11        206.40        179.33        27.45 o                         
  -5  11  11         32.20          0.55        20.74 o                         
  -4  11  11       1296.70       1298.40        49.34 o                         
  -3  11  11          0.61        -15.67        15.67 o                         
  -2  11  11        111.15        109.61        19.06 o                         
  -1  11  11        707.69        766.32        31.98 o                         
   0  11  11       1055.57        955.92        40.94 o                         
   1  11  11       1342.51       1420.54        46.73 o                         
   2  11  11        305.84        287.49        24.16 o                         
   3  11  11         22.35         -2.98        21.73 o                         
   4  11  11       1307.67       1274.30        46.37 o                         
  -7  12  11        362.77        356.20        44.60 o                         
  -6  12  11         99.63         78.61        25.21 o                         
  -5  12  11          1.82         34.46        22.82 o                         
  -4  12  11        966.25        981.12        40.97 o                         
  -3  12  11         45.97         16.17        17.34 o                         
  -2  12  11        587.23        558.89        30.48 o                         
  -1  12  11        208.13        181.59        22.68 o                         
   0  12  11         28.90         19.24        19.85 o                         
   1  12  11        143.34        125.56        24.28 o                         
   2  12  11         55.43         58.62        18.76 o                         
   3  12  11         19.93         18.84        19.84 o                         
   4  12  11        404.69        407.89        32.03 o                         
  -6  13  11         19.01          6.36        23.92 o                         
  -5  13  11       1959.13       2124.13        61.72 o                         
  -4  13  11         77.57         77.63        25.09 o                         
  -3  13  11         65.50         51.76        20.42 o                         
  -2  13  11          0.81          3.23        18.65 o                         
  -1  13  11        120.44        130.78        21.38 o                         
   0  13  11         27.79         47.25        20.78 o                         
   1  13  11        218.37        262.20        28.88 o                         
   2  13  11         58.48         95.37        24.94 o                         
   3  13  11       1816.69       1822.41        53.21 o                         
  -5  14  11          0.21        -32.57        33.06 o                         
  -4  14  11        295.29        282.53        39.56 o                         
  -3  14  11        592.75        619.30        45.96 o                         
  -2  14  11        202.57        212.10        25.35 o                         
  -1  14  11        396.38        421.37        29.50 o                         
   0  14  11         69.33         28.21        20.72 o                         
   1  14  11         35.95         31.63        23.16 o                         
   2  14  11        462.21        454.52        36.18 o                         
  -4  15  11        990.84       1029.14        54.14 o                         
  -3  15  11         78.50         70.21        24.06 o                         
  -2  15  11        942.00        970.10        47.51 o                         
  -1  15  11          0.52          5.46        21.12 o                         
   0  15  11        543.04        508.67        34.47 o                         
 -10   0  12         67.50         74.86        35.53 o                         
  -8   0  12        495.90        475.89        38.52 o                         
  -6   0  12        118.08         61.63        21.26 o                         
  -4   0  12       1989.51       1951.53        43.14 o                         
  -2   0  12       2946.18       2949.98        37.75 o                         
   0   0  12         29.53         13.12        12.31 o                         
   2   0  12        170.11        103.36        28.33 o                         
   4   0  12        413.96        527.30        45.17 o                         
   6   0  12         21.35        -13.57        24.87 o                         
 -10   1  12         41.33         42.21        24.01 o                         
  -9   1  12        887.86        844.13        37.41 o                         
  -8   1  12        643.66        589.65        30.97 o                         
  -7   1  12         41.77         38.13        15.34 o                         
  -6   1  12        682.81        734.22        28.17 o                         
  -5   1  12       1544.49       1701.54        35.91 o                         
  -4   1  12       1680.54       1630.92        29.04 o                         
  -3   1  12        283.91        308.43        11.42 o                         
  -2   1  12         15.16          5.92         6.86 o                         
  -1   1  12        735.03        766.28        18.29 o                         
   0   1  12       5712.40       5651.85        44.83 o                         
   1   1  12         28.56         39.27        13.86 o                         
   2   1  12       2089.54       2036.58        57.09 o                         
   3   1  12       1910.62       1828.51        50.96 o                         
   4   1  12         88.53         75.10        21.14 o                         
   5   1  12          0.98         -8.96        17.71 o                         
   6   1  12        216.15        213.65        26.01 o                         
 -10   2  12        122.20        112.88        27.53 o                         
  -9   2  12         62.12         56.67        23.16 o                         
  -8   2  12          7.44        -12.32        17.76 o                         
  -7   2  12       1530.72       1461.51        46.99 o                         
  -6   2  12         14.34          6.53        13.82 o                         
  -5   2  12       1340.01       1279.72        31.21 o                         
  -4   2  12       1323.08       1305.86        30.95 o                         
  -3   2  12         35.92         24.54         7.62 o                         
  -2   2  12       1730.48       1708.01        22.82 o                         
  -1   2  12       6056.94       6102.68        53.26 o                         
   0   2  12       1298.75       1273.52        29.67 o                         
   1   2  12        811.94        792.93        28.72 o                         
   2   2  12         23.83         17.26        13.58 o                         
   3   2  12        367.52        405.89        28.14 o                         
   4   2  12         67.42         76.00        19.12 o                         
   5   2  12         29.83         27.99        18.53 o                         
   6   2  12          2.20        -14.11        19.47 o                         
 -10   3  12        127.87        106.70        27.06 o                         
  -9   3  12        790.05        815.81        41.30 o                         
  -8   3  12        756.84        793.01        39.08 o                         
  -7   3  12        596.90        556.83        53.71 o                         
  -6   3  12        751.65        978.17        76.72 o                         
  -5   3  12       2391.97       2570.67        46.32 o                         
  -4   3  12        269.74        277.12        20.06 o                         
  -3   3  12          8.72         16.19        10.19 o                         
  -2   3  12          4.83         -6.11         8.06 o                         
  -1   3  12       6729.69       6669.61        56.14 o                         
   0   3  12       2416.53       2401.28        34.35 o                         
   1   3  12        975.60        887.55        28.42 o                         
   2   3  12       1750.25       1760.70        37.98 o                         
   3   3  12       3047.51       3123.44        61.87 o                         
   4   3  12         33.23         26.77        18.22 o                         
   5   3  12         80.08         59.99        19.83 o                         
   6   3  12         33.52         29.45        20.68 o                         
 -10   4  12         41.85         35.19        25.32 o                         
  -9   4  12          3.12         -8.27        21.42 o                         
  -8   4  12        131.80        176.11        25.95 o                         
  -7   4  12          0.81        -11.98        18.12 o                         
  -6   4  12        973.95        834.11        39.82 o                         
  -5   4  12        518.29        472.81        25.11 o                         
  -4   4  12       1558.28       1556.87        36.44 o                         
  -3   4  12        107.44        108.54        12.82 o                         
  -2   4  12        114.97        140.30        12.50 o                         
  -1   4  12       1244.97       1186.10        26.07 o                         
   0   4  12        915.29        948.73        30.18 o                         
   1   4  12       1003.66       1003.29        37.23 o                         
   2   4  12        440.76        392.61        24.78 o                         
   3   4  12          1.75        -12.95        16.20 o                         
   4   4  12       1495.50       1610.23        51.61 o                         
   5   4  12        397.92        393.08        31.96 o                         
   6   4  12         38.99        108.48        25.72 o                         
 -10   5  12        206.62        187.25        32.41 o                         
  -9   5  12        541.07        575.36        52.44 o                         
  -8   5  12        666.64        581.94        34.68 o                         
  -7   5  12        604.91        561.33        36.79 o                         
  -6   5  12         21.98         31.65        17.48 o                         
  -5   5  12        780.33        832.21        33.07 o                         
  -4   5  12       7670.71       7735.10        99.00 o                         
  -3   5  12        598.81        600.15        22.71 o                         
  -2   5  12       2939.21       2929.51        42.00 o                         
  -1   5  12       1614.76       1563.68        33.11 o                         
   0   5  12       1465.22       1422.83        31.53 o                         
   1   5  12          1.61         -3.25        13.16 o                         
   2   5  12       1152.87       1223.76        39.16 o                         
   3   5  12       1278.51       1243.45        40.54 o                         
   4   5  12       1488.15       1461.21        49.44 o                         
   5   5  12         45.84         42.25        22.97 o                         
   6   5  12       3138.41       3137.04        70.59 o                         
  -9   6  12         17.73        -23.15        23.15 o                         
  -8   6  12         80.87         82.94        26.68 o                         
  -7   6  12        690.33        624.68        34.35 o                         
  -6   6  12         62.39         68.04        18.36 o                         
  -5   6  12        171.28        190.68        20.51 o                         
  -4   6  12        695.04        646.57        28.87 o                         
  -3   6  12       2975.91       2892.78        45.56 o                         
  -2   6  12        387.66        420.87        22.31 o                         
  -1   6  12        415.90        415.35        20.76 o                         
   0   6  12        378.62        345.66        23.33 o                         
   1   6  12       1440.54       1489.06        40.86 o                         
   2   6  12         13.74         -5.91        16.17 o                         
   3   6  12         93.69         75.85        19.70 o                         
   4   6  12          7.40         12.53        18.78 o                         
   5   6  12       1095.72        997.66        44.74 o                         
   6   6  12          7.35         18.12        33.22 o                         
  -9   7  12       1204.52       1174.49        50.41 o                         
  -8   7  12       1026.65       1002.02        49.81 o                         
  -7   7  12        440.41        444.78        31.82 o                         
  -6   7  12         31.94         43.37        18.53 o                         
  -5   7  12        886.75        962.36        35.81 o                         
  -4   7  12       1172.55       1160.08        37.19 o                         
  -3   7  12         31.67         37.01        14.54 o                         
  -2   7  12        416.63        480.36        23.92 o                         
  -1   7  12       3834.46       3819.31        54.26 o                         
   0   7  12       1059.69       1027.07        31.44 o                         
   1   7  12       1615.03       1634.68        46.76 o                         
   2   7  12       2683.11       2615.18        51.84 o                         
   3   7  12       1374.44       1425.89        57.03 o                         
   4   7  12          2.14         13.36        20.73 o                         
   5   7  12         11.08          5.53        22.34 o                         
  -9   8  12        170.22        174.76        33.76 o                         
  -8   8  12       1176.55       1175.69        49.76 o                         
  -7   8  12        115.99        108.19        24.57 o                         
  -6   8  12         49.64         31.90        18.62 o                         
  -5   8  12        488.57        532.48        48.20 o                         
  -4   8  12        136.85        160.08        22.00 o                         
  -3   8  12        349.02        315.27        22.91 o                         
  -2   8  12       3341.34       3380.84        53.05 o                         
  -1   8  12       1132.10       1138.54        33.34 o                         
   0   8  12       2085.14       2174.36        45.35 o                         
   1   8  12          1.13          6.53        15.09 o                         
   2   8  12         88.98         78.60        19.15 o                         
   3   8  12          0.57         -2.42        18.57 o                         
   4   8  12       1029.08        968.00        39.82 o                         
   5   8  12         95.73        129.70        25.89 o                         
  -8   9  12        275.98        234.32        31.05 o                         
  -7   9  12         59.85         35.99        21.40 o                         
  -6   9  12        345.14        336.31        28.05 o                         
  -5   9  12        133.78        129.93        24.33 o                         
  -4   9  12       1080.66       1084.47        80.98 o                         
  -3   9  12       1299.06       1289.33        49.99 o                         
  -2   9  12        922.66        870.89        32.28 o                         
  -1   9  12       1941.43       1957.23        42.97 o                         
   0   9  12        125.95        140.11        20.63 o                         
   1   9  12        299.03        277.58        22.23 o                         
   2   9  12        632.85        599.81        34.75 o                         
   3   9  12          9.62        -12.17        18.45 o                         
   4   9  12        502.58        546.00        35.85 o                         
  -8  10  12        476.21        450.42        37.83 o                         
  -7  10  12        391.31        370.68        30.85 o                         
  -6  10  12        222.16        233.26        28.57 o                         
  -5  10  12         31.29         28.55        27.94 o                         
  -4  10  12        128.28        106.62        25.99 o                         
  -3  10  12       1552.34       1613.65        41.45 o                         
  -2  10  12         72.86        105.62        19.13 o                         
  -1  10  12          0.55        -15.97        15.97 o                         
   0  10  12          1.01        -18.47        18.47 o                         
   1  10  12         27.07          7.15        17.63 o                         
   2  10  12         51.70         37.89        19.59 o                         
   3  10  12         74.07         73.16        22.03 o                         
   4  10  12          1.67         -5.37        20.54 o                         
  -7  11  12        131.76         85.39        30.34 o                         
  -6  11  12          2.58        -22.00        22.00 o                         
  -5  11  12       1150.03       1081.73        46.19 o                         
  -4  11  12         56.34         56.32        24.68 o                         
  -3  11  12        190.40        205.87        27.18 o                         
  -2  11  12       1083.77       1044.45        37.63 o                         
  -1  11  12         71.65         71.36        19.47 o                         
   0  11  12        536.58        525.49        33.89 o                         
   1  11  12          6.56         14.63        19.18 o                         
   2  11  12         69.83         81.99        21.66 o                         
   3  11  12        877.29        766.33        37.58 o                         
  -6  12  12        225.66        145.99        28.48 o                         
  -5  12  12        366.74        345.74        33.45 o                         
  -4  12  12        673.40        663.34        43.19 o                         
  -3  12  12         37.60         -3.34        18.52 o                         
  -2  12  12         59.77         73.79        20.69 o                         
  -1  12  12        163.93        160.19        23.46 o                         
   0  12  12        217.44        223.70        25.62 o                         
   1  12  12         93.15        105.25        31.05 o                         
   2  12  12        104.89        133.20        26.89 o                         
   3  12  12        396.02        389.32        31.60 o                         
  -5  13  12         39.43         17.90        33.91 o                         
  -4  13  12        557.22        554.17        41.84 o                         
  -3  13  12          2.10          7.06        19.40 o                         
  -2  13  12        533.62        535.11        31.51 o                         
  -1  13  12         15.82          0.85        20.17 o                         
   0  13  12        530.75        493.94        32.97 o                         
   1  13  12         86.84         88.17        25.37 o                         
   2  13  12        828.59        858.88        53.96 o                         
  -4  14  12        586.69        622.29        58.15 o                         
  -3  14  12        506.34        458.21        33.70 o                         
  -2  14  12         15.64          2.19        19.74 o                         
  -1  14  12         76.58        107.93        24.34 o                         
   0  14  12        234.98        254.54        28.38 o                         
  -9   0  13        198.48        160.04        68.88 o                         
  -7   0  13       2145.42       2208.34        64.63 o                         
  -5   0  13       1283.69       1470.12        59.99 o                         
  -3   0  13        475.63        479.38        19.10 o                         
  -1   0  13        391.28        386.35        20.18 o                         
   1   0  13        990.61        993.91        50.24 o                         
   3   0  13       1716.50       1687.04        67.58 o                         
   5   0  13        331.62        256.63        38.47 o                         
 -10   1  13        105.78        129.61        31.22 o                         
  -9   1  13        583.66        541.67        36.53 o                         
  -8   1  13       2222.85       2284.68        55.54 o                         
  -7   1  13        224.29        229.03        22.83 o                         
  -6   1  13       2082.65       1812.80        39.89 o                         
  -5   1  13       1922.54       1756.24        37.24 o                         
  -4   1  13          4.98         -7.76        10.15 o                         
  -3   1  13        708.97        721.16        16.62 o                         
  -2   1  13        423.89        445.88        13.42 o                         
  -1   1  13       1095.87       1086.70        20.76 o                         
   0   1  13        541.18        574.40        21.56 o                         
   1   1  13          7.70        -13.59        13.59 o                         
   2   1  13       1635.08       1630.20        44.02 o                         
   3   1  13        717.70        746.55        35.06 o                         
   4   1  13        156.92        133.45        21.61 o                         
   5   1  13         69.12         57.80        21.84 o                         
   6   1  13          4.44          2.64        21.29 o                         
 -10   2  13       2514.49       2556.12        66.28 o                         
  -9   2  13          3.39         23.74        22.76 o                         
  -8   2  13        701.55        798.77        65.22 o                         
  -7   2  13        736.30        830.02        38.81 o                         
  -6   2  13        204.73        209.16        23.22 o                         
  -5   2  13        430.62        498.08        29.20 o                         
  -4   2  13       1708.61       1716.48        35.67 o                         
  -3   2  13         98.69         97.97        10.35 o                         
  -2   2  13        290.31        294.89        13.01 o                         
  -1   2  13         25.64         14.48         9.78 o                         
   0   2  13       1422.83       1442.22        30.51 o                         
   1   2  13         15.27          5.29        13.03 o                         
   2   2  13         37.50         48.34        16.09 o                         
   3   2  13         41.07         57.85        18.73 o                         
   4   2  13        151.15        166.74        22.57 o                         
   5   2  13        236.63        242.68        26.40 o                         
  -9   3  13         36.69         24.79        23.35 o                         
  -8   3  13       2077.60       2138.01        56.27 o                         
  -7   3  13        197.48        188.26        24.23 o                         
  -6   3  13         26.02         -2.18        17.00 o                         
  -5   3  13       2386.82       2312.12        42.75 o                         
  -4   3  13       2669.70       2679.36        47.37 o                         
  -3   3  13        694.19        685.18        21.37 o                         
  -2   3  13        406.76        383.12        16.21 o                         
  -1   3  13        721.40        697.20        22.67 o                         
   0   3  13       2282.92       2390.91        41.51 o                         
   1   3  13         61.09         67.79        16.94 o                         
   2   3  13        835.64        903.36        34.44 o                         
   3   3  13        158.53        164.96        25.41 o                         
   4   3  13       1328.86       1310.19        48.51 o                         
   5   3  13          4.53        -11.76        21.88 o                         
  -9   4  13         37.02         34.42        25.54 o                         
  -8   4  13        317.50        356.11        31.51 o                         
  -7   4  13        371.57        436.51        31.65 o                         
  -6   4  13         19.68         -9.75        19.05 o                         
  -5   4  13        304.10        264.98        21.42 o                         
  -4   4  13         24.00          6.50        13.89 o                         
  -3   4  13       3247.03       3168.81        46.38 o                         
  -2   4  13          6.16         -0.99        10.96 o                         
  -1   4  13         17.74         10.47        11.29 o                         
   0   4  13          2.11         -8.40        12.04 o                         
   1   4  13        636.83        649.43        29.29 o                         
   2   4  13        127.91        148.37        20.25 o                         
   3   4  13         67.37         67.12        19.70 o                         
   4   4  13        194.38        196.76        26.25 o                         
   5   4  13        516.26        511.42        41.93 o                         
  -9   5  13        264.30        282.55        46.63 o                         
  -8   5  13        147.21        115.88        25.71 o                         
  -7   5  13        876.50        871.92        44.01 o                         
  -6   5  13         91.12         84.09        18.80 o                         
  -5   5  13       1656.85       1643.66        40.96 o                         
  -4   5  13         28.83         24.32        15.39 o                         
  -3   5  13       2712.37       2688.82        44.63 o                         
  -2   5  13         32.99         12.49        12.57 o                         
  -1   5  13       2789.06       2847.30        42.99 o                         
   0   5  13       1221.34       1203.54        35.28 o                         
   1   5  13       1007.95        993.12        33.56 o                         
   2   5  13        562.07        615.42        30.97 o                         
   3   5  13       3576.02       3570.61        62.80 o                         
   4   5  13         11.55         36.00        20.99 o                         
   5   5  13        101.97        121.00        26.54 o                         
  -9   6  13        167.80        163.32        28.66 o                         
  -8   6  13         28.76         13.99        22.99 o                         
  -7   6  13        618.98        679.93        54.78 o                         
  -6   6  13        442.34        449.00        28.19 o                         
  -5   6  13         80.64         74.16        18.27 o                         
  -4   6  13         95.26        115.85        20.36 o                         
  -3   6  13        348.88        374.50        22.08 o                         
  -2   6  13       1307.91       1347.16        33.00 o                         
  -1   6  13        354.32        393.45        22.72 o                         
   0   6  13        869.17        897.63        30.85 o                         
   1   6  13       1297.28       1286.70        39.39 o                         
   2   6  13        199.00        193.64        24.28 o                         
   3   6  13         81.35         88.05        21.43 o                         
   4   6  13        856.88        837.20        38.35 o                         
   5   6  13        184.27        157.60        30.86 o                         
  -9   7  13          5.04        -22.88        22.88 o                         
  -8   7  13       1233.30       1256.10        54.99 o                         
  -7   7  13         29.47          9.40        21.52 o                         
  -6   7  13          4.43          6.96        17.23 o                         
  -5   7  13         11.21        -14.15        16.86 o                         
  -4   7  13       2218.77       2257.54        52.61 o                         
  -3   7  13         36.18         47.20        15.44 o                         
  -2   7  13       1526.28       1518.28        40.54 o                         
  -1   7  13       1272.77       1235.82        49.30 o                         
   0   7  13       1412.52       1488.16        39.51 o                         
   1   7  13        345.89        321.65        24.47 o                         
   2   7  13        157.97        217.65        23.13 o                         
   3   7  13        924.81        896.90        37.86 o                         
   4   7  13       1516.69       1628.92        59.24 o                         
  -8   8  13         92.08         80.27        29.77 o                         
  -7   8  13        235.36        225.65        26.54 o                         
  -6   8  13         92.25         83.99        20.81 o                         
  -5   8  13        523.72        523.70        32.22 o                         
  -4   8  13        917.43        911.30        39.65 o                         
  -3   8  13       4103.54       4132.68        67.76 o                         
  -2   8  13        864.02        883.16        41.67 o                         
  -1   8  13        539.53        500.88        26.76 o                         
   0   8  13         21.95         38.45        18.26 o                         
   1   8  13        526.13        569.29        30.46 o                         
   2   8  13        321.85        313.63        29.41 o                         
   3   8  13         13.76         21.80        19.64 o                         
   4   8  13         12.93         32.92        20.94 o                         
  -8   9  13        264.82        220.23        35.21 o                         
  -7   9  13          2.94         -1.68        21.46 o                         
  -6   9  13        263.92        290.56        30.54 o                         
  -5   9  13       1717.75       1735.97        52.26 o                         
  -4   9  13        284.00        267.41        30.07 o                         
  -3   9  13        101.45        104.86        18.90 o                         
  -2   9  13          6.58         -0.99        15.88 o                         
  -1   9  13       3902.00       3916.46        65.00 o                         
   0   9  13        183.05        158.92        21.17 o                         
   1   9  13         67.72         82.95        19.79 o                         
   2   9  13         59.60         39.35        19.60 o                         
   3   9  13        947.30        841.56        39.22 o                         
   4   9  13        496.06        485.06        41.70 o                         
  -7  10  13        260.76        235.61        31.24 o                         
  -6  10  13        348.76        374.43        32.97 o                         
  -5  10  13        808.34        820.67        50.07 o                         
  -4  10  13        734.12        646.77        42.21 o                         
  -3  10  13         76.62         81.32        19.01 o                         
  -2  10  13          5.76         -1.87        17.15 o                         
  -1  10  13        138.14        130.21        22.35 o                         
   0  10  13        611.90        558.80        38.19 o                         
   1  10  13          7.05          0.58        18.73 o                         
   2  10  13         14.93          1.72        19.75 o                         
   3  10  13        279.32        300.02        40.93 o                         
  -6  11  13        618.43        582.01        38.62 o                         
  -5  11  13         23.38         19.69        22.19 o                         
  -4  11  13        341.89        323.25        55.10 o                         
  -3  11  13        123.36         98.16        21.14 o                         
  -2  11  13       1251.08       1181.84        40.44 o                         
  -1  11  13         24.34         -7.91        18.36 o                         
   0  11  13        600.98        602.64        43.05 o                         
   1  11  13         38.11         30.25        20.12 o                         
   2  11  13        418.60        450.15        35.23 o                         
  -6  12  13          3.19        -23.16        23.16 o                         
  -5  12  13         31.12         19.74        23.92 o                         
  -4  12  13         94.98         59.34        43.30 o                         
  -3  12  13       1856.01       1855.72        49.53 o                         
  -2  12  13        180.50        174.31        24.15 o                         
  -1  12  13       1850.21       1802.36        51.06 o                         
   0  12  13         78.48         59.57        21.93 o                         
   1  12  13        144.62        181.25        28.15 o                         
  -4  13  13         21.36         39.32        31.73 o                         
  -3  13  13          8.65        -19.55        19.55 o                         
  -2  13  13          3.62         30.65        22.03 o                         
  -1  13  13       2972.57       2921.25        63.78 o                         
   0  13  13        140.38        147.14        26.17 o                         
  -8   0  14        541.87        554.68        44.86 o                         
  -6   0  14        283.24        298.62        30.58 o                         
  -4   0  14        820.80        879.24        59.38 o                         
  -2   0  14       1620.17       1683.14        31.62 o                         
   0   0  14       5146.10       5037.89        99.67 o                         
   2   0  14        798.19        795.20        50.94 o                         
   4   0  14        172.46        149.45        44.11 o                         
  -9   1  14       2557.99       2665.87        66.01 o                         
  -8   1  14       1060.76       1018.26        45.64 o                         
  -7   1  14          9.52         18.79        18.94 o                         
  -6   1  14        799.39        875.59        35.59 o                         
  -5   1  14       1533.73       1584.73        40.30 o                         
  -4   1  14        966.81        977.35        29.74 o                         
  -3   1  14         21.19         26.46         9.18 o                         
  -2   1  14        585.34        592.47        15.62 o                         
  -1   1  14       2887.68       2929.06        34.39 o                         
   0   1  14        865.53        924.45        30.45 o                         
   1   1  14        803.33        787.29        32.21 o                         
   2   1  14       1550.84       1500.77        43.86 o                         
   3   1  14        111.68         91.76        21.17 o                         
   4   1  14        110.53        106.58        21.99 o                         
   5   1  14         32.75          1.45        19.96 o                         
  -9   2  14        127.23        128.82        27.82 o                         
  -8   2  14         14.39         19.35        22.48 o                         
  -7   2  14       1355.12       1375.62        63.91 o                         
  -6   2  14        133.19        131.02        21.86 o                         
  -5   2  14        200.84        167.55        21.41 o                         
  -4   2  14         85.41         56.49        14.26 o                         
  -3   2  14        611.50        630.46        19.38 o                         
  -2   2  14         26.72         27.44         9.45 o                         
  -1   2  14         25.54         35.95        11.25 o                         
   0   2  14        749.29        776.02        33.36 o                         
   1   2  14       1701.02       1809.66        44.02 o                         
   2   2  14        439.34        467.22        30.74 o                         
   3   2  14        947.27        893.78        41.10 o                         
   4   2  14         25.53         32.82        21.97 o                         
   5   2  14         61.86        105.08        25.08 o                         
  -9   3  14        748.77        699.90        41.54 o                         
  -8   3  14       1278.57       1321.44        50.69 o                         
  -7   3  14        214.89        204.10        26.14 o                         
  -6   3  14       1038.38        962.50        39.72 o                         
  -5   3  14        960.28       1032.12        37.63 o                         
  -4   3  14        904.21        924.00        32.98 o                         
  -3   3  14         52.46         64.58        11.56 o                         
  -2   3  14        777.31        763.54        25.80 o                         
  -1   3  14       1246.78       1226.69        28.30 o                         
   0   3  14        282.18        287.37        22.58 o                         
   1   3  14        378.47        383.71        25.61 o                         
   2   3  14        663.53        665.21        35.29 o                         
   3   3  14       2110.42       2180.05        55.86 o                         
   4   3  14         14.99         -2.10        30.41 o                         
   5   3  14        180.40        199.46        29.44 o                         
  -9   4  14        350.80        353.95        34.62 o                         
  -8   4  14          2.94          3.58        22.66 o                         
  -7   4  14        200.01        180.15        26.60 o                         
  -6   4  14        471.22        507.39        37.08 o                         
  -5   4  14         59.63         67.95        17.12 o                         
  -4   4  14        120.75        138.41        18.44 o                         
  -3   4  14          3.24          7.21        11.99 o                         
  -2   4  14        414.18        430.35        20.12 o                         
  -1   4  14         50.13         48.52        14.08 o                         
   0   4  14        540.50        515.56        25.58 o                         
   1   4  14        289.58        332.23        24.70 o                         
   2   4  14        106.74        122.42        20.61 o                         
   3   4  14        601.52        506.93        33.10 o                         
   4   4  14        338.54        254.41        30.24 o                         
  -9   5  14        443.00        448.59        41.55 o                         
  -8   5  14          6.01         18.82        22.36 o                         
  -7   5  14         33.27         31.26        21.68 o                         
  -6   5  14         14.19          8.98        19.13 o                         
  -5   5  14        119.54        116.05        19.72 o                         
  -4   5  14       2801.69       2890.92        57.84 o                         
  -3   5  14        241.49        243.13        18.89 o                         
  -2   5  14       1068.63       1081.54        33.81 o                         
  -1   5  14        494.70        533.86        27.69 o                         
   0   5  14        482.63        497.10        24.05 o                         
   1   5  14         67.66         59.72        17.33 o                         
   2   5  14        169.71         92.37        20.98 o                         
   3   5  14        377.73        398.17        29.44 o                         
   4   5  14       2310.85       2360.26        62.28 o                         
  -8   6  14         47.06         25.27        22.52 o                         
  -7   6  14         17.72         18.55        24.22 o                         
  -6   6  14         33.52         48.75        18.58 o                         
  -5   6  14        160.04        193.93        24.51 o                         
  -4   6  14        132.26        143.77        25.97 o                         
  -3   6  14         16.18         10.49        14.36 o                         
  -2   6  14        364.23        359.13        27.12 o                         
  -1   6  14         19.52          3.17        15.53 o                         
   0   6  14        243.43        233.07        22.63 o                         
   1   6  14        501.46        488.06        29.19 o                         
   2   6  14         62.61         58.11        19.57 o                         
   3   6  14          3.03          3.69        21.08 o                         
   4   6  14        140.91        110.53        34.80 o                         
  -8   7  14          4.31          3.22        25.81 o                         
  -7   7  14        159.69        187.53        30.41 o                         
  -6   7  14          4.33         21.77        20.40 o                         
  -5   7  14       1815.86       1953.30        51.98 o                         
  -4   7  14        306.82        308.20        27.80 o                         
  -3   7  14        103.16         87.30        17.43 o                         
  -2   7  14          1.00          9.58        15.13 o                         
  -1   7  14        653.72        694.97        36.40 o                         
   0   7  14        267.12        250.42        23.46 o                         
   1   7  14        198.79        168.07        22.17 o                         
   2   7  14         26.28         31.06        18.80 o                         
   3   7  14       3257.47       3299.10        65.03 o                         
   4   7  14        288.85        271.94        34.29 o                         
  -8   8  14          1.21        -19.56        25.29 o                         
  -7   8  14        171.14        128.22        31.26 o                         
  -6   8  14        563.39        553.71        35.40 o                         
  -5   8  14         38.48         20.82        21.43 o                         
  -4   8  14        126.63        108.69        22.75 o                         
  -3   8  14         78.90         92.05        18.50 o                         
  -2   8  14        220.96        203.11        20.72 o                         
  -1   8  14        618.86        586.47        29.56 o                         
   0   8  14         26.30         -2.64        18.23 o                         
   1   8  14          0.68          3.04        19.69 o                         
   2   8  14        684.10        632.46        34.45 o                         
   3   8  14        490.94        584.39        34.45 o                         
  -7   9  14          5.00         22.70        23.62 o                         
  -6   9  14        753.58        701.25        50.55 o                         
  -5   9  14         34.62         24.62        21.73 o                         
  -4   9  14       1865.17       1917.07        67.16 o                         
  -3   9  14          0.12        -16.03        16.48 o                         
  -2   9  14       1529.26       1520.69        43.20 o                         
  -1   9  14        200.37        217.40        24.40 o                         
   0   9  14        353.49        346.93        38.78 o                         
   1   9  14        153.87        152.48        26.49 o                         
   2   9  14       1164.53       1128.56        46.47 o                         
   3   9  14       1151.87       1154.34        45.96 o                         
  -6  10  14         12.39          8.63        24.46 o                         
  -5  10  14        126.15         75.17        30.47 o                         
  -4  10  14         17.91         -1.06        22.54 o                         
  -3  10  14        801.69        841.68        36.04 o                         
  -2  10  14          2.04         21.97        19.39 o                         
  -1  10  14        105.75        121.76        22.16 o                         
   0  10  14        853.98        909.28        43.65 o                         
   1  10  14        511.87        508.59        36.67 o                         
   2  10  14        469.54        500.25        37.52 o                         
  -6  11  14         28.86        -11.32        30.40 o                         
  -5  11  14       1717.63       1853.08        61.42 o                         
  -4  11  14        219.18        190.00        31.67 o                         
  -3  11  14         38.49         29.04        21.83 o                         
  -2  11  14        906.82        853.61        39.50 o                         
  -1  11  14        651.87        641.52        35.94 o                         
   0  11  14        433.14        419.68        31.14 o                         
   1  11  14        378.11        379.47        33.85 o                         
  -4  12  14       1504.65       1642.92        89.14 o                         
  -3  12  14         43.94          5.51        23.64 o                         
  -2  12  14        731.98        737.14        38.53 o                         
  -1  12  14        227.89        216.51        28.92 o                         
   0  12  14       1001.49       1022.87        44.51 o                         
  -9   0  15        305.44        307.95        58.10 o                         
  -7   0  15        885.04        920.82        96.19 o                         
  -5   0  15        135.86        124.98        30.66 o                         
  -3   0  15       1485.95       1430.91        37.97 o                         
  -1   0  15         44.20         51.02        24.47 o                         
   1   0  15       1951.56       1994.53        75.92 o                         
   3   0  15         36.32          5.31        27.65 o                         
  -9   1  15        879.76       1022.22        85.29 o                         
  -8   1  15       1460.58       1436.98        55.42 o                         
  -7   1  15         61.60        138.33        23.95 o                         
  -6   1  15        113.07        122.93        21.86 o                         
  -5   1  15        882.32        851.29        33.82 o                         
  -4   1  15       2302.04       2357.95        44.16 o                         
  -3   1  15        125.58        138.90        13.66 o                         
  -2   1  15       1570.56       1520.34        25.24 o                         
  -1   1  15       3850.70       3759.20        51.02 o                         
   0   1  15        843.89        836.45        35.84 o                         
   1   1  15        119.68        101.07        27.03 o                         
   2   1  15       1197.88       1035.24        60.81 o                         
   3   1  15       1339.36       1378.74        52.05 o                         
   4   1  15        284.49        321.55        31.67 o                         
  -9   2  15        146.15        170.94        29.09 o                         
  -8   2  15         30.65          9.95        23.10 o                         
  -7   2  15         34.70         53.91        21.02 o                         
  -6   2  15        292.66        256.02        26.46 o                         
  -5   2  15        168.04        210.59        23.43 o                         
  -4   2  15          8.88         22.94        15.58 o                         
  -3   2  15        424.76        416.76        20.15 o                         
  -2   2  15       1529.08       1549.10        29.32 o                         
  -1   2  15        108.31        119.44        14.63 o                         
   0   2  15       1170.01       1194.37        38.70 o                         
   1   2  15          9.83         26.81        18.94 o                         
   2   2  15         18.06          2.37        18.77 o                         
   3   2  15         75.97         95.38        23.95 o                         
   4   2  15        119.31        100.47        25.50 o                         
  -8   3  15        841.75        858.86        43.14 o                         
  -7   3  15        106.79        111.39        24.53 o                         
  -6   3  15        163.13        169.08        23.82 o                         
  -5   3  15        837.08        855.15        39.30 o                         
  -4   3  15        576.44        568.56        26.72 o                         
  -3   3  15        516.54        526.97        23.69 o                         
  -2   3  15        299.61        313.02        17.94 o                         
  -1   3  15       3852.00       3891.03        55.93 o                         
   0   3  15        500.58        488.15        25.56 o                         
   1   3  15        378.79        392.04        29.49 o                         
   2   3  15        211.49        238.31        27.65 o                         
   3   3  15        152.95        135.45        25.53 o                         
   4   3  15        344.14        422.05        45.33 o                         
  -8   4  15         61.43         66.60        25.38 o                         
  -7   4  15         93.53         64.59        25.45 o                         
  -6   4  15         35.06         22.95        19.88 o                         
  -5   4  15         23.54         16.60        17.49 o                         
  -4   4  15        109.57        132.34        20.78 o                         
  -3   4  15        387.63        401.58        25.35 o                         
  -2   4  15        640.63        678.30        26.57 o                         
  -1   4  15         17.11         15.71        15.01 o                         
   0   4  15       1055.66       1051.61        49.86 o                         
   1   4  15        458.39        455.20        28.38 o                         
   2   4  15        291.67        366.08        30.74 o                         
   3   4  15        206.31        201.79        27.66 o                         
  -8   5  15        333.26        331.81        32.87 o                         
  -7   5  15        300.45        339.61        32.31 o                         
  -6   5  15         88.25         82.79        23.37 o                         
  -5   5  15       1984.90       2039.18        53.25 o                         
  -4   5  15        451.04        476.14        31.15 o                         
  -3   5  15        213.23        200.03        21.75 o                         
  -2   5  15        163.82        174.66        17.78 o                         
  -1   5  15         98.69        104.51        17.86 o                         
   0   5  15        230.96        318.82        25.12 o                         
   1   5  15        667.98        739.82        31.89 o                         
   2   5  15         15.19         33.38        19.57 o                         
   3   5  15       1344.33       1412.39        56.98 o                         
  -8   6  15         34.93         53.18        25.63 o                         
  -7   6  15         30.14         32.00        25.47 o                         
  -6   6  15        104.22        103.25        25.43 o                         
  -5   6  15          4.42          6.65        19.05 o                         
  -4   6  15        187.71        182.94        25.82 o                         
  -3   6  15          1.19         12.13        17.01 o                         
  -2   6  15          5.12          2.77        14.96 o                         
  -1   6  15         45.66         34.43        16.68 o                         
   0   6  15         33.98         27.18        19.98 o                         
   1   6  15         85.88         83.45        19.99 o                         
   2   6  15       1072.45       1062.67        42.66 o                         
   3   6  15        227.13        252.10        33.72 o                         
  -7   7  15         24.56         20.12        28.66 o                         
  -6   7  15        403.04        360.70        36.20 o                         
  -5   7  15         28.88         19.23        20.89 o                         
  -4   7  15       1136.07       1134.38        45.87 o                         
  -3   7  15          0.12          7.78        19.51 o                         
  -2   7  15        234.42        255.59        23.57 o                         
  -1   7  15          2.79          6.43        16.53 o                         
   0   7  15        903.58        827.25        39.19 o                         
   1   7  15        169.31        173.73        26.61 o                         
   2   7  15        527.90        562.84        36.07 o                         
   3   7  15         38.55          8.19        39.91 o                         
  -7   8  15        307.29        328.01        36.31 o                         
  -6   8  15         59.62         12.57        21.55 o                         
  -5   8  15         12.33          6.10        20.75 o                         
  -4   8  15        106.05         61.76        22.45 o                         
  -3   8  15        180.14        160.14        24.32 o                         
  -2   8  15         56.90         56.95        19.74 o                         
  -1   8  15        103.16         77.32        19.37 o                         
   0   8  15        188.08        195.31        26.68 o                         
   1   8  15        871.54        836.13        42.50 o                         
   2   8  15          0.30        -16.79        21.96 o                         
  -6   9  15          1.52        -22.18        22.18 o                         
  -5   9  15       2627.05       2606.04        65.06 o                         
  -4   9  15         30.50         40.02        22.88 o                         
  -3   9  15         13.40         25.75        21.33 o                         
  -2   9  15          0.55         14.21        18.80 o                         
  -1   9  15       1611.53       1575.43        58.05 o                         
   0   9  15          6.05          1.46        21.37 o                         
   1   9  15         19.52         20.70        23.67 o                         
  -5  10  15          6.86         11.13        23.38 o                         
  -4  10  15        598.74        537.77        38.95 o                         
  -3  10  15         50.19         45.66        24.57 o                         
  -2  10  15        158.72        156.79        24.62 o                         
  -1  10  15         14.89          7.30        20.33 o                         
   0  10  15        107.48        108.56        27.29 o                         
  -4  11  15       1690.77       1647.87        58.27 o                         
  -3  11  15        309.28        306.29        43.77 o                         
  -2  11  15        878.74        945.35        46.46 o                         
  -1  11  15         10.01         39.12        21.72 o                         
  -8   0  16         40.83         73.39        43.61 o                         
  -6   0  16        124.91        131.63        34.50 o                         
  -4   0  16        110.36        107.28        27.92 o                         
  -2   0  16       1776.28       1759.20        50.47 o                         
   0   0  16        262.46        231.54        51.75 o                         
   2   0  16       1041.88       1038.09        64.61 o                         
  -8   1  16        818.76        838.29        48.34 o                         
  -7   1  16        457.96        505.12        38.46 o                         
  -6   1  16         92.39         69.28        24.29 o                         
  -5   1  16        546.64        545.52        35.66 o                         
  -4   1  16        712.89        786.09        39.92 o                         
  -3   1  16        921.25        924.37        34.11 o                         
  -2   1  16        559.16        541.45        20.64 o                         
  -1   1  16       2878.13       2975.20        49.85 o                         
   0   1  16       1128.54       1229.18        43.62 o                         
   1   1  16        442.07        432.42        30.71 o                         
   2   1  16        441.26        441.73        32.06 o                         
   3   1  16        293.84        282.37        30.98 o                         
  -8   2  16         44.87         92.51        28.30 o                         
  -7   2  16         47.76         24.47        21.79 o                         
  -6   2  16         12.04         38.89        20.70 o                         
  -5   2  16        821.19        795.03        41.75 o                         
  -4   2  16          3.61          0.24        15.82 o                         
  -3   2  16       1627.49       1641.36        48.42 o                         
  -2   2  16        495.79        495.49        21.31 o                         
  -1   2  16         15.54         17.29        14.21 o                         
   0   2  16        147.40        121.54        22.22 o                         
   1   2  16         46.04         47.82        22.63 o                         
   2   2  16        108.61         89.49        23.88 o                         
   3   2  16         55.11         68.48        23.93 o                         
  -8   3  16        186.12        156.64        27.82 o                         
  -7   3  16         62.42         81.91        24.49 o                         
  -6   3  16         74.14        102.26        23.38 o                         
  -5   3  16       1530.89       1605.78        44.76 o                         
  -4   3  16       1664.79       1796.91        49.58 o                         
  -3   3  16         66.65         87.59        15.62 o                         
  -2   3  16        895.60        878.76        27.11 o                         
  -1   3  16        693.84        634.47        28.94 o                         
   0   3  16         23.50         13.85        17.31 o                         
   1   3  16        116.64        118.14        23.50 o                         
   2   3  16        147.42        132.25        25.25 o                         
   3   3  16        290.77        269.65        30.29 o                         
  -7   4  16        125.58        115.91        25.50 o                         
  -6   4  16         39.64         70.17        22.32 o                         
  -5   4  16        384.02        472.80        33.46 o                         
  -4   4  16        411.10        427.87        28.28 o                         
  -3   4  16        647.87        665.78        31.34 o                         
  -2   4  16         53.90         74.25        15.81 o                         
  -1   4  16          0.41        -14.58        14.58 o                         
   0   4  16          7.96         -2.94        17.71 o                         
   1   4  16        217.77        215.39        24.54 o                         
   2   4  16        311.97        341.46        31.06 o                         
  -7   5  16         17.42         17.85        23.26 o                         
  -6   5  16       1022.97        980.25        45.15 o                         
  -5   5  16        167.73        118.69        26.67 o                         
  -4   5  16         13.66        -10.08        18.49 o                         
  -3   5  16        134.42        163.90        21.15 o                         
  -2   5  16        316.89        367.38        23.94 o                         
  -1   5  16        380.60        359.13        26.29 o                         
   0   5  16        738.00        692.61        37.19 o                         
   1   5  16        119.20        102.06        20.46 o                         
   2   5  16        500.17        458.73        31.67 o                         
  -7   6  16        322.60        350.52        37.13 o                         
  -6   6  16         13.09        -22.70        22.70 o                         
  -5   6  16         77.19        127.58        27.81 o                         
  -4   6  16          4.13          4.16        19.33 o                         
  -3   6  16        273.22        295.70        25.60 o                         
  -2   6  16        134.71        164.39        21.68 o                         
  -1   6  16          5.01        -13.43        17.01 o                         
   0   6  16         99.90        103.45        23.75 o                         
   1   6  16        118.35        109.65        24.95 o                         
   2   6  16         21.29         16.18        22.34 o                         
  -6   7  16        837.45        851.89        51.79 o                         
  -5   7  16       2352.98       2453.39        62.11 o                         
  -4   7  16         81.77        103.41        23.06 o                         
  -3   7  16          5.93          5.13        18.89 o                         
  -2   7  16          3.63         -0.03        18.17 o                         
  -1   7  16        814.72        866.00        38.18 o                         
   0   7  16          1.23         -8.64        21.33 o                         
   1   7  16          6.10          4.81        22.43 o                         
  -6   8  16         39.73         -5.54        29.45 o                         
  -5   8  16          4.37          9.32        22.18 o                         
  -4   8  16        719.33        791.89        41.24 o                         
  -3   8  16          9.12        -17.91        31.62 o                         
  -2   8  16         11.28         11.36        19.04 o                         
  -1   8  16        170.48        169.19        23.07 o                         
   0   8  16         32.29         41.71        23.18 o                         
   1   8  16         53.89         63.81        42.62 o                         
  -5   9  16        222.85        207.82        29.40 o                         
  -4   9  16        623.57        574.18        37.51 o                         
  -3   9  16        145.17        152.34        30.02 o                         
  -2   9  16        229.99        244.26        26.48 o                         
  -1   9  16         21.92         -1.38        20.31 o                         
   0   9  16       1581.53       1611.16        57.25 o                         
  -7   0  17        167.62        256.86        50.74 o                         
  -5   0  17        713.79        751.73        54.00 o                         
  -3   0  17         39.93        -21.20        31.31 o                         
  -1   0  17        102.22        142.14        26.76 o                         
   1   0  17        465.64        462.38        47.74 o                         
  -7   1  17         43.18         59.21        26.35 o                         
  -6   1  17         11.46         25.59        23.69 o                         
  -5   1  17        876.26        921.33        45.29 o                         
  -4   1  17       3043.28       3031.64        76.07 o                         
  -3   1  17        205.53        190.56        24.81 o                         
  -2   1  17        433.06        430.19        41.50 o                         
  -1   1  17        778.15        719.05        39.18 o                         
   0   1  17        413.17        482.86        35.46 o                         
   1   1  17        600.06        633.52        40.60 o                         
   2   1  17         85.43         52.13        26.45 o                         
  -7   2  17        344.48        369.42        36.21 o                         
  -6   2  17        572.26        612.77        41.02 o                         
  -5   2  17        474.94        444.78        38.91 o                         
  -4   2  17         27.32         15.15        19.19 o                         
  -3   2  17        155.87        147.23        20.18 o                         
  -2   2  17        422.84        405.72        23.94 o                         
  -1   2  17          1.28          3.94        16.47 o                         
   0   2  17        299.82        305.78        26.25 o                         
   1   2  17        140.74        139.22        25.59 o                         
  -7   3  17        354.62        340.80        32.23 o                         
  -6   3  17       1187.00       1224.74        54.03 o                         
  -5   3  17        554.90        589.94        39.04 o                         
  -4   3  17       2067.61       2199.90        55.41 o                         
  -3   3  17          1.00          8.52        17.07 o                         
  -2   3  17        645.29        626.60        27.56 o                         
  -1   3  17        359.98        352.14        26.19 o                         
   0   3  17        214.63        135.20        24.32 o                         
   1   3  17        675.14        642.14        38.03 o                         
  -6   4  17        154.29        112.99        30.90 o                         
  -5   4  17          1.49        -12.56        20.01 o                         
  -4   4  17        447.02        478.67        33.40 o                         
  -3   4  17        157.09        151.89        20.53 o                         
  -2   4  17         70.80         75.30        16.29 o                         
  -1   4  17         33.49         50.70        17.66 o                         
   0   4  17        236.32        192.87        26.83 o                         
   1   4  17        161.78        165.18        27.20 o                         
  -6   5  17         52.04         43.18        26.34 o                         
  -5   5  17       1035.93       1042.82        46.15 o                         
  -4   5  17        472.82        452.26        36.10 o                         
  -3   5  17          1.21         -7.05        18.48 o                         
  -2   5  17        487.30        475.59        28.00 o                         
  -1   5  17       1374.10       1401.15        46.17 o                         
   0   5  17         68.36         82.62        23.51 o                         
   1   5  17         51.62         78.86        24.67 o                         
  -5   6  17          9.24         -0.30        24.12 o                         
  -4   6  17        291.03        294.84        29.15 o                         
  -3   6  17         79.90        106.97        24.04 o                         
  -2   6  17        124.31        128.41        23.36 o                         
  -1   6  17         66.77         66.27        21.03 o                         
   0   6  17        298.58        352.66        32.40 o                         
  -5   7  17        435.93        494.57        40.97 o                         
  -4   7  17        742.97        767.66        40.99 o                         
  -3   7  17        206.13        196.55        27.07 o                         
  -2   7  17        104.07         94.67        24.50 o                         
  -1   7  17        223.52        209.69        34.50 o                         
  -3   8  17         47.71         49.89        23.49 o                         
  -2   8  17        149.38        125.99        28.85 o                         
  -6   0  18         10.52         -4.35        35.67 o                         
  -4   0  18        574.59        636.27        60.80 o                         
   0   0  18        538.25        466.44        47.65 o                         
  -6   1  18         27.01         38.85        42.93 o                         
  -5   1  18         49.98        110.77        30.04 o                         
  -4   1  18         20.32         45.88        24.27 o                         
  -3   1  18         54.36         47.84        86.98 o                         
  -1   1  18         21.39         32.44        20.68 o                         
   0   1  18        414.50        384.73        31.51 o                         
  -5   2  18         45.75         39.37        26.33 o                         
  -4   2  18         11.29        -11.87        20.52 o                         
  -3   2  18        999.80        947.89       167.87 o                         
  -1   2  18         23.90          0.14        20.79 o                         
   0   2  18        312.48        350.48        34.00 o                         
  -5   3  18       1390.77       1397.93        73.03 o                         
  -4   3  18        270.46        309.43        43.12 o                         
  -3   3  18          5.97        -14.50        19.39 o                         
  -2   3  18         44.02         56.81        26.91 o                         
  -1   3  18       1465.83       1364.94        45.07 o                         
  -5   4  18         22.89         29.45        27.43 o                         
  -4   4  18        525.28        551.25        42.86 o                         
  -3   4  18        134.21        117.45        23.52 o                         
  -2   4  18        276.39        246.50        26.57 o                         
  -1   4  18          0.29         19.25        19.05 o                         
  -4   5  18        294.53        286.29        30.04 o                         
  -3   5  18         20.07         23.51        19.01 o                         
  -2   5  18       1037.06       1040.38        53.48 o                         
                                                                                
